# Supplementary material for: Transcriptome Profiling Reveals Differential Gene Expression during the Process of Microtuber Formation in Pinellia ternata
Source: Int J Mol Sci. 2023 Jul 18;24(14):11604. doi: 10.3390/ijms241411604 (PMC10380585; doi:10.3390/ijms241411604)
Supplement: Supplementary file 1 [file ijms-24-11604-s001.zip › Supplementary materials/Table S1.xlsx]

## Sheet: sheet1
Table S1. Summary of P. ternata transcriptome sequencing.
Index	Transcript	Unigene
All	996835	363624
N50 (bp)	594	610
N90 (bp)	252	250
Max Length (bp)	15909	15909
Min Length (bp)	201	201
Total Length (bp)	503990156	184881272
Average Length (bp)	505.59	508.44
