# Supplementary material for: Transcriptome Profiling Reveals Differential Gene Expression during the Process of Microtuber Formation in Pinellia ternata
Source: Int J Mol Sci. 2023 Jul 18;24(14):11604. doi: 10.3390/ijms241411604 (PMC10380585; doi:10.3390/ijms241411604)
Supplement: Supplementary file 1 [file ijms-24-11604-s001.zip › Supplementary materials/Table S2.xlsx]

## Sheet: sheet1
Table S2. Summary of the sequence data from Illumina sequencing.
	BX0-1	BX0-2	BX0-3	BX5-1	BX5-2	BX5-3	BX15-1	BX15-2	BX15-3
Total Reads Count(#)	52195604	46527372	49641430	53990128	57584876	41375728	46364718	61035814	58226224
Total Bases Count(bp)	7483683467	6662045509	7115656549	7753306104	8293919678	5917288675	6717692519	8739693298	8382182486
Average Read Length(bp)	143.38	143.19	143.34	143.61	144.03	143.01	144.89	143.19	143.96
Q10 Bases Count(bp)	7483654754	6662019322	7115629333	7753275446	8293887351	5917266050	6717666647	8739660211	8382149888
Q10 Bases Ratio(%)	1	1	1	1	1	1	1	1	1
Q20 Bases Count(bp)	7353445115	6545492057	6997788124	7628086307	8154825539	5796284057	6606968099	8585956919	8257584452
Q20 Bases Ratio(%)	0.9826	0.9825	0.9834	0.9838	0.9832	0.9796	0.9835	0.9824	0.9851
Q30 Bases Count(bp)	7051777555	6277339376	6720217763	7329571720	7829610172	5531679194	6345219458	8231543966	7952891461
Q30 Bases Ratio(%)	0.9423	0.9423	0.9444	0.9453	0.944	0.9348	0.9446	0.9419	0.9488
N Bases Count(bp)	28713	26187	27216	30658	32327	22625	25872	33087	32598
N Bases Ratio(%)	0	0	0	0	0	0	0	0	0
GC Bases Count(bp)	3925981349	3539500041	3736827489	4088858086	4358739192	3121777465	3583302576	4703728839	4461313901
GC Bases Ratio(%)	0.5246	0.5313	0.5252	0.5274	0.5255	0.5276	0.5334	0.5382	0.5322
