# Supplementary material for: Transcriptome Profiling Reveals Differential Gene Expression during the Process of Microtuber Formation in Pinellia ternata
Source: Int J Mol Sci. 2023 Jul 18;24(14):11604. doi: 10.3390/ijms241411604 (PMC10380585; doi:10.3390/ijms241411604)
Supplement: Supplementary file 1 [file ijms-24-11604-s001.zip › Supplementary materials/Table S3.xlsx]

## Sheet: Sheet1
Table S3. The specific expression levels and details of DEGs.
Gene_id	MeanTPM.(BX0)	MeanTPM.(BX5)	MeanTPM.(BX15)	log2FoldChange (BX5/BX0)	log2FoldChange (BX15/BX0)	log2FoldChange (BX15/BX5)	CDD	KOG	NR	NT	PFAM	Swissprot	TrEMBL	GO	KEGG
TRINITY_DN31349_c0_g1	3.08419	7.59117	15.8515	1.29943	2.36166	1.06223	cd12153, F1-ATPase_epsilon, eukaryotic mitochondrial ATP synthase epsilon subunit. The F-ATPase is found in bacterial plasma membranes, mitochondrial inner membranes, and in chloroplast thylakoid membranes. It uses a proton gradient to drive ATP synthesis and hydrolyzes ATP to build the proton gradient. The extrinsic membrane domain, F1, is composed of alpha, beta, gamma, delta, and epsilon subun…	KOG3495, KOG3495, KOG3495, Mitochondrial F1F0-ATP synthase, subunit epsilon/ATP15 [Energy production and conversion]. 2.21605e-10	gi|672117781|ref|XP_008782082.1| PREDICTED: ATP synthase subunit epsilon, mitochondrial-like [Phoenix dactylifera] 2.4e-28	gi|743766737|ref|XM_010915313.1| PREDICTED: Elaeis guineensis ATP synthase subunit epsilon, mitochondrial-like (LOC105039235), mRNA 1.1686e-61	pfam04627, ATP-synt_Eps, Mitochondrial ATP synthase epsilon chain. This family constitutes the mitochondrial ATP synthase epsilon subunit. This is not to be confused with the bacterial epsilon subunit, which is homologous to the mitochondrial delta subunit (pfam00401 and pfam02823) The epsilon subunit is located in the extrinsic membrane section F1, which is the catalytic site of ATP synthesis. T…	sp|Q96253|ATP5E_ARATH ATP synthase subunit epsilon, mitochondrial OS=Arabidopsis thaliana GN=At1g51650 PE=1 SV=3 6.60424e-34	tr|A0A0D2QMF8|A0A0D2QMF8_GOSRA Uncharacterized protein OS=Gossypium raimondii GN=B456_007G063900 PE=4 SV=1 2.3e-26	GO:0000275, mitochondrial proton-transporting ATP synthase complex, catalytic core F(1);GO:0005739, mitochondrion;GO:0005743, mitochondrial inner membrane;GO:0005753, mitochondrial proton-transporting ATP synthase complex;GO:0015986, ATP synthesis coupled proton transport;GO:0046933, proton-transporting ATP synthase activity, rotational mechanism;GO:0046961, proton-transporting ATPase activity, r…	-
TRINITY_DN35197_c0_g1	201.081	32.0017	69.9466	-2.65155	-1.52345	1.12811	-	-	-	gi|158935080|emb|AM498292.1| Pinellia ternata mRNA for Rieske iron-sulphur protein precursor (petC gene) 1.08582e-81	-	-	-	-	-
TRINITY_DN35662_c0_g1	91.4012	10.0491	31.1912	-3.18515	-1.55107	1.63408	-	-	-	-	-	-	-	-	-
TRINITY_DN39132_c0_g1	23.7434	160.155	73.0401	2.75387	1.62116	-1.13271	pfam02897, Peptidase_S9_N, Prolyl oligopeptidase, N-terminal beta-propeller domain. This unusual 7-stranded beta-propeller domain protects the catalytic triad of prolyl oligopeptidase (see pfam00326), excluding larger peptides and proteins from proteolysis in the cytosol. 3.6707e-15	KOG2237, KOG2237, KOG2237, Predicted serine protease [Posttranslational modification, protein turnover, chaperones]. 7.54547e-12	gi|586648403|ref|XP_006828887.1| PREDICTED: prolyl endopeptidase [Amborella trichopoda] 7.2e-26	-	pfam02897, Peptidase_S9_N, Prolyl oligopeptidase, N-terminal beta-propeller domain. This unusual 7-stranded beta-propeller domain protects the catalytic triad of prolyl oligopeptidase (see pfam00326), excluding larger peptides and proteins from proteolysis in the cytosol. 8.76961e-16	sp|P48147|PPCE_HUMAN Prolyl endopeptidase OS=Homo sapiens GN=PREP PE=1 SV=2 5.4576e-20	tr|W1NLA7|W1NLA7_AMBTC Uncharacterized protein OS=Amborella trichopoda GN=AMTR_s00001p00185410 PE=4 SV=1 5.5e-26	GO:0004252, serine-type endopeptidase activity;GO:0005634, nucleus;GO:0005737, cytoplasm;GO:0006508, proteolysis;GO:0008236, serine-type peptidase activity;GO:0016020, membrane;GO:0070008, serine-type exopeptidase activity	-
TRINITY_DN39410_c0_g1	274.478	11.1441	38.3366	-4.62234	-2.8399	1.78244	-	-	-	-	-	-	-	-	-
TRINITY_DN39481_c0_g1	55.4422	9.81314	24.306	-2.4982	-1.18967	1.30852	-	-	gi|658058027|ref|XP_008364811.1| PREDICTED: probable E3 ubiquitin ligase SUD1 [Malus domestica] 1.7e-37	-	-	sp|F4JKK0|SUD1_ARATH Probable E3 ubiquitin ligase SUD1 OS=Arabidopsis thaliana GN=SUD1 PE=1 SV=1 1.52985e-42	tr|M5VK76|M5VK76_PRUPE Uncharacterized protein OS=Prunus persica GN=PRUPE_ppa000536mg PE=4 SV=1 2.9e-37	GO:0004842, ubiquitin-protein transferase activity;GO:0008270, zinc ion binding;GO:0008299, isoprenoid biosynthetic process;GO:0009414, response to water deprivation;GO:0010025, wax biosynthetic process;GO:0010143, cutin biosynthetic process;GO:0010345, suberin biosynthetic process;GO:0016021, integral component of membrane;GO:0016874, ligase activity;GO:0042335, cuticle development;GO:1900490, p…	K10661-ko04141 Protein processing in endoplasmic reticulum
TRINITY_DN40022_c0_g1	66.38	6.89297	14.8474	-3.26755	-2.16054	1.10701	-	-	-	-	-	-	-	-	-
TRINITY_DN40467_c0_g1	0.0001	24.5835	8.16875	17.9073	16.3178	-1.5895	-	-	-	-	-	-	-	-	-
TRINITY_DN40773_c0_g1	4.38068	39.6666	15.3669	3.1787	1.8106	-1.36809	pfam02897, Peptidase_S9_N, Prolyl oligopeptidase, N-terminal beta-propeller domain. This unusual 7-stranded beta-propeller domain protects the catalytic triad of prolyl oligopeptidase (see pfam00326), excluding larger peptides and proteins from proteolysis in the cytosol. 2.34493e-15	KOG2237, KOG2237, KOG2237, Predicted serine protease [Posttranslational modification, protein turnover, chaperones]. 1.70563e-20	gi|672136534|ref|XP_008791969.1| PREDICTED: LOW QUALITY PROTEIN: prolyl endopeptidase [Phoenix dactylifera] 1.5e-37	gi|695028993|ref|XM_009403620.1| PREDICTED: Musa acuminata subsp. malaccensis prolyl endopeptidase-like (LOC103985787), transcript variant X2, mRNA 8.59557e-33	pfam02897, Peptidase_S9_N, Prolyl oligopeptidase, N-terminal beta-propeller domain. This unusual 7-stranded beta-propeller domain protects the catalytic triad of prolyl oligopeptidase (see pfam00326), excluding larger peptides and proteins from proteolysis in the cytosol. 5.60224e-16	sp|P48147|PPCE_HUMAN Prolyl endopeptidase OS=Homo sapiens GN=PREP PE=1 SV=2 8.55519e-27	tr|M0RSV5|M0RSV5_MUSAM Uncharacterized protein OS=Musa acuminata subsp. malaccensis PE=4 SV=1 1.9e-35	GO:0004252, serine-type endopeptidase activity;GO:0005634, nucleus;GO:0005737, cytoplasm;GO:0006508, proteolysis;GO:0008236, serine-type peptidase activity;GO:0016020, membrane;GO:0070008, serine-type exopeptidase activity	K01322-ko04614 Renin-angiotensin system
TRINITY_DN41774_c0_g1	2.13374	15.4078	6.77571	2.8522	1.66699	-1.18521	-	-	-	-	-	-	-	-	-
TRINITY_DN41846_c0_g1	174.856	15.0855	43.3484	-3.53493	-2.01212	1.52281	pfam04570, zf-FLZ, zinc-finger of the FCS-type, C2-C2. zf-FLZ is a FCS-like zinc-finger domain found in higher plants. It is bryophitic in origin. It carries a zf-FCS-like C2-C2 zinc finger, consisting of a consensus cysteine-signature sequence with conserved phenyl alanine and serine residue associated with a third cysteine. It acts as a protein-protein interaction module. 3.16625e-11	-	gi|743774058|ref|XP_010917382.1| PREDICTED: uncharacterized protein LOC105041988 [Elaeis guineensis] 2.3e-15	gi|672150758|ref|XM_008799139.1| PREDICTED: Phoenix dactylifera uncharacterized LOC103712580 (LOC103712580), mRNA 1.46038e-23	pfam04570, zf-FLZ, zinc-finger of the FCS-type, C2-C2. zf-FLZ is a FCS-like zinc-finger domain found in higher plants. It is bryophitic in origin. It carries a zf-FCS-like C2-C2 zinc finger, consisting of a consensus cysteine-signature sequence with conserved phenyl alanine and serine residue associated with a third cysteine. It acts as a protein-protein interaction module. 7.56444e-12	sp|Q8LGS1|MARD1_ARATH Protein MARD1 OS=Arabidopsis thaliana GN=MARD1 PE=2 SV=2 1.40958e-06	tr|C5YLS2|C5YLS2_SORBI Putative uncharacterized protein Sb07g022140 OS=Sorghum bicolor GN=Sb07g022140 PE=4 SV=1 8.6e-15	GO:0046872, metal ion binding	-
TRINITY_DN42419_c0_g1	220.299	13.7473	32.5347	-4.00224	-2.75941	1.24283	-	-	-	-	-	-	-	-	-
TRINITY_DN42560_c0_g1	2.93893	112.513	15.4805	5.25866	2.39709	-2.86156	-	-	-	-	-	-	-	-	-
TRINITY_DN42920_c0_g1	137.19	10.4856	37.2356	-3.70969	-1.88142	1.82828	-	-	-	-	-	-	-	-	-
TRINITY_DN43100_c0_g1	169.371	23.9418	52.5694	-2.82259	-1.68789	1.13469	-	-	gi|672173067|ref|XP_008806651.1| PREDICTED: transcription initiation factor TFIID subunit 7 [Phoenix dactylifera] 3.2e-13	-	-	-	tr|W9SI46|W9SI46_9ROSA Uncharacterized protein OS=Morus notabilis GN=L484_005115 PE=4 SV=1 7.9e-12	-	-
TRINITY_DN43912_c1_g8	0.318899	8.6701	49.2618	4.76488	7.27123	2.50635	-	-	-	-	-	-	-	-	-
TRINITY_DN44030_c3_g2	9.64543	131.56	61.2403	3.76973	2.66656	-1.10317	PLN02244, PLN02244, tocopherol O-methyltransferase. 3.65907e-24	-	gi|743871184|ref|XP_010906229.1| PREDICTED: probable tocopherol O-methyltransferase, chloroplastic isoform X1 [Elaeis guineensis] 1.3e-24	-	pfam12847, Methyltransf_18, Methyltransferase domain. Protein in this family function as methyltransferases. 5.25446e-07	sp|Q6ZIK0|GTOMC_ORYSJ Probable tocopherol O-methyltransferase, chloroplastic OS=Oryza sativa subsp. japonica GN=VTE4 PE=2 SV=1 6.63459e-25	tr|A7LP02|A7LP02_ELAOL Gamma-tocopherol methyltransferase (Fragment) OS=Elaeis oleifera GN=g-TMT PE=2 SV=1 2.8e-24	GO:0005737, cytoplasm;GO:0008757, S-adenosylmethionine-dependent methyltransferase activity;GO:0009507, chloroplast;GO:0010189, vitamin E biosynthetic process;GO:0032259, methylation;GO:0050342, tocopherol O-methyltransferase activity;GO:0051741, 2-methyl-6-phytyl-1,4-benzoquinone methyltransferase activity	K05928-ko00130 Ubiquinone and other terpenoid-quinone biosynthesis
TRINITY_DN44210_c0_g1	3.52329	9.84299	20.1458	1.48217	2.51549	1.03331	-	-	gi|672177607|ref|XP_008808903.1| PREDICTED: uncharacterized protein LOC103720790 [Phoenix dactylifera] 2.3e-63	-	-	-	tr|A0A0D9ZDN6|A0A0D9ZDN6_9ORYZ Uncharacterized protein OS=Oryza glumipatula PE=4 SV=1 9.4e-49	-	-
TRINITY_DN44486_c1_g1	29.6576	2.30855	10.9964	-3.68335	-1.43137	2.25198	-	-	gi|835938202|ref|XP_004957364.2| PREDICTED: uncharacterized protein LOC101765483 [Setaria italica] 1.2e-10	-	-	-	tr|K3ZZP1|K3ZZP1_SETIT Uncharacterized protein OS=Setaria italica GN=Si032076m.g PE=4 SV=1 9.5e-11	GO:0009534, chloroplast thylakoid	-
TRINITY_DN44539_c0_g1	20.4554	2.3463	7.00704	-3.12403	-1.54561	1.57842	pfam00112, Peptidase_C1, Papain family cysteine protease. 3.66787e-54	KOG1543, KOG1543, KOG1543, Cysteine proteinase Cathepsin L [Posttranslational modification, protein turnover, chaperones]. 2.98378e-42	gi|510025387|dbj|BAN33745.1| cysteine protease a [Symplocarpus renifolius] 1.5e-53	-	pfam00112, Peptidase_C1, Papain family cysteine protease. 8.76284e-55	sp|P60994|ERVB_TABDI Ervatamin-B OS=Tabernaemontana divaricata PE=1 SV=1 3.73989e-62	tr|U6BYA3|U6BYA3_9ARAE Cysteine protease a OS=Symplocarpus renifolius GN=SrCPA PE=2 SV=1 1.2e-53	GO:0005576, extracellular region;GO:0008234, cysteine-type peptidase activity	-
TRINITY_DN44615_c0_g1	2781.43	193.804	739.09	-3.84316	-1.912	1.93115	-	-	-	-	-	-	-	-	-
TRINITY_DN44932_c0_g4	21.2879	2.45327	7.04303	-3.11725	-1.59576	1.52149	pfam00891, Methyltransf_2, O-methyltransferase. This family includes a range of O-methyltransferases. These enzymes utilize S-adenosyl methionine. 1.37575e-14	KOG3178, KOG3178, KOG3178, Hydroxyindole-O-methyltransferase and related SAM-dependent methyltransferases [General function prediction only]. 2.33525e-07	gi|672209569|ref|XP_008780842.1| PREDICTED: trans-resveratrol di-O-methyltransferase-like [Phoenix dactylifera] 2.6e-25	-	pfam00891, Methyltransf_2, O-methyltransferase. This family includes a range of O-methyltransferases. These enzymes utilize S-adenosyl methionine. 3.28677e-15	sp|B6VJS4|ROMT_VITVI Trans-resveratrol di-O-methyltransferase OS=Vitis vinifera GN=ROMT PE=1 SV=2 7.82763e-31	tr|A0A0E0JNT4|A0A0E0JNT4_ORYPU Uncharacterized protein OS=Oryza punctata PE=3 SV=1 5.7e-25	GO:0008171, O-methyltransferase activity;GO:0008757, S-adenosylmethionine-dependent methyltransferase activity;GO:0019438, aromatic compound biosynthetic process	-
TRINITY_DN45336_c2_g2	412.642	31.6719	88.7396	-3.70361	-2.21724	1.48637	-	-	-	-	-	-	-	-	-
TRINITY_DN45398_c1_g1	33.3815	2.4886	6.35874	-3.74564	-2.39224	1.35341	PLN02687, PLN02687, flavonoid 3'-monooxygenase. 9.84464e-11	KOG0156, KOG0156, KOG0156, Cytochrome P450 CYP2 subfamily [Secondary metabolites biosynthesis, transport and catabolism]. 2.35687e-06	gi|672201200|ref|XP_008778075.1| PREDICTED: LOW QUALITY PROTEIN: geraniol 8-hydroxylase-like [Phoenix dactylifera] 1.5e-32	-	-	sp|O81973|C93A3_SOYBN Cytochrome P450 93A3 OS=Glycine max GN=CYP93A3 PE=2 SV=1 7.32508e-14	tr|A0A0A6ZJX7|A0A0A6ZJX7_9LAMI Flavonoid 3' monooxygenase OS=Plectranthus barbatus GN=CfF3'M PE=2 SV=1 2.2e-31	GO:0004497, monooxygenase activity;GO:0005506, iron ion binding;GO:0016020, membrane;GO:0016021, integral component of membrane;GO:0016705, oxidoreductase activity, acting on paired donors, with incorporation or reduction of molecular oxygen;GO:0016709, oxidoreductase activity, acting on paired donors, with incorporation or reduction of molecular oxygen, NAD(P)H as one donor, and incorporation of…	-
TRINITY_DN45437_c0_g1	0.0001	14.7642	6.81929	17.1717	16.0573	-1.1144	-	-	-	-	-	-	-	-	-
TRINITY_DN45458_c1_g1	1.39405	19.3699	5.32116	3.79646	1.93245	-1.864	pfam11443, DUF2828, Domain of unknown function (DUF2828). This is a uncharacterized domain found in eukaryotes and viruses. 1.5345e-06	-	gi|743831048|ref|XP_010934578.1| PREDICTED: uncharacterized protein LOC105054706 [Elaeis guineensis] 1.1e-17	-	pfam11443, DUF2828, Domain of unknown function (DUF2828). This is a uncharacterized domain found in eukaryotes and viruses. 3.66606e-07	-	tr|A0A059B334|A0A059B334_EUCGR Uncharacterized protein OS=Eucalyptus grandis GN=EUGRSUZ_H03373 PE=4 SV=1 1.6e-16	-	-
TRINITY_DN45521_c1_g7	1.86096	7.13266	16.3583	1.9384	3.13591	1.19751	-	-	-	-	-	-	-	-	-
TRINITY_DN45547_c2_g3	0.362225	5.54471	13.5205	3.93616	5.22212	1.28597	pfam14111, DUF4283, Domain of unknown function (DUF4283). This domain family is found in plants, and is approximately 100 amino acids in length. Considering the very diverse range of other domains it is associated with it is possible that this domain is a binding/guiding region. There are two highly conserved tryptophan residues. 1.32216e-29	-	gi|698554533|ref|XP_009770244.1| PREDICTED: uncharacterized protein LOC104220969 [Nicotiana sylvestris] 8.9e-29	-	pfam14111, DUF4283, Domain of unknown function (DUF4283). This domain family is found in plants, and is approximately 100 amino acids in length. Considering the very diverse range of other domains it is associated with it is possible that this domain is a binding/guiding region. There are two highly conserved tryptophan residues. 3.15874e-30	-	tr|M0UBF5|M0UBF5_MUSAM Uncharacterized protein OS=Musa acuminata subsp. malaccensis PE=4 SV=1 3.6e-46	-	-
TRINITY_DN45637_c3_g4	24.3413	1.98847	6.40594	-3.61368	-1.92593	1.68775	-	-	-	-	-	-	-	-	-
TRINITY_DN45738_c0_g2	30.3332	9.05499	0.490344	-1.74411	-5.95096	-4.20685	-	-	-	-	-	-	-	-	-
TRINITY_DN45795_c0_g1	0.705063	13.0958	86.6683	4.21521	6.94161	2.7264	-	-	-	-	-	-	-	-	-
TRINITY_DN45912_c2_g1	0.556159	517.375	79.4582	9.8615	7.15855	-2.70294	-	-	-	-	-	-	-	-	-
TRINITY_DN45912_c3_g1	0.0640213	209.345	74.6991	11.675	10.1883	-1.48672	-	-	gi|769794399|ref|XP_011628663.1| PREDICTED: LOW QUALITY PROTEIN: extensin-2, partial [Amborella trichopoda] 4.3e-10	gi|970052378|ref|XM_015232311.1| PREDICTED: Solanum pennellii extensin-2-like (LOC107031093), transcript variant X3, mRNA 4.32497e-100	-	-	-	-	-
TRINITY_DN45963_c0_g1	12.3709	5.32055	0.860726	-1.2173	-3.84525	-2.62795	-	-	-	-	-	-	-	-	-
TRINITY_DN46075_c2_g1	1.87096	23.8898	8.4837	3.67454	2.18091	-1.49363	pfam06405, RCC_reductase, Red chlorophyll catabolite reductase (RCC reductase). This family consists of several red chlorophyll catabolite reductase (RCC reductase) proteins. Red chlorophyll catabolite (RCC) reductase (RCCR) and pheophorbide (Pheide) a oxygenase (PaO) catalyze the key reaction of chlorophyll catabolism, porphyrin macrocycle cleavage of Pheide a to a primary fluorescent catabolite…	-	gi|695061805|ref|XP_009419351.1| PREDICTED: red chlorophyll catabolite reductase [Musa acuminata subsp. malaccensis] 8.7e-20	-	pfam06405, RCC_reductase, Red chlorophyll catabolite reductase (RCC reductase). This family consists of several red chlorophyll catabolite reductase (RCC reductase) proteins. Red chlorophyll catabolite (RCC) reductase (RCCR) and pheophorbide (Pheide) a oxygenase (PaO) catalyze the key reaction of chlorophyll catabolism, porphyrin macrocycle cleavage of Pheide a to a primary fluorescent catabolite…	sp|Q8LDU4|RCCR_ARATH Red chlorophyll catabolite reductase, chloroplastic OS=Arabidopsis thaliana GN=RCCR PE=1 SV=2 9.87568e-13	tr|M0U4H1|M0U4H1_MUSAM Uncharacterized protein OS=Musa acuminata subsp. malaccensis PE=4 SV=1 6.6e-20	GO:0005737, cytoplasm;GO:0005739, mitochondrion;GO:0005829, cytosol;GO:0009507, chloroplast;GO:0009535, chloroplast thylakoid membrane;GO:0009570, chloroplast stroma;GO:0009814, defense response, incompatible interaction;GO:0009941, chloroplast envelope;GO:0010363, regulation of plant-type hypersensitive response;GO:0015996, chlorophyll catabolic process;GO:0043067, regulation of programmed cell …	K13545-ko00860 Porphyrin and chlorophyll metabolism
TRINITY_DN46118_c7_g3	24.9629	2.66805	7.49721	-3.22592	-1.73536	1.49057	-	-	-	-	-	-	-	-	-
TRINITY_DN46140_c2_g1	36.4876	3.91813	8.96237	-3.21917	-2.02545	1.19371	cd07727, YmaE-like_MBL-fold, uncharacterized subgroup which includes Bacillus subtilis YmaE and related proteins; MBL-fold metallo hydrolase domain. Includes the uncharacterized Bacillus subtilis YmaE and Nostoc all1228 proteins.Members of this subgroup belong to the MBL-fold metallo-hydrolase superfamily which is comprised mainly of hydrolytic enzymes which carry out a variety of biological func…	-	gi|590562873|ref|XP_007009207.1| Metallo-beta-lactamase family protein isoform 2 [Theobroma cacao] 4.5e-11	-	-	-	tr|A0A061FMV4|A0A061FMV4_THECC Metallo-beta-lactamase family protein isoform 2 OS=Theobroma cacao GN=TCM_042689 PE=4 SV=1 3.4e-11	-	-
TRINITY_DN46344_c0_g2	1.90673	67.0365	164.083	5.13578	6.42719	1.29141	PLN00142, PLN00142, sucrose synthase. 2.61509e-113	KOG0853, KOG0853, KOG0853, Glycosyltransferase [Cell wall/membrane/envelope biogenesis]. 7.85094e-10	gi|901817008|gb|KMZ71049.1| Sucrose synthase [Zostera marina] 4.8e-71	-	pfam00862, Sucrose_synth, Sucrose synthase. Sucrose synthases catalyze the synthesis of sucrose from UDP-glucose and fructose. This family includes the bulk of the sucrose synthase protein. However the carboxyl terminal region of the sucrose synthases belongs to the glycosyl transferase family pfam00534. 2.0724e-107	sp|P31924|SUS1_ORYSJ Sucrose synthase 1 OS=Oryza sativa subsp. japonica GN=SUS1 PE=1 SV=1 7.44003e-122	tr|A0A0K9PQ08|A0A0K9PQ08_ZOSMR Sucrose synthase OS=Zostera marina GN=ZOSMA_189G00100 PE=3 SV=1 3.6e-71	GO:0005985, sucrose metabolic process;GO:0010037, response to carbon dioxide;GO:0016157, sucrose synthase activity	K00695-ko00500 Starch and sucrose metabolism
TRINITY_DN46468_c1_g1	1.83156	20.0573	6.15134	3.45298	1.74783	-1.70515	pfam01453, B_lectin, D-mannose binding lectin. These proteins include mannose-specific lectins from plants as well as bacteriocins from bacteria. 1.95648e-09	-	gi|475481971|gb|EMT02927.1| Putative serine/threonine-protein kinase receptor [Aegilops tauschii] 3.8e-32	-	pfam01453, B_lectin, D-mannose binding lectin. These proteins include mannose-specific lectins from plants as well as bacteriocins from bacteria. 4.6742e-10	sp|O81906|B120_ARATH G-type lectin S-receptor-like serine/threonine-protein kinase B120 OS=Arabidopsis thaliana GN=B120 PE=2 SV=1 1.57841e-23	tr|R7W4G4|R7W4G4_AEGTA Putative serine/threonine-protein kinase receptor OS=Aegilops tauschii GN=F775_21217 PE=3 SV=1 2.9e-32	GO:0004674, protein serine/threonine kinase activity;GO:0005516, calmodulin binding;GO:0005524, ATP binding;GO:0005886, plasma membrane;GO:0006468, protein phosphorylation;GO:0006952, defense response;GO:0009506, plasmodesma;GO:0016021, integral component of membrane;GO:0030246, carbohydrate binding;GO:0048544, recognition of pollen	-
TRINITY_DN46544_c0_g1	1.73728	26.7346	5.01062	3.94381	1.52816	-2.41565	-	-	-	-	-	-	-	-	-
TRINITY_DN46675_c0_g2	0.155576	426.73	97.0349	11.4215	9.28474	-2.13675	-	-	-	-	-	-	-	-	-
TRINITY_DN46821_c1_g1	0.147784	5.45918	13.8743	5.20712	6.55278	1.34566	-	-	-	-	-	-	-	-	-
TRINITY_DN46931_c1_g1	144.919	67.609	24.1928	-1.09996	-2.58259	-1.48264	PLN02609, PLN02609, catalase. 4.19304e-08	-	gi|37594590|gb|AAG61140.2|AF332973_1 catalase 2 [Zantedeschia aethiopica] 1.3e-09	gi|375152103|gb|JF747381.1| Lolium perenne catalase mRNA, partial cds 6.58243e-31	-	sp|Q0E4K1|CATA1_ORYSJ Catalase isozyme A OS=Oryza sativa subsp. japonica GN=CATA PE=2 SV=1 2.03684e-09	tr|Q9AXE7|Q9AXE7_ZANAE Catalase OS=Zantedeschia aethiopica GN=Cat2 PE=2 SV=2 9.8e-10	GO:0004096, catalase activity;GO:0005737, cytoplasm;GO:0006979, response to oxidative stress;GO:0009514, glyoxysome;GO:0020037, heme binding;GO:0042542, response to hydrogen peroxide;GO:0042744, hydrogen peroxide catabolic process;GO:0046872, metal ion binding	-
TRINITY_DN46954_c0_g1	21.3259	8.71269	80.9419	-1.29141	1.92428	3.2157	-	-	-	gi|590667715|ref|XM_007037231.1| Theobroma cacao Uncharacterized protein (TCM_013932) mRNA, complete cds 2.84791e-21	-	-	tr|A0A0E0C3U0|A0A0E0C3U0_9ORYZ Uncharacterized protein OS=Oryza meridionalis PE=4 SV=1 2.9e-06	-	-
TRINITY_DN47021_c1_g4	3.21564	12.0889	28.1542	1.91051	3.13017	1.21966	-	-	-	-	-	-	-	-	-
TRINITY_DN47234_c2_g2	30.7368	4.50668	9.35453	-2.76983	-1.71623	1.0536	-	-	gi|870765728|gb|KMS65245.1| hypothetical protein BVRB_037930, partial [Beta vulgaris subsp. vulgaris] 2.3e-12	gi|400532538|gb|JX219396.1| Sphingomonas sp. SL9 16S ribosomal RNA gene, partial sequence; 16S-23S ribosomal RNA intergenic spacer, complete sequence; and 23S ribosomal RNA gene, partial sequence 0.0	-	-	tr|A0A0J8BHP9|A0A0J8BHP9_BETVU Uncharacterized protein (Fragment) OS=Beta vulgaris subsp. vulgaris GN=BVRB_037930 PE=4 SV=1 1.7e-12	-	-
TRINITY_DN47305_c3_g1	1.31203	17.984	7.74417	3.77684	2.56131	-1.21553	PLN03212, PLN03212, Transcription repressor MYB5; Provisional. 3.7951e-18	KOG0048, KOG0048, KOG0048, Transcription factor, Myb superfamily [Transcription]. 1.80377e-20	gi|1029006603|ref|XP_016667150.1| PREDICTED: uncharacterized protein LOC107887423 isoform X1 [Gossypium hirsutum] 5.3e-48	gi|743843685|ref|XM_010939834.1| PREDICTED: Elaeis guineensis myb-related protein MYBAS2-like (LOC105057270), transcript variant X5, mRNA 1.00988e-61	-	sp|Q9FDW1|MYB44_ARATH Transcription factor MYB44 OS=Arabidopsis thaliana GN=MYB44 PE=2 SV=1 1.29291e-28	tr|A0A0D2NCK6|A0A0D2NCK6_GOSRA Uncharacterized protein OS=Gossypium raimondii GN=B456_005G142000 PE=4 SV=1 1.2e-47	GO:0003677, DNA binding;GO:0003700, DNA binding transcription factor activity;GO:0005634, nucleus;GO:0006351, transcription, DNA-templated;GO:0009414, response to water deprivation;GO:0009651, response to salt stress;GO:0009723, response to ethylene;GO:0009733, response to auxin;GO:0009737, response to abscisic acid;GO:0009738, abscisic acid-activated signaling pathway;GO:0009739, response to gib…	-
TRINITY_DN47316_c3_g8	0.0900797	115.908	6.50418	10.3295	6.17402	-4.15546	-	-	-	-	-	-	-	-	-
TRINITY_DN47456_c0_g4	4.82286	15.8932	35.5994	1.72045	2.88389	1.16344	PLN02410, PLN02410, UDP-glucoronosyl/UDP-glucosyl transferase family protein. 6.00278e-09	-	gi|743841004|ref|XP_010937416.1| PREDICTED: 7-deoxyloganetin glucosyltransferase-like [Elaeis guineensis] 6.2e-25	-	-	sp|Q6VAB3|U85A8_STERE UDP-glycosyltransferase 85A8 OS=Stevia rebaudiana GN=UGT85A8 PE=2 SV=1 4.44284e-26	tr|F2D077|F2D077_HORVD Glycosyltransferase OS=Hordeum vulgare var. distichum PE=2 SV=1 4.4e-23	GO:0008152, metabolic process;GO:0016758, transferase activity, transferring hexosyl groups	-
TRINITY_DN47973_c3_g2	39.08	2.55428	8.38982	-3.93544	-2.21972	1.71572	-	-	gi|1028976809|ref|XP_016731838.1| PREDICTED: uncharacterized protein LOC107942647 [Gossypium hirsutum] 6.0e-07	-	-	-	tr|A0A0B0NCU9|A0A0B0NCU9_GOSAR Pesticidal crystal cry13Aa OS=Gossypium arboreum GN=F383_20297 PE=4 SV=1 4.6e-07	-	-
TRINITY_DN47979_c2_g1	67.9188	5.96513	24.6548	-3.50918	-1.46194	2.04724	-	-	-	-	-	-	-	-	-
TRINITY_DN48148_c0_g1	17.715	1.90196	7.10918	-3.21941	-1.31722	1.90219	-	-	-	-	-	-	-	-	-
TRINITY_DN48174_c0_g1	7.17328	210.247	30.431	4.87331	2.08484	-2.78847	-	-	-	-	-	-	-	-	-
TRINITY_DN48318_c3_g1	69.712	7.16572	20.0256	-3.28222	-1.79956	1.48266	-	-	-	-	-	-	-	-	-
TRINITY_DN48333_c0_g1	27.3264	3.15597	6.99677	-3.11414	-1.96554	1.14861	-	-	gi|502133039|ref|XP_004501628.1| PREDICTED: uncharacterized protein LOC101506643 [Cicer arietinum] 8.2e-21	gi|702384170|ref|XM_010065929.1| PREDICTED: Eucalyptus grandis uncharacterized LOC104451216 (LOC104451216), mRNA 9.23849e-17	-	-	tr|M0RMP8|M0RMP8_MUSAM Uncharacterized protein OS=Musa acuminata subsp. malaccensis PE=4 SV=1 1.1e-20	-	-
TRINITY_DN48467_c2_g1	53.9283	2.13712	7.43116	-4.6573	-2.85938	1.79792	pfam12609, DUF3774, Wound-induced protein. This family of proteins is found in eukaryotes. Proteins in this family are typically between 81 and 97 amino acids in length. The proteins in the family are often annotated as wound-induced proteins however there is little accompanying literature to confirm this. 1.22066e-06	-	gi|672139680|ref|XP_008793629.1| PREDICTED: uncharacterized protein LOC103709885 [Phoenix dactylifera] 7.0e-09	-	pfam12609, DUF3774, Wound-induced protein. This family of proteins is found in eukaryotes. Proteins in this family are typically between 81 and 97 amino acids in length. The proteins in the family are often annotated as wound-induced proteins however there is little accompanying literature to confirm this. 2.91626e-07	-	tr|M0T8B3|M0T8B3_MUSAM Uncharacterized protein OS=Musa acuminata subsp. malaccensis PE=4 SV=1 2.0e-08	-	-
TRINITY_DN48517_c2_g2	4.53212	21.8689	52.2623	2.27062	3.52751	1.25689	-	-	-	-	-	-	-	-	-
TRINITY_DN48517_c4_g1	0.0001	198.985	419.377	20.9242	21.9998	1.07559	-	-	gi|542600456|gb|AGV40779.1| agglutinin [Pinellia pedatisecta] 4.5e-08	gi|31559036|gb|AY289926.1| Arisaema heterophyllum agglutinin mRNA, complete cds 1.04776e-70	-	-	tr|Q7Y0G6|Q7Y0G6_9ARAE Agglutinin OS=Arisaema heterophyllum PE=2 SV=1 3.4e-08	-	-
TRINITY_DN48517_c4_g2	0.0001	243.795	1213.64	21.2172	23.5328	2.31559	-	-	gi|542600456|gb|AGV40779.1| agglutinin [Pinellia pedatisecta] 1.9e-09	gi|31559036|gb|AY289926.1| Arisaema heterophyllum agglutinin mRNA, complete cds 9.88185e-89	-	-	tr|T2D1K4|T2D1K4_9ARAE Agglutinin OS=Pinellia pedatisecta PE=4 SV=1 1.4e-09	-	-
TRINITY_DN48601_c2_g2	0.0640237	177.847	1817.08	11.4397	14.7927	3.35291	-	-	gi|542600440|gb|AGV40778.1| agglutinin [Pinellia cordata] 2.0e-54	gi|542600439|gb|KF154980.1| Pinellia cordata agglutinin gene, complete cds 4.44047e-137	-	sp|P86626|LEC3_CROVR Mannose-specific lectin 3 OS=Crocus vernus PE=1 SV=3 6.41707e-19	tr|T2D2Q5|T2D2Q5_9ARAE Agglutinin OS=Pinellia cordata PE=4 SV=1 1.5e-54	GO:0005537, mannose binding	-
TRINITY_DN48675_c1_g1	0.0578505	5.30634	44.8417	6.51925	9.5983	3.07905	-	-	-	-	-	-	-	-	-
TRINITY_DN48904_c1_g4	614.363	77.0351	269.459	-2.9955	-1.18903	1.80648	-	-	-	-	-	-	-	-	-
TRINITY_DN48950_c2_g2	103.226	16.4013	39.7842	-2.65393	-1.37554	1.27839	pfam07859, Abhydrolase_3, alpha/beta hydrolase fold. This catalytic domain is found in a very wide range of enzymes. 3.84459e-22	KOG1515, KOG1515, KOG1515, Arylacetamide deacetylase [Defense mechanisms]. 1.38935e-45	gi|743771725|ref|XP_010916155.1| PREDICTED: probable carboxylesterase 17 [Elaeis guineensis] 4.8e-82	gi|326496652|dbj|AK367150.1| Hordeum vulgare subsp. vulgare mRNA for predicted protein, complete cds, clone: NIASHv2052A20 1.90625e-75	pfam07859, Abhydrolase_3, alpha/beta hydrolase fold. This catalytic domain is found in a very wide range of enzymes. 9.18505e-23	sp|Q9SX25|CXE6_ARATH Probable carboxylesterase 6 OS=Arabidopsis thaliana GN=CXE6 PE=2 SV=1 1.59291e-76	tr|B4G0A2|B4G0A2_MAIZE Uncharacterized protein OS=Zea mays GN=umc1794 PE=2 SV=1 5.9e-80	GO:0008152, metabolic process;GO:0016787, hydrolase activity;GO:0052689, carboxylic ester hydrolase activity	-
TRINITY_DN48970_c8_g1	0.794448	30.3761	73.7558	5.25684	6.53666	1.27982	cd01650, RT_nLTR_like, RT_nLTR: Non-LTR (long terminal repeat) retrotransposon and non-LTR retrovirus reverse transcriptase (RT). This subfamily contains both non-LTR retrotransposons and non-LTR retrovirus RTs. RTs catalyze the conversion of single-stranded RNA into double-stranded DNA for integration into host chromosomes. RT is a multifunctional enzyme with RNA-directed DNA polymerase, DNA dir…	-	gi|125562568|gb|EAZ08016.1| hypothetical protein OsI_30282 [Oryza sativa Indica Group] 3.4e-17	-	-	sp|P14381|YTX2_XENLA Transposon TX1 uncharacterized 149 kDa protein OS=Xenopus laevis PE=3 SV=1 2.77369e-06	tr|W5GS12|W5GS12_WHEAT Uncharacterized protein OS=Triticum aestivum PE=4 SV=1 1.2e-17	-	-
TRINITY_DN49022_c0_g1	315.809	26.7804	101.612	-3.5598	-1.63599	1.92382	-	-	-	-	-	-	-	-	-
TRINITY_DN49025_c3_g1	107.874	10.6309	27.0752	-3.34301	-1.9943	1.34871	-	-	gi|720035115|ref|XP_010266934.1| PREDICTED: protein GDAP2 homolog [Nelumbo nucifera] 1.1e-19	-	-	-	tr|D7MC44|D7MC44_ARALL Putative uncharacterized protein OS=Arabidopsis lyrata subsp. lyrata GN=ARALYDRAFT_491071 PE=4 SV=1 5.4e-19	-	-
TRINITY_DN49195_c1_g2	28.2193	167.699	59.3777	2.57112	1.07324	-1.49788	PLN00185, PLN00185, 60S ribosomal protein L4-1; Provisional. 1.33738e-07	-	gi|743791713|ref|XP_010923506.1| PREDICTED: 60S ribosomal protein L4 [Elaeis guineensis] 1.9e-08	-	-	sp|P49691|RL4B_ARATH 60S ribosomal protein L4-2 OS=Arabidopsis thaliana GN=RPL4D PE=2 SV=2 8.40442e-07	tr|W1NIV8|W1NIV8_AMBTC Uncharacterized protein OS=Amborella trichopoda GN=AMTR_s00023p00210590 PE=4 SV=1 1.1e-06	GO:0003735, structural constituent of ribosome;GO:0005730, nucleolus;GO:0005773, vacuole;GO:0005774, vacuolar membrane;GO:0005829, cytosol;GO:0005840, ribosome;GO:0005886, plasma membrane;GO:0006412, translation;GO:0009506, plasmodesma;GO:0009507, chloroplast;GO:0009735, response to cytokinin;GO:0016020, membrane;GO:0022625, cytosolic large ribosomal subunit;GO:0022626, cytosolic ribosome	-
TRINITY_DN49236_c0_g3	416.582	65.4542	192.545	-2.67004	-1.1134	1.55664	PLN00077, PLN00077, photosystem II reaction centre W protein; Provisional. 3.51601e-16	-	gi|720058136|ref|XP_010274189.1| PREDICTED: photosystem II reaction center W protein, chloroplastic [Nelumbo nucifera] 2.7e-10	-	pfam07123, PsbW, Photosystem II reaction centre W protein (PsbW). This family consists of several plant specific photosystem II reaction centre W (PsbW) proteins. PsbW is a nuclear-encoded protein located in the thylakoid membrane of the chloroplast. PsbW is a core component of photosystem II but not photosystem I. This family does not appear to be related to pfam03912. 1.63044e-09	sp|Q39194|PSBW_ARATH Photosystem II reaction center W protein, chloroplastic OS=Arabidopsis thaliana GN=PSBW PE=1 SV=2 1.54847e-11	tr|A0A067FYJ3|A0A067FYJ3_CITSI Uncharacterized protein OS=Citrus sinensis GN=CISIN_1g032691mg PE=4 SV=1 1.0e-09	GO:0009507, chloroplast;GO:0009523, photosystem II;GO:0009535, chloroplast thylakoid membrane;GO:0015979, photosynthesis;GO:0016021, integral component of membrane;GO:0042549, photosystem II stabilization	-
TRINITY_DN49639_c0_g1	17.7172	5.07118	1.72341	-1.80476	-3.36181	-1.55706	-	-	-	-	-	-	-	-	-
TRINITY_DN49697_c1_g2	4.05702	14.5993	36.5325	1.84741	3.17069	1.32328	-	-	-	-	-	-	-	-	-
TRINITY_DN49760_c0_g6	1.60413	25.6582	323.237	3.99956	7.65466	3.6551	-	-	-	-	-	-	-	-	-
TRINITY_DN49817_c0_g1	0.73716	129.133	831.109	7.45266	10.1388	2.68618	cd00178, STI, Soybean trypsin inhibitor (Kunitz) family of protease inhibitors. Inhibit proteases by binding with high affinity to their active sites. Trefoil fold, common to interleukins and fibroblast growth factors. 2.27908e-08	-	gi|1536884|emb|CAA56115.1| trypsin/chymotrypsin inhibitor [Alocasia macrorrhizos] 4.7e-58	-	pfam00197, Kunitz_legume, Trypsin and protease inhibitor. 2.77751e-08	sp|P35812|ITC_ALOMA Trypsin/chymotrypsin inhibitor OS=Alocasia macrorrhizos PE=1 SV=1 1.73706e-76	tr|Q96230|Q96230_ALOMA Trypsin/chymotrypsin inhibitor OS=Alocasia macrorrhizos PE=2 SV=1 3.6e-58	GO:0004866, endopeptidase inhibitor activity;GO:0004867, serine-type endopeptidase inhibitor activity	-
TRINITY_DN49882_c0_g2	21.4723	10.1741	57.7921	-1.07758	1.42839	2.50597	-	KOG0874, KOG0874, KOG0874, Sphingolipid hydroxylase [Lipid transport and metabolism]. 1.16401e-39	gi|695022107|ref|XP_009398168.1| PREDICTED: sphinganine C(4)-monooxygenase 1-like [Musa acuminata subsp. malaccensis] 1.0e-31	-	-	sp|Q9AST3|SBH2_ARATH Sphinganine C4-monooxygenase 2 OS=Arabidopsis thaliana GN=SBH2 PE=1 SV=1 2.62988e-40	tr|W5DPM4|W5DPM4_WHEAT Uncharacterized protein OS=Triticum aestivum PE=3 SV=1 4.5e-32	GO:0005506, iron ion binding;GO:0005783, endoplasmic reticulum;GO:0005789, endoplasmic reticulum membrane;GO:0005794, Golgi apparatus;GO:0006633, fatty acid biosynthetic process;GO:0009640, photomorphogenesis;GO:0016021, integral component of membrane;GO:0016491, oxidoreductase activity;GO:0046520, sphingoid biosynthetic process	-
TRINITY_DN50054_c0_g1	31.2612	14.7157	6.89039	-1.08701	-2.18171	-1.0947	-	KOG4747, KOG4747, KOG4747, Two-component phosphorelay intermediate involved in MAP kinase cascade regulation [Signal transduction mechanisms]. 1.68713e-10	gi|743756167|ref|XP_010915447.1| PREDICTED: histidine-containing phosphotransfer protein 4-like isoform X2 [Elaeis guineensis] 1.4e-13	-	-	sp|Q0DK78|PHP2_ORYSJ Pseudo histidine-containing phosphotransfer protein 2 OS=Oryza sativa subsp. japonica GN=PHP2 PE=2 SV=3 2.50063e-16	tr|C5XK04|C5XK04_SORBI Putative uncharacterized protein Sb03g034300 OS=Sorghum bicolor GN=Sb03g034300 PE=4 SV=1 4.0e-13	GO:0000160, phosphorelay signal transduction system;GO:0005634, nucleus;GO:0005737, cytoplasm;GO:0009736, cytokinin-activated signaling pathway;GO:0009927, histidine phosphotransfer kinase activity;GO:0016310, phosphorylation;GO:0043424, protein histidine kinase binding	-
TRINITY_DN50116_c0_g1	2.35248	9.15487	39.6381	1.96036	4.07463	2.11428	-	-	-	-	-	-	-	-	-
TRINITY_DN50138_c1_g1	6.48836	48.0692	22.2128	2.88919	1.77546	-1.11372	cd02176, GH16_XET, Xyloglucan endotransglycosylase, member of glycosyl hydrolase family 16. Xyloglucan endotransglycosylases (XETs) cleave and religate xyloglucan polymers in plant cell walls via a transglycosylation mechanism. Xyloglucan is a soluble hemicellulose with a backbone of beta-1,4-linked glucose units, partially substituted with alpha-1,6-linked xylopyranose branches. It binds noncova…	-	gi|187372970|gb|ACD03219.1| xyloglucan endotransglucosylase/hydrolase 9 [Actinidia hemsleyana] 2.7e-36	gi|672145178|ref|XM_008798277.1| PREDICTED: Phoenix dactylifera xyloglucan endotransglucosylase/hydrolase protein 22-like (LOC103711946), mRNA 2.21384e-28	pfam06955, XET_C, Xyloglucan endo-transglycosylase (XET) C-terminus. This family represents the C-terminus (approximately 60 residues) of plant xyloglucan endo-transglycosylase (XET). Xyloglucan is the predominant hemicellulose in the cell walls of most dicotyledons. With cellulose, it forms a network that strengthens the cell wall. XET catalyzes the splitting of xyloglucan chains and the linking…	sp|Q38857|XTH22_ARATH Xyloglucan endotransglucosylase/hydrolase protein 22 OS=Arabidopsis thaliana GN=XTH22 PE=1 SV=1 6.28147e-38	tr|C0IRG8|C0IRG8_9ERIC Xyloglucan endotransglucosylase/hydrolase OS=Actinidia hemsleyana PE=2 SV=1 2.0e-36	GO:0004553, hydrolase activity, hydrolyzing O-glycosyl compounds;GO:0005618, cell wall;GO:0005794, Golgi apparatus;GO:0009408, response to heat;GO:0009409, response to cold;GO:0009612, response to mechanical stimulus;GO:0009664, plant-type cell wall organization;GO:0009733, response to auxin;GO:0009741, response to brassinosteroid;GO:0010411, xyloglucan metabolic process;GO:0016762, xyloglucan:xy…	-
TRINITY_DN50531_c0_g4	45.6442	18.7584	8.04122	-1.28289	-2.50494	-1.22205	PLN02687, PLN02687, flavonoid 3'-monooxygenase. 7.69281e-14	KOG0156, KOG0156, KOG0156, Cytochrome P450 CYP2 subfamily [Secondary metabolites biosynthesis, transport and catabolism]. 8.64268e-13	gi|950997585|ref|XP_014506049.1| PREDICTED: cytochrome P450 71A1-like [Vigna radiata var. radiata] 1.1e-13	-	pfam00067, p450, Cytochrome P450. Cytochrome P450s are haem-thiolate proteins involved in the oxidative degradation of various compounds. They are particularly well known for their role in the degradation of environmental toxins and mutagens. They can be divided into 4 classes, according to the method by which electrons from NAD(P)H are delivered to the catalytic site. Sequence conservation is re…	sp|P24465|C71A1_PERAE Cytochrome P450 71A1 OS=Persea americana GN=CYP71A1 PE=1 SV=2 2.90484e-17	tr|K7TXN8|K7TXN8_MAIZE Putative cytochrome P450 superfamily protein OS=Zea mays GN=Zm.125946 PE=3 SV=1 1.5e-13	GO:0004497, monooxygenase activity;GO:0005506, iron ion binding;GO:0005789, endoplasmic reticulum membrane;GO:0009835, fruit ripening;GO:0016021, integral component of membrane;GO:0016705, oxidoreductase activity, acting on paired donors, with incorporation or reduction of molecular oxygen;GO:0020037, heme binding	-
TRINITY_DN50821_c0_g2	0.0705565	11.8195	28.8991	7.38818	8.67803	1.28985	-	-	-	-	-	-	-	-	-
TRINITY_DN50839_c2_g1	0.674827	87.2265	38.8789	7.01411	5.84833	-1.16578	cd01960, nsLTP1, nsLTP1: Non-specific lipid-transfer protein type 1 (nsLTP1) subfamily; Plant nsLTPs are small, soluble proteins that facilitate the transfer of fatty acids, phospholipids, glycolipids, and steroids between membranes. In addition to lipid transport and assembly, nsLTPs also play a key role in the defense of plants against pathogens. There are two closely-related types of nsLTPs, t…	-	-	-	-	sp|B3A0N2|NLTP_LYCBA Non-specific lipid-transfer protein (Fragments) OS=Lycium barbarum PE=1 SV=1 2.52964e-06	-	GO:0006869, lipid transport;GO:0006952, defense response;GO:0008289, lipid binding;GO:0009607, response to biotic stimulus	-
TRINITY_DN50839_c2_g2	1.3925	158.036	58.4185	6.82643	5.39068	-1.43576	-	-	-	-	-	-	-	-	-
TRINITY_DN50899_c0_g1	1.33261	112.425	16.0532	6.39856	3.59054	-2.80802	-	-	-	-	-	-	-	-	-
TRINITY_DN50990_c0_g3	57.092	17.0968	3.66232	-1.73956	-3.96246	-2.2229	PLN02377, PLN02377, 3-ketoacyl-CoA synthase. 1.37235e-31	-	gi|695066377|ref|XP_009380079.1| PREDICTED: 3-ketoacyl-CoA synthase 6-like [Musa acuminata subsp. malaccensis] 5.1e-24	gi|695008506|ref|XM_009392574.1| PREDICTED: Musa acuminata subsp. malaccensis 3-ketoacyl-CoA synthase 6-like (LOC103977142), mRNA 3.94341e-46	pfam08392, FAE1_CUT1_RppA, FAE1/Type III polyketide synthase-like protein. The members of this family are described as 3-ketoacyl-CoA synthases, type III polyketide synthases, fatty acid elongases and fatty acid condensing enzymes, and are found in both prokaryotic and eukaryotic (mainly plant) species. The region featured in this family contains the active site residues, as well as motifs involv…	sp|Q9LN49|KCS4_ARATH 3-ketoacyl-CoA synthase 4 OS=Arabidopsis thaliana GN=KCS4 PE=2 SV=1 4.06897e-30	tr|I1P8Z5|I1P8Z5_ORYGL 3-ketoacyl-CoA synthase OS=Oryza glaberrima PE=3 SV=1 2.5e-23	GO:0006633, fatty acid biosynthetic process;GO:0016021, integral component of membrane;GO:0016747, transferase activity, transferring acyl groups other than amino-acyl groups	-
TRINITY_DN51022_c1_g2	104.805	6.09513	12.6466	-4.1039	-3.05088	1.05302	-	-	-	-	-	-	-	-	-
TRINITY_DN51140_c0_g1	1.74055	25.0899	10.5812	3.84949	2.6039	-1.2456	-	-	-	-	-	-	-	-	-
TRINITY_DN51492_c0_g1	82.2302	11.9535	1.73179	-2.78224	-5.56934	-2.7871	-	-	-	-	-	-	-	-	-
TRINITY_DN51595_c0_g3	22.7222	1.57313	7.0352	-3.85239	-1.69144	2.16095	-	-	-	-	-	-	-	-	-
TRINITY_DN51745_c0_g1	30.135	3.29662	6.68752	-3.19238	-2.1719	1.02048	pfam11909, NdhN, NADH-quinone oxidoreductase cyanobacterial subunit N. The proton-pumping NADH:ubiquinone oxidoreductase catalyzes the electron transfer from NADH to ubiquinone linked with proton translocation across the membrane. It is the largest, most complex and least understood of the respiratory chain enzymes and is referred to as Complex I. The subunit composition of the enzyme varies betw…	-	gi|743819033|ref|XP_010931408.1| PREDICTED: NAD(P)H-quinone oxidoreductase subunit N, organellar chromatophore [Elaeis guineensis] 9.8e-74	gi|1002836704|ref|XM_006645068.2| PREDICTED: Oryza brachyantha NAD(P)H-quinone oxidoreductase subunit N, chloroplastic (LOC102721691), mRNA 1.01027e-103	pfam11909, NdhN, NADH-quinone oxidoreductase cyanobacterial subunit N. The proton-pumping NADH:ubiquinone oxidoreductase catalyzes the electron transfer from NADH to ubiquinone linked with proton translocation across the membrane. It is the largest, most complex and least understood of the respiratory chain enzymes and is referred to as Complex I. The subunit composition of the enzyme varies betw…	sp|Q9LVM2|NDHN_ARATH NAD(P)H-quinone oxidoreductase subunit N, chloroplastic OS=Arabidopsis thaliana GN=ndhN PE=2 SV=1 2.49849e-79	tr|M0RTS3|M0RTS3_MUSAM Uncharacterized protein OS=Musa acuminata subsp. malaccensis PE=4 SV=1 1.1e-72	GO:0006810, transport;GO:0008270, zinc ion binding;GO:0009507, chloroplast;GO:0009535, chloroplast thylakoid membrane;GO:0009817, defense response to fungus, incompatible interaction;GO:0009941, chloroplast envelope;GO:0010258, NADH dehydrogenase complex (plastoquinone) assembly;GO:0010598, NAD(P)H dehydrogenase complex (plastoquinone);GO:0016021, integral component of membrane;GO:0016655, oxidor…	-
TRINITY_DN51774_c5_g2	1.93047	1066	6147.62	9.10904	11.6369	2.52782	-	-	-	gi|848930061|ref|XM_012972871.1| PREDICTED: Erythranthe guttatus root phototropism protein 3-like (LOC105949573), mRNA 5.34607e-11	-	sp|Q9FMF5|RPT3_ARATH Root phototropism protein 3 OS=Arabidopsis thaliana GN=RPT3 PE=1 SV=2 7.81272e-06	-	GO:0004871, signal transducer activity;GO:0005886, plasma membrane;GO:0009638, phototropism;GO:0016567, protein ubiquitination	-
TRINITY_DN51836_c0_g1	0.0001	212.23	63.932	21.0172	19.2862	-1.73102	-	-	gi|769794399|ref|XP_011628663.1| PREDICTED: LOW QUALITY PROTEIN: extensin-2, partial [Amborella trichopoda] 1.5e-15	-	-	-	tr|U5DC55|U5DC55_AMBTC Uncharacterized protein OS=Amborella trichopoda GN=AMTR_s00066p00033460 PE=4 SV=1 3.8e-06	-	-
TRINITY_DN51836_c1_g1	0.174652	229.423	38.8858	10.3593	7.79862	-2.56069	-	-	gi|922398957|ref|XP_013466631.1| neurofilament heavy protein, putative [Medicago truncatula] 7.5e-17	gi|970052378|ref|XM_015232311.1| PREDICTED: Solanum pennellii extensin-2-like (LOC107031093), transcript variant X3, mRNA 1.86594e-98	-	-	tr|A0A072VFT3|A0A072VFT3_MEDTR Neurofilament heavy protein, putative OS=Medicago truncatula GN=MTR_1g033090 PE=4 SV=1 5.8e-17	-	-
TRINITY_DN51836_c1_g2	0.145045	92.7837	15.3789	9.32122	6.72831	-2.59292	-	-	-	gi|985449826|ref|XM_006478927.2| PREDICTED: Citrus sinensis extensin-2-like (LOC102608242), mRNA 1.79471e-44	-	-	-	-	-
TRINITY_DN51879_c1_g7	91.3534	6.80881	19.3365	-3.74598	-2.24013	1.50585	-	-	-	-	-	-	-	-	-
TRINITY_DN51979_c0_g2	3.33935	9.60685	25.919	1.5245	2.95637	1.43187	pfam00891, Methyltransf_2, O-methyltransferase. This family includes a range of O-methyltransferases. These enzymes utilize S-adenosyl methionine. 4.92737e-13	KOG3178, KOG3178, KOG3178, Hydroxyindole-O-methyltransferase and related SAM-dependent methyltransferases [General function prediction only]. 5.58464e-13	gi|392463830|gb|AFM73597.1| caffeate O-methyltransferase, partial [Populus simonii] 1.4e-13	-	pfam00891, Methyltransf_2, O-methyltransferase. This family includes a range of O-methyltransferases. These enzymes utilize S-adenosyl methionine. 1.17719e-13	sp|Q43239|COMT1_ZINVI Caffeic acid 3-O-methyltransferase OS=Zinnia violacea PE=2 SV=1 3.33827e-13	tr|A0A0A6Z6H7|A0A0A6Z6H7_9ROSI Caffeate O-methyltransferase (Fragment) OS=Populus simonii GN=COMT PE=2 SV=1 1.1e-13	GO:0009809, lignin biosynthetic process;GO:0016206, catechol O-methyltransferase activity;GO:0047763, caffeate O-methyltransferase activity	-
TRINITY_DN52016_c0_g3	1.0483	100.919	37.9051	6.589	5.17627	-1.41274	cd07816, Bet_v1-like, Ligand-binding bet_v_1 domain of major pollen allergen of white birch (Betula verrucosa), Bet v 1, and related proteins. This family includes the ligand binding domain of Bet v 1 (the major pollen allergen of white birch, Betula verrucosa) and related proteins. In addition to birch Bet v 1, this family includes other plant intracellular pathogenesis-related class 10 (PR-10) …	-	gi|720091544|ref|XP_010245448.1| PREDICTED: pathogenesis-related protein STH-21-like [Nelumbo nucifera] 3.4e-29	-	-	sp|O24248|PRU1_PRUAV Major allergen Pru av 1 OS=Prunus avium GN=PRUA1 PE=1 SV=1 5.1876e-24	tr|A0A067DFW4|A0A067DFW4_CITSI Uncharacterized protein OS=Citrus sinensis GN=CISIN_1g044703mg PE=4 SV=1 1.2e-21	GO:0006952, defense response;GO:0009607, response to biotic stimulus	-
TRINITY_DN52045_c0_g3	0.791519	17.6774	6.29251	4.48114	2.99094	-1.4902	-	KOG1470, KOG1470, KOG1470, Phosphatidylinositol transfer protein PDR16 and related proteins [Lipid transport and metabolism]. 8.28159e-13	gi|695025520|ref|XP_009400015.1| PREDICTED: uncharacterized protein LOC103984273 isoform X2 [Musa acuminata subsp. malaccensis] 4.0e-30	-	-	-	tr|Q10PW5|Q10PW5_ORYSJ CRAL/TRIO domain containing protein, expressed OS=Oryza sativa subsp. japonica GN=Os03g0219100 PE=4 SV=1 7.8e-26	-	-
TRINITY_DN52118_c0_g9	43.0189	4.19896	10.4136	-3.35687	-2.04651	1.31036	-	-	-	-	-	-	-	-	-
TRINITY_DN52156_c3_g1	2.00089	19.0538	8.63765	3.25137	2.11	-1.14137	TIGR01788, Glutamate_decarboxylase_alpha_GAD-alpha., glutamate decarboxylase. This model represents the pyridoxal phosphate-dependent glutamate (alpha) decarboxylase found in bacteria (low and hi-GC gram positive, proteobacteria and cyanobacteria), plants, fungi and at least one archaon (Methanosarcina). The product of the enzyme is gamma-aminobutyrate (GABA). 3.51963e-20	KOG1383, KOG1383, KOG1383, Glutamate decarboxylase/sphingosine phosphate lyase [Amino acid transport and metabolism]. 3.81018e-15	gi|629121431|gb|KCW85921.1| hypothetical protein EUGRSUZ_B02632 [Eucalyptus grandis] 1.8e-29	gi|702273434|ref|XM_010045599.1| PREDICTED: Eucalyptus grandis glutamate decarboxylase 4 (LOC104432993), mRNA 1.85682e-66	-	sp|Q07346|DCE_PETHY Glutamate decarboxylase OS=Petunia hybrida GN=GAD PE=1 SV=1 2.10208e-38	tr|Q9AT17|Q9AT17_TOBAC Glutamate decarboxylase OS=Nicotiana tabacum PE=2 SV=1 1.3e-29	GO:0004351, glutamate decarboxylase activity;GO:0006536, glutamate metabolic process;GO:0030170, pyridoxal phosphate binding	-
TRINITY_DN52166_c0_g2	81.0141	10.509	28.8521	-2.94655	-1.4895	1.45706	-	-	-	-	-	-	-	-	-
TRINITY_DN52248_c6_g2	67.5247	19.0812	2.82348	-1.82327	-4.57987	-2.7566	-	-	gi|672130501|ref|XP_008788781.1| PREDICTED: uncharacterized protein LOC103706459 [Phoenix dactylifera] 5.1e-06	-	-	-	-	-	-
TRINITY_DN52276_c0_g1	23.8083	3.98303	9.62412	-2.57953	-1.30674	1.27279	-	-	-	-	-	-	-	-	-
TRINITY_DN52276_c0_g2	39.9827	6.73649	19.7539	-2.56931	-1.01724	1.55207	-	-	-	-	-	-	-	-	-
TRINITY_DN52283_c1_g1	217.632	34.3429	80.9876	-2.66381	-1.42612	1.23769	PRK11325, PRK11325, scaffold protein; Provisional. 5.29502e-13	KOG3361, KOG3361, KOG3361, Iron binding protein involved in Fe-S cluster formation [Energy production and conversion]. 1.48993e-14	gi|475532246|gb|EMT08205.1| Iron-sulfur cluster assembly enzyme ISCU, mitochondrial [Aegilops tauschii] 2.0e-11	gi|672161789|ref|XM_008802502.1| PREDICTED: Phoenix dactylifera iron-sulfur cluster assembly protein 1-like (LOC103715002), mRNA 8.31599e-30	-	sp|O49627|ISU1_ARATH Iron-sulfur cluster assembly protein 1 OS=Arabidopsis thaliana GN=ISU1 PE=2 SV=1 5.64195e-13	tr|M0UU30|M0UU30_HORVD Iron-sulfur cluster assembly protein OS=Hordeum vulgare var. distichum PE=3 SV=1 1.5e-11	GO:0005198, structural molecule activity;GO:0005506, iron ion binding;GO:0005739, mitochondrion;GO:0005759, mitochondrial matrix;GO:0006879, cellular iron ion homeostasis;GO:0008198, ferrous iron binding;GO:0016226, iron-sulfur cluster assembly;GO:0036455, iron-sulfur transferase activity;GO:0044571, [2Fe-2S] cluster assembly;GO:0051537, 2 iron, 2 sulfur cluster binding;GO:0051539, 4 iron, 4 sulf…	-
TRINITY_DN52380_c1_g1	17.9814	2.69409	6.24123	-2.73864	-1.52661	1.21203	-	-	-	-	-	-	-	-	-
TRINITY_DN52404_c1_g1	42.5702	10.3537	2.62575	-2.0397	-4.01904	-1.97935	-	-	gi|695047214|ref|XP_009411480.1| PREDICTED: uncharacterized protein LOC103993226 [Musa acuminata subsp. malaccensis] 1.9e-20	-	-	-	tr|A0A087GGH3|A0A087GGH3_ARAAL Uncharacterized protein OS=Arabis alpina GN=AALP_AA7G072400 PE=4 SV=1 1.8e-18	GO:0016021, integral component of membrane	-
TRINITY_DN52414_c1_g1	16.1454	0.679165	5.84015	-4.57122	-1.46705	3.10417	-	-	gi|802702719|ref|XP_012084021.1| PREDICTED: uncharacterized protein LOC105643501 [Jatropha curcas] 2.3e-37	-	-	-	tr|A0A067JVG2|A0A067JVG2_JATCU Uncharacterized protein OS=Jatropha curcas GN=JCGZ_18957 PE=4 SV=1 1.7e-37	GO:0016021, integral component of membrane	-
TRINITY_DN52531_c3_g5	12.6998	5.77986	36.4287	-1.1357	1.52027	2.65597	-	KOG0874, KOG0874, KOG0874, Sphingolipid hydroxylase [Lipid transport and metabolism]. 2.10943e-11	gi|661895747|emb|CDP00325.1| unnamed protein product [Coffea canephora] 2.7e-11	-	-	sp|Q8VYI1|SBH1_ARATH Sphinganine C4-monooxygenase 1 OS=Arabidopsis thaliana GN=SBH1 PE=1 SV=1 5.83932e-12	tr|A0A068TVL5|A0A068TVL5_COFCA Uncharacterized protein OS=Coffea canephora GN=GSCOC_T00032225001 PE=3 SV=1 2.1e-11	GO:0005506, iron ion binding;GO:0005783, endoplasmic reticulum;GO:0005789, endoplasmic reticulum membrane;GO:0005794, Golgi apparatus;GO:0006633, fatty acid biosynthetic process;GO:0009640, photomorphogenesis;GO:0016021, integral component of membrane;GO:0016491, oxidoreductase activity;GO:0046520, sphingoid biosynthetic process	-
TRINITY_DN52762_c3_g3	41.0265	3.82081	14.3994	-3.42461	-1.51055	1.91406	-	-	-	-	-	-	-	-	-
TRINITY_DN52828_c1_g1	0.265476	6.32586	35.6087	4.57461	7.0675	2.4929	PLN00166, PLN00166, aquaporin TIP2; Provisional. 1.87273e-39	KOG0223, KOG0223, KOG0223, Aquaporin (major intrinsic protein family) [Carbohydrate transport and metabolism]. 8.56002e-25	gi|1021046346|gb|KZN04126.1| hypothetical protein DCAR_004963 [Daucus carota subsp. sativus] 1.9e-34	gi|835904646|ref|XM_004953292.2| PREDICTED: Setaria italica aquaporin TIP2-1 (LOC101753148), mRNA 9.40666e-72	pfam00230, MIP, Major intrinsic protein. MIP (Major Intrinsic Protein) family proteins exhibit essentially two distinct types of channel properties: (1) specific water transport by the aquaporins, and (2) small neutral solutes transport, such as glycerol by the glycerol facilitators. 5.40443e-19	sp|P21653|TIP1_TOBAC Probable aquaporin TIP-type RB7-5A OS=Nicotiana tabacum PE=2 SV=1 2.96913e-38	tr|A0A103XJM0|A0A103XJM0_CYNCS Aquaporin-like protein OS=Cynara cardunculus var. scolymus GN=Ccrd_006019 PE=3 SV=1 1.9e-34	GO:0005215, transporter activity;GO:0005774, vacuolar membrane;GO:0016021, integral component of membrane	-
TRINITY_DN52828_c1_g2	0.078965	6.61429	13.5009	6.38823	7.41762	1.0294	-	-	-	-	-	-	-	-	-
TRINITY_DN52861_c0_g1	30.2585	8.653	1.36528	-1.80607	-4.47007	-2.664	-	-	gi|743808138|ref|XP_010928264.1| PREDICTED: uncharacterized protein LOC105050093 [Elaeis guineensis] 3.5e-08	gi|672130500|ref|XM_008790559.1| PREDICTED: Phoenix dactylifera uncharacterized LOC103706459 (LOC103706459), mRNA 1.55596e-21	-	-	-	-	-
TRINITY_DN52985_c1_g1	0.150778	31.5835	81.1442	7.7106	9.07192	1.36132	-	-	-	-	-	-	-	-	-
TRINITY_DN53090_c1_g6	0.507988	8.15367	16.34	4.00458	5.00747	1.00288	-	-	gi|729377178|ref|XP_010549576.1| PREDICTED: uncharacterized protein LOC104820714 [Tarenaya hassleriana] 2.5e-21	-	-	-	tr|M1B958|M1B958_SOLTU Uncharacterized protein OS=Solanum tuberosum GN=PGSC0003DMG400015480 PE=4 SV=1 4.7e-20	-	-
TRINITY_DN53090_c2_g1	2.51945	13.6639	29.351	2.43919	3.54223	1.10304	pfam14111, DUF4283, Domain of unknown function (DUF4283). This domain family is found in plants, and is approximately 100 amino acids in length. Considering the very diverse range of other domains it is associated with it is possible that this domain is a binding/guiding region. There are two highly conserved tryptophan residues. 1.73178e-22	-	gi|731328191|ref|XP_010674912.1| PREDICTED: uncharacterized protein LOC104890982 [Beta vulgaris subsp. vulgaris] 5.9e-30	-	pfam14111, DUF4283, Domain of unknown function (DUF4283). This domain family is found in plants, and is approximately 100 amino acids in length. Considering the very diverse range of other domains it is associated with it is possible that this domain is a binding/guiding region. There are two highly conserved tryptophan residues. 4.13737e-23	-	tr|M0UBF5|M0UBF5_MUSAM Uncharacterized protein OS=Musa acuminata subsp. malaccensis PE=4 SV=1 9.4e-36	-	-
TRINITY_DN53250_c0_g1	78.1368	7.77643	17.6671	-3.32882	-2.14494	1.18388	-	-	-	-	-	-	-	-	-
TRINITY_DN53250_c0_g2	230.306	6.53806	25.2392	-5.13855	-3.18981	1.94874	-	-	-	-	-	-	-	-	-
TRINITY_DN53457_c1_g1	1.93527	14.722	5.01605	2.92737	1.37402	-1.55335	-	-	gi|672184447|ref|XP_008812534.1| PREDICTED: uncharacterized protein LOC103723406 [Phoenix dactylifera] 1.1e-11	-	-	-	-	-	-
TRINITY_DN53467_c0_g1	51.2793	18.4072	8.48068	-1.4781	-2.59612	-1.11802	-	-	-	-	-	-	-	-	-
TRINITY_DN53467_c0_g2	17.2941	5.38274	2.13049	-1.68387	-3.02102	-1.33716	-	-	-	-	-	-	-	-	-
TRINITY_DN53578_c1_g1	0.375183	163.096	22.5063	8.76392	5.90659	-2.85732	-	-	-	gi|970052378|ref|XM_015232311.1| PREDICTED: Solanum pennellii extensin-2-like (LOC107031093), transcript variant X3, mRNA 5.65293e-62	-	-	-	-	-
TRINITY_DN53578_c1_g2	0.0001	49.3552	9.71051	18.9128	16.5673	-2.34558	-	-	gi|764579160|ref|XP_011463588.1| PREDICTED: extensin-2-like, partial [Fragaria vesca subsp. vesca] 2.2e-06	gi|923802992|ref|XM_013832584.1| PREDICTED: Brassica napus extensin-2-like (LOC106391857), mRNA 2.10994e-48	-	-	tr|A0A061EIS8|A0A061EIS8_THECC Uncharacterized protein isoform 1 OS=Theobroma cacao GN=TCM_020081 PE=4 SV=1 2.1e-06	-	-
TRINITY_DN53578_c1_g3	0.255918	230.516	35.0044	9.81497	7.09571	-2.71926	-	-	-	-	-	-	-	-	-
TRINITY_DN53578_c1_g4	0.0001	53.4375	14.3542	19.0275	17.1311	-1.89638	-	-	gi|922398957|ref|XP_013466631.1| neurofilament heavy protein, putative [Medicago truncatula] 3.1e-06	gi|970052378|ref|XM_015232311.1| PREDICTED: Solanum pennellii extensin-2-like (LOC107031093), transcript variant X3, mRNA 1.99017e-85	-	-	tr|A0A072VFT3|A0A072VFT3_MEDTR Neurofilament heavy protein, putative OS=Medicago truncatula GN=MTR_1g033090 PE=4 SV=1 2.3e-06	-	-
TRINITY_DN53621_c0_g1	0.208517	9.19406	39.728	5.46246	7.57385	2.11138	-	-	-	-	-	-	-	-	-
TRINITY_DN53787_c0_g4	44.427	6.11738	13.9699	-2.86045	-1.66912	1.19133	-	-	-	-	-	-	-	-	-
TRINITY_DN53922_c0_g1	45.4489	6.68623	3.03451	-2.76498	-3.90471	-1.13973	-	-	gi|335060430|gb|AEH27534.1| putative GDP-D-mannose pyrophosphorylase [Amorphophallus konjac] 2.8e-07	gi|955717556|ref|XM_004964386.3| PREDICTED: Setaria italica uncharacterized LOC101761874 (LOC101761874), mRNA 1.52385e-11	-	-	tr|F8U880|F8U880_AMOKO Putative GDP-D-mannose pyrophosphorylase OS=Amorphophallus konjac PE=2 SV=1 2.2e-07	-	-
TRINITY_DN54021_c2_g1	14.931	2.92134	5.87844	-2.35361	-1.34481	1.0088	-	-	-	-	-	-	-	-	-
TRINITY_DN54031_c0_g1	27.1596	1.18958	8.29342	-4.51294	-1.71142	2.80152	-	-	-	gi|147828764|emb|AM478216.2| Vitis vinifera contig VV78X133914.16, whole genome shotgun sequence 1.17303e-14	-	-	-	-	-
TRINITY_DN54160_c0_g1	0.313101	5.07226	10.7193	4.01793	5.09744	1.07951	-	KOG0874, KOG0874, KOG0874, Sphingolipid hydroxylase [Lipid transport and metabolism]. 8.51995e-46	gi|695035160|ref|XP_009405035.1| PREDICTED: sphinganine C(4)-monooxygenase 2-like [Musa acuminata subsp. malaccensis] 1.3e-37	-	-	sp|Q9AST3|SBH2_ARATH Sphinganine C4-monooxygenase 2 OS=Arabidopsis thaliana GN=SBH2 PE=1 SV=1 1.47852e-48	tr|M0T3T2|M0T3T2_MUSAM Uncharacterized protein OS=Musa acuminata subsp. malaccensis PE=3 SV=1 1.0e-37	GO:0005506, iron ion binding;GO:0005783, endoplasmic reticulum;GO:0005789, endoplasmic reticulum membrane;GO:0005794, Golgi apparatus;GO:0006633, fatty acid biosynthetic process;GO:0009640, photomorphogenesis;GO:0016021, integral component of membrane;GO:0016491, oxidoreductase activity;GO:0046520, sphingoid biosynthetic process	-
TRINITY_DN54194_c0_g2	0.0001	142.626	52.2457	20.4438	18.995	-1.44885	-	-	-	gi|965607001|dbj|AP015041.1| Vigna angularis var. angularis DNA, chromosome 8, almost complete sequence, cultivar: Shumari 1.51614e-41	-	-	-	-	-
TRINITY_DN54203_c4_g3	0.298091	45.5451	9.41386	7.2554	4.98096	-2.27444	PLN02246, PLN02246, 4-coumarate--CoA ligase. 6.92663e-49	KOG1176, KOG1176, KOG1176, Acyl-CoA synthetase [Lipid transport and metabolism]. 1.74987e-26	gi|544590485|gb|AGW24660.1| 4-coumarate:coenzyme A ligase [Ornithogalum longebracteatum] 2.9e-47	gi|1002292964|ref|XM_015795344.1| PREDICTED: Oryza sativa Japonica Group probable 4-coumarate--CoA ligase 5 (LOC4345717), mRNA 9.88944e-105	pfam00501, AMP-binding, AMP-binding enzyme. 1.89876e-10	sp|O24145|4CL1_TOBAC 4-coumarate--CoA ligase 1 OS=Nicotiana tabacum GN=4CL1 PE=2 SV=1 4.85263e-55	tr|U3N732|U3N732_ALBBR 4-coumarate:coenzyme A ligase OS=Albuca bracteata PE=2 SV=1 2.2e-47	GO:0005524, ATP binding;GO:0008152, metabolic process;GO:0009698, phenylpropanoid metabolic process;GO:0016207, 4-coumarate-CoA ligase activity	-
TRINITY_DN54260_c3_g1	0.573953	7.70628	28.2748	3.74703	5.62244	1.87541	-	-	-	-	pfam05755, REF, Rubber elongation factor protein (REF). This family consists of the highly related rubber elongation factor (REF), small rubber particle protein (SRPP) and stress-related protein (SRP) sequences. REF and SRPP are released from the rubber particle membrane into the cytosol during osmotic lysis of the sedimentable organelles (lutoids). The exact function of this family is unknown. 3…	-	-	-	-
TRINITY_DN54263_c0_g2	3.27215	45.1176	90.7194	3.78538	4.7931	1.00772	-	-	gi|802640758|ref|XP_012078987.1| PREDICTED: xyloglucan endotransglucosylase/hydrolase protein 9 [Jatropha curcas] 1.9e-07	-	-	sp|Q8LDW9|XTH9_ARATH Xyloglucan endotransglucosylase/hydrolase protein 9 OS=Arabidopsis thaliana GN=XTH9 PE=2 SV=2 1.41934e-09	tr|A0A067K7P7|A0A067K7P7_JATCU Xyloglucan endotransglucosylase/hydrolase OS=Jatropha curcas GN=JCGZ_13838 PE=3 SV=1 1.5e-07	GO:0004553, hydrolase activity, hydrolyzing O-glycosyl compounds;GO:0005618, cell wall;GO:0010411, xyloglucan metabolic process;GO:0016762, xyloglucan:xyloglucosyl transferase activity;GO:0042546, cell wall biogenesis;GO:0048046, apoplast;GO:0071555, cell wall organization	-
TRINITY_DN54434_c1_g1	3.22772	10.184	26.6375	1.65772	3.04487	1.38715	-	-	gi|743878529|ref|XP_010908197.1| PREDICTED: uncharacterized protein At5g48480-like [Elaeis guineensis] 2.1e-15	-	-	-	tr|A0A0K9NY10|A0A0K9NY10_ZOSMR Glyoxalase/bleomycin resistance protein/dioxygenase OS=Zostera marina GN=ZOSMA_56G00510 PE=4 SV=1 9.7e-13	GO:0051213, dioxygenase activity	-
TRINITY_DN54551_c0_g3	0.935995	12.1439	26.2958	3.69759	4.81219	1.1146	-	-	gi|1026041536|ref|XP_016566884.1| PREDICTED: uncharacterized protein LOC107865034 [Capsicum annuum] 1.9e-20	-	-	-	tr|U5FXD8|U5FXD8_POPTR Uncharacterized protein OS=Populus trichocarpa GN=POPTR_0013s10355g PE=4 SV=1 1.2e-16	-	-
TRINITY_DN54620_c1_g1	32.4162	3.10732	10.1115	-3.38297	-1.68072	1.70225	-	-	-	-	-	-	-	-	-
TRINITY_DN54714_c5_g1	3.21988	15.5438	35.7256	2.27126	3.47188	1.20062	-	-	-	-	-	-	-	-	-
TRINITY_DN54739_c1_g1	0.339254	25.6761	7.50249	6.24191	4.46693	-1.77498	-	-	-	-	-	-	-	-	-
TRINITY_DN54792_c2_g2	63.381	7.88225	21.0423	-3.00737	-1.59076	1.41661	-	-	-	-	-	-	-	-	-
TRINITY_DN54947_c1_g1	16.3601	7.98562	2.87578	-1.03471	-2.50816	-1.47345	-	-	-	-	-	-	-	-	-
TRINITY_DN55042_c1_g1	0.079469	40.6174	16.8009	8.99749	7.72393	-1.27356	-	-	gi|965607866|dbj|BAT94357.1| hypothetical protein VIGAN_08095400 [Vigna angularis var. angularis] 1.1e-14	gi|970052378|ref|XM_015232311.1| PREDICTED: Solanum pennellii extensin-2-like (LOC107031093), transcript variant X3, mRNA 0.0	-	-	tr|A0A0S3SNG7|A0A0S3SNG7_PHAAN Uncharacterized protein OS=Vigna angularis var. angularis GN=Vigan.08G095400 PE=4 SV=1 8.2e-15	-	-
TRINITY_DN55054_c0_g1	0.99719	5.22102	17.5422	2.38839	4.13682	1.74843	-	-	gi|870858988|gb|KMT10452.1| hypothetical protein BVRB_5g115790 [Beta vulgaris subsp. vulgaris] 5.6e-09	-	-	sp|A3FPF2|DEF_NELNU Defensin-like protein OS=Nelumbo nucifera PE=3 SV=1 1.17324e-09	tr|A0A0J8CA35|A0A0J8CA35_BETVU Uncharacterized protein OS=Beta vulgaris subsp. vulgaris GN=BVRB_5g115790 PE=3 SV=1 4.2e-09	GO:0005576, extracellular region;GO:0031640, killing of cells of other organism;GO:0050832, defense response to fungus	-
TRINITY_DN55092_c2_g3	106.426	277.393	799.908	1.38208	2.90998	1.5279	-	-	-	-	-	-	-	-	-
TRINITY_DN55525_c2_g1	0.713979	66.6446	21.4463	6.54446	4.9087	-1.63576	-	-	gi|395146500|gb|AFN53656.1| putative serine-threonine protein kinase [Linum usitatissimum] 1.1e-20	-	-	sp|A7PW81|PGIP_VITVI Polygalacturonase inhibitor OS=Vitis vinifera GN=pgip PE=1 SV=1 2.73066e-22	tr|I6YHW8|I6YHW8_LINUS Putative serine-threonine protein kinase OS=Linum usitatissimum PE=4 SV=1 8.6e-21	GO:0005576, extracellular region;GO:0005618, cell wall;GO:0006952, defense response;GO:0016020, membrane;GO:0016301, kinase activity	-
TRINITY_DN55572_c3_g1	0.0558485	29.1728	8.78863	9.02889	7.29798	-1.73091	PLN02299, PLN02299, 1-aminocyclopropane-1-carboxylate oxidase. 2.23414e-142	KOG0143, KOG0143, KOG0143, Iron/ascorbate family oxidoreductases [Secondary metabolites biosynthesis, transport and catabolism, General function prediction only]. 4.59382e-67	gi|123255925|gb|ABM74187.1| 1-aminocyclopropane-1-carboxylate oxidase [Saccharum arundinaceum] 6.8e-123	gi|1002868232|ref|XM_015841102.1| PREDICTED: Oryza brachyantha 1-aminocyclopropane-1-carboxylate oxidase 1-like (LOC102704086), mRNA 0.0	pfam03171, 2OG-FeII_Oxy, 2OG-Fe(II) oxygenase superfamily. This family contains members of the 2-oxoglutarate (2OG) and Fe(II)-dependent oxygenase superfamily. This family includes the C-terminal of prolyl 4-hydroxylase alpha subunit. The holoenzyme has the activity EC:1.14.11.2 catalysing the reaction: Procollagen L-proline + 2-oxoglutarate + O2 <=; procollagen trans- 4-hydroxy-L-proline + succi…	sp|A2Z1W9|ACCO1_ORYSI 1-aminocyclopropane-1-carboxylate oxidase 1 OS=Oryza sativa subsp. indica GN=ACO1 PE=2 SV=1 1.727e-158	tr|A2IBP3|A2IBP3_9POAL 1-aminocyclopropane-1-carboxylate oxidase OS=Saccharum arundinaceum PE=2 SV=1 5.2e-123	GO:0009693, ethylene biosynthetic process;GO:0009815, 1-aminocyclopropane-1-carboxylate oxidase activity;GO:0009835, fruit ripening;GO:0016491, oxidoreductase activity;GO:0031418, L-ascorbic acid binding;GO:0046872, metal ion binding	-
TRINITY_DN55854_c4_g1	0.434132	9.25789	18.6548	4.41448	5.42527	1.01079	TIGR01517, ATPase-IIB_Ca, plasma-membrane calcium-translocating P-type ATPase. This model describes the P-type ATPase responsible for translocating calcium ions across the plasma membrane of eukaryotes, out of the cell. In some organisms, this type of pump may also be found in vacuolar membranes. In humans and mice, at least, there are multiple isoforms of the PMCA pump with overlapping but not r…	KOG0204, KOG0204, KOG0204, Calcium transporting ATPase [Inorganic ion transport and metabolism]. 1.32065e-76	gi|720067152|ref|XP_010276717.1| PREDICTED: calcium-transporting ATPase 10, plasma membrane-type [Nelumbo nucifera] 6.9e-112	gi|672159396|ref|XR_605159.1| PREDICTED: Phoenix dactylifera calcium-transporting ATPase 8, plasma membrane-type-like (LOC103714099), transcript variant X5, misc_RNA 1.58371e-130	pfam13246, Cation_ATPase, Cation transport ATPase (P-type). This domain is found in cation transport ATPases, including phospholipid-transporting ATPases, calcium-transporting ATPases, and sodium-potassium ATPases. 8.91914e-11	sp|Q9SZR1|ACA10_ARATH Calcium-transporting ATPase 10, plasma membrane-type OS=Arabidopsis thaliana GN=ACA10 PE=1 SV=2 5.08529e-119	tr|B9RWZ4|B9RWZ4_RICCO Calcium-transporting ATPase OS=Ricinus communis GN=RCOM_1707830 PE=3 SV=1 9.9e-111	GO:0005388, calcium-transporting ATPase activity;GO:0005524, ATP binding;GO:0005886, plasma membrane;GO:0005887, integral component of plasma membrane;GO:0009506, plasmodesma;GO:0016021, integral component of membrane;GO:0043231, intracellular membrane-bounded organelle;GO:0046872, metal ion binding	-
TRINITY_DN55975_c2_g1	2.0009	59.3049	26.3302	4.88943	3.718	-1.17143	PLN00050, PLN00050, expansin A; Provisional. 1.59532e-21	-	gi|697142600|ref|XP_009625406.1| PREDICTED: expansin-A15-like [Nicotiana tomentosiformis] 3.0e-20	gi|589996938|gb|KJ125407.1| Boehmeria nivea cultivar 1504 expansin (EXP3) gene, complete cds 1.39131e-49	-	sp|Q9C554|EXPA1_ARATH Expansin-A1 OS=Arabidopsis thaliana GN=EXPA1 PE=2 SV=1 1.37053e-22	tr|A0A0C4K2A4|A0A0C4K2A4_BOENI Expansin OS=Boehmeria nivea GN=EXP3 PE=4 SV=1 5.0e-20	GO:0005576, extracellular region;GO:0005618, cell wall;GO:0009664, plant-type cell wall organization;GO:0016020, membrane	-
TRINITY_DN56020_c1_g2	38.5178	14.6444	5.46469	-1.39518	-2.81731	-1.42214	-	-	gi|719996512|ref|XP_010254796.1| PREDICTED: transcription factor HBI1-like isoform X1 [Nelumbo nucifera] 6.8e-15	gi|326525930|dbj|AK361938.1| Hordeum vulgare subsp. vulgare mRNA for predicted protein, complete cds, clone: NIASHv2001G10 1.53034e-24	-	sp|Q8GY61|BH063_ARATH Transcription factor bHLH63 OS=Arabidopsis thaliana GN=BHLH63 PE=1 SV=1 3.06964e-17	tr|B9RA85|B9RA85_RICCO DNA binding protein, putative OS=Ricinus communis GN=RCOM_1504530 PE=4 SV=1 5.7e-14	GO:0003677, DNA binding;GO:0003700, DNA binding transcription factor activity;GO:0005634, nucleus;GO:0006351, transcription, DNA-templated;GO:0009637, response to blue light;GO:0009908, flower development;GO:0009911, positive regulation of flower development	-
TRINITY_DN56059_c3_g1	1.49969	91.845	27.0834	5.93646	4.17467	-1.76179	PLN02394, PLN02394, trans-cinnamate 4-monooxygenase. 4.23924e-73	KOG0156, KOG0156, KOG0156, Cytochrome P450 CYP2 subfamily [Secondary metabolites biosynthesis, transport and catabolism]. 2.53146e-13	gi|672181252|ref|XP_008810838.1| PREDICTED: trans-cinnamate 4-monooxygenase-like [Phoenix dactylifera] 5.1e-62	gi|270313060|gb|GU188741.1| Bambusa oldhamii cinnamate 4-hydroxylase mRNA, complete cds 1.96221e-116	pfam00067, p450, Cytochrome P450. Cytochrome P450s are haem-thiolate proteins involved in the oxidative degradation of various compounds. They are particularly well known for their role in the degradation of environmental toxins and mutagens. They can be divided into 4 classes, according to the method by which electrons from NAD(P)H are delivered to the catalytic site. Sequence conservation is re…	sp|P37115|TCMO_VIGRR Trans-cinnamate 4-monooxygenase OS=Vigna radiata var. radiata GN=CYP73A2 PE=1 SV=1 6.38476e-75	tr|L0AUA1|L0AUA1_POPTO Cinnamate 4-hydroxylase OS=Populus tomentosa PE=3 SV=1 4.3e-61	GO:0004497, monooxygenase activity;GO:0005506, iron ion binding;GO:0016705, oxidoreductase activity, acting on paired donors, with incorporation or reduction of molecular oxygen;GO:0016710, trans-cinnamate 4-monooxygenase activity;GO:0020037, heme binding	-
TRINITY_DN56213_c2_g1	3.82492	835.382	2869.64	7.77086	9.55122	1.78036	smart00108, B_lectin, Bulb-type mannose-specific lectin. 1.47315e-10	-	gi|374341512|gb|AEZ35184.1| agglutinin [Pinellia ternata] 8.2e-71	gi|33355624|gb|AY338965.1| Arisaema heterophyllum mannose-binding lectin AHA gene, complete cds 0.0	-	sp|P19667|CURC1_MOLLA Curculin-1 OS=Molineria latifolia GN=CUR09 PE=1 SV=2 2.97034e-18	tr|H8Y197|H8Y197_PINTE Agglutinin OS=Pinellia ternata PE=4 SV=1 6.3e-71	GO:0030246, carbohydrate binding	-
TRINITY_DN56213_c2_g2	0.0001	23.252	53.8496	17.827	19.0386	1.21158	smart00108, B_lectin, Bulb-type mannose-specific lectin. 1.58852e-09	-	gi|33355625|gb|AAQ16181.1| mannose-binding lectin AHA [Arisaema heterophyllum] 2.1e-45	gi|31559036|gb|AY289926.1| Arisaema heterophyllum agglutinin mRNA, complete cds 4.73714e-115	-	sp|P19667|CURC1_MOLLA Curculin-1 OS=Molineria latifolia GN=CUR09 PE=1 SV=2 9.49494e-17	tr|Q7XAT9|Q7XAT9_9ARAE Mannose-binding lectin AHA OS=Arisaema heterophyllum PE=4 SV=1 1.6e-45	GO:0030246, carbohydrate binding	-
TRINITY_DN56236_c0_g1	0.0001	31.6558	90.1287	18.2721	19.7816	1.50952	-	-	-	-	-	-	-	-	-
TRINITY_DN56236_c0_g3	0.0001	51.7427	189.85	18.981	20.8564	1.87543	-	-	-	-	-	-	-	-	-
TRINITY_DN56485_c0_g1	7.9015	32.2922	2.57638	2.03099	-1.61678	-3.64777	-	-	-	-	-	-	-	-	-
TRINITY_DN56504_c3_g3	0.11404	196.304	1086.73	10.7493	13.2182	2.46884	-	-	-	gi|38892993|gb|AY451853.1| Pinellia pedatisecta mannose-binding lectin PPA gene, complete cds 6.94542e-121	-	-	-	-	-
TRINITY_DN56519_c0_g2	23.3668	10.5635	3.19324	-1.14537	-2.87137	-1.726	-	-	gi|743796346|ref|XP_010924705.1| PREDICTED: probable LRR receptor-like serine/threonine-protein kinase At1g53430 isoform X2 [Elaeis guineensis] 8.8e-08	-	-	-	-	-	-
TRINITY_DN56575_c1_g3	3.00065	14.0021	6.31186	2.22229	1.07279	-1.1495	-	-	-	-	-	-	-	-	-
TRINITY_DN56593_c3_g1	0.0488027	74.3736	20.4033	10.5736	8.70763	-1.86599	cd00693, secretory_peroxidase, Horseradish peroxidase and related secretory plant peroxidases. Secretory peroxidases belong to class III of the plant heme-dependent peroxidase superfamily. All members of the superfamily share a heme prosthetic group and catalyze a multistep oxidative reaction involving hydrogen peroxide as the electron acceptor. Class III peroxidases are found in the extracellula…	-	gi|769814197|ref|XP_006842568.2| PREDICTED: cationic peroxidase 1 [Amborella trichopoda] 1.9e-42	gi|194696659|gb|BT037409.1| Zea mays full-length cDNA clone ZM_BFb0168F04 mRNA, complete cds 6.39086e-21	pfam00141, peroxidase, Peroxidase. 4.378e-24	sp|A7NY33|PER4_VITVI Peroxidase 4 OS=Vitis vinifera GN=GSVIVT00023967001 PE=1 SV=1 1.82753e-46	tr|W1P8K1|W1P8K1_AMBTC Peroxidase OS=Amborella trichopoda GN=AMTR_s00077p00148760 PE=3 SV=1 1.4e-42	GO:0004601, peroxidase activity;GO:0005576, extracellular region;GO:0006979, response to oxidative stress;GO:0020037, heme binding;GO:0042744, hydrogen peroxide catabolic process;GO:0046872, metal ion binding	-
TRINITY_DN56640_c3_g3	66.3161	7.28666	32.3784	-3.18603	-1.03433	2.1517	-	-	-	-	-	-	-	-	-
TRINITY_DN56646_c0_g2	29.0909	5.25763	14.4508	-2.46808	-1.00942	1.45866	pfam00332, Glyco_hydro_17, Glycosyl hydrolases family 17. 3.3467e-39	-	gi|6448757|gb|AAF08679.1| beta-1,3-glucanase [Musa acuminata AAA Group] 5.5e-44	-	pfam00332, Glyco_hydro_17, Glycosyl hydrolases family 17. 7.99556e-40	sp|P07979|GUB_NICPL Lichenase OS=Nicotiana plumbaginifolia GN=GN1 PE=2 SV=3 6.70819e-46	tr|Q9SQL1|Q9SQL1_MUSAC Beta-1,3-glucanase (Fragment) OS=Musa acuminata AAA Group PE=2 SV=1 4.2e-44	GO:0004553, hydrolase activity, hydrolyzing O-glycosyl compounds;GO:0005975, carbohydrate metabolic process;GO:0042972, licheninase activity	-
TRINITY_DN56797_c0_g3	25.5599	11.923	2.14179	-1.10013	-3.57699	-2.47686	-	-	-	-	-	-	-	-	-
TRINITY_DN56811_c0_g1	29.7992	5.90098	14.3429	-2.33625	-1.05494	1.28131	-	-	-	-	-	-	-	-	-
TRINITY_DN56964_c5_g1	4.02665	24.1232	9.9673	2.58276	1.30762	-1.27514	PLN02291, PLN02291, phospho-2-dehydro-3-deoxyheptonate aldolase. 4.48839e-10	-	gi|923633785|ref|XP_013751630.1| PREDICTED: phospho-2-dehydro-3-deoxyheptonate aldolase 1, chloroplastic-like, partial [Brassica napus] 6.1e-08	gi|937924750|dbj|AP014963.1| Oryza sativa Japonica Group DNA, chromosome 7, cultivar: Nipponbare, complete sequence 3.26948e-26	pfam01474, DAHP_synth_2, Class-II DAHP synthetase family. Members of this family are aldolase enzymes that catalyze the first step of the shikimate pathway. 7.38993e-06	sp|P29976|AROF_ARATH Phospho-2-dehydro-3-deoxyheptonate aldolase 1, chloroplastic OS=Arabidopsis thaliana GN=DHS1 PE=2 SV=2 7.18456e-10	tr|A0A078EYS6|A0A078EYS6_BRANA BnaC05g17710D protein OS=Brassica napus GN=BnaC05g17710D PE=4 SV=1 4.6e-08	GO:0003849, 3-deoxy-7-phosphoheptulonate synthase activity;GO:0005739, mitochondrion;GO:0009073, aromatic amino acid family biosynthetic process;GO:0009423, chorismate biosynthetic process;GO:0009507, chloroplast;GO:0009611, response to wounding	-
TRINITY_DN57100_c0_g1	94.0178	10.6031	23.1172	-3.14845	-2.02397	1.12448	-	-	gi|695008880|ref|XP_009391043.1| PREDICTED: uncharacterized protein LOC103977293 [Musa acuminata subsp. malaccensis] 6.0e-54	gi|727642580|ref|XM_010494355.1| PREDICTED: Camelina sativa uncharacterized LOC104770008 (LOC104770008), transcript variant X2, mRNA 4.51728e-41	-	-	tr|A0A0E0QEP7|A0A0E0QEP7_ORYRU Uncharacterized protein OS=Oryza rufipogon PE=4 SV=1 4.5e-54	GO:0005506, iron ion binding;GO:0016021, integral component of membrane	-
TRINITY_DN57100_c0_g2	37.7752	4.2834	11.5256	-3.14061	-1.7126	1.42801	-	-	-	-	-	-	-	-	-
TRINITY_DN57425_c4_g2	0.20946	5.10628	12.9952	4.60753	5.95516	1.34763	PLN02160, PLN02160, thiosulfate sulfurtransferase. 6.78083e-07	-	gi|672183482|ref|XP_008812021.1| PREDICTED: rhodanese-like domain-containing protein 17 [Phoenix dactylifera] 3.9e-13	-	-	sp|Q39129|STR16_ARATH Thiosulfate sulfurtransferase 16, chloroplastic OS=Arabidopsis thaliana GN=STR16 PE=1 SV=2 6.99664e-09	tr|A0A0D9XYW3|A0A0D9XYW3_9ORYZ Uncharacterized protein OS=Leersia perrieri PE=4 SV=1 5.5e-12	GO:0004792, thiosulfate sulfurtransferase activity;GO:0009507, chloroplast	-
TRINITY_DN57559_c0_g1	0.232962	9.02588	24.0691	5.2759	6.69094	1.41505	pfam04852, DUF640, Protein of unknown function (DUF640). This family represents a conserved region found in plant proteins including Resistance protein-like protein. 3.03431e-22	-	gi|695081633|ref|XP_009388347.1| PREDICTED: protein G1-like1 [Musa acuminata subsp. malaccensis] 8.4e-25	gi|702447700|ref|XM_010026653.1| PREDICTED: Eucalyptus grandis protein LIGHT-DEPENDENT SHORT HYPOCOTYLS 1-like (LOC104415369), mRNA 3.00602e-54	pfam04852, DUF640, Protein of unknown function (DUF640). This family represents a conserved region found in plant proteins including Resistance protein-like protein. 7.24922e-23	sp|O82268|LSH3_ARATH Protein LIGHT-DEPENDENT SHORT HYPOCOTYLS 3 OS=Arabidopsis thaliana GN=LSH3 PE=1 SV=1 8.61612e-31	tr|I1LC58|I1LC58_SOYBN Uncharacterized protein OS=Glycine max GN=GLYMA_10G181200 PE=4 SV=1 8.4e-25	GO:0003677, DNA binding;GO:0005634, nucleus;GO:0006355, regulation of transcription, DNA-templated;GO:0009299, mRNA transcription;GO:0009886, post-embryonic animal morphogenesis;GO:0010199, organ boundary specification between lateral organs and the meristem;GO:0010492, maintenance of shoot apical meristem identity;GO:0048441, petal development;GO:0048834, specification of petal number	-
TRINITY_DN57598_c1_g4	20.78	7.66439	2.18056	-1.43895	-3.25243	-1.81347	-	KOG0498, KOG0498, KOG0498, K+-channel ERG and related proteins, contain PAS/PAC sensor domain [Inorganic ion transport and metabolism, Signal transduction mechanisms]. 1.67477e-43	gi|720041246|ref|XP_010268849.1| PREDICTED: cyclic nucleotide-gated ion channel 4-like [Nelumbo nucifera] 9.8e-67	gi|695030299|ref|XM_009404331.1| PREDICTED: Musa acuminata subsp. malaccensis cyclic nucleotide-gated ion channel 4-like (LOC103986346), mRNA 1.01908e-104	-	sp|Q94AS9|CNGC4_ARATH Cyclic nucleotide-gated ion channel 4 OS=Arabidopsis thaliana GN=CNGC4 PE=2 SV=2 8.13181e-79	tr|M5WNH7|M5WNH7_PRUPE Uncharacterized protein OS=Prunus persica GN=PRUPE_ppa002333mg PE=4 SV=1 8.3e-66	GO:0005216, ion channel activity;GO:0005249, voltage-gated potassium channel activity;GO:0005887, integral component of plasma membrane;GO:0008324, cation transmembrane transporter activity;GO:0009626, plant-type hypersensitive response;GO:0016020, membrane;GO:0016021, integral component of membrane;GO:0030552, cAMP binding;GO:0030553, cGMP binding;GO:0042391, regulation of membrane potential	-
TRINITY_DN57630_c2_g1	142.895	3.68927	9.91551	-5.27548	-3.84913	1.42635	PLN00020, PLN00020, ribulose bisphosphate carboxylase/oxygenase activase -RuBisCO activase (RCA); Provisional. 1.83429e-13	-	gi|13430332|gb|AAK25798.1|AF338237_1 rubisco activase, partial [Zantedeschia aethiopica] 6.8e-12	gi|168047150|ref|XM_001775983.1| Physcomitrella patens subsp. patens predicted protein (PHYPADRAFT_169178) mRNA, complete cds 3.17495e-15	-	sp|Q40073|RCAA_HORVU Ribulose bisphosphate carboxylase/oxygenase activase A, chloroplastic OS=Hordeum vulgare GN=RCAA PE=2 SV=1 3.14166e-13	tr|Q9ATC1|Q9ATC1_ZANAE Rubisco activase (Fragment) OS=Zantedeschia aethiopica GN=rca2 PE=2 SV=1 5.2e-12	GO:0005524, ATP binding;GO:0009570, chloroplast stroma	-
TRINITY_DN57781_c1_g1	21.247	5.75842	2.8641	-1.88351	-2.8911	-1.00759	-	-	-	-	-	-	-	-	-
TRINITY_DN57889_c0_g1	106.459	6.98074	32.7671	-3.93078	-1.69999	2.23079	-	-	-	-	-	-	-	-	-
TRINITY_DN57896_c0_g2	53.6544	4.93468	13.2073	-3.44267	-2.02236	1.42031	-	-	gi|449454030|ref|XP_004144759.1| PREDICTED: universal stress protein A-like protein isoform X2 [Cucumis sativus] 1.3e-36	gi|672115865|ref|XM_008782863.1| PREDICTED: Phoenix dactylifera universal stress protein A-like protein (LOC103700958), transcript variant X2, mRNA 3.18689e-22	-	-	tr|M5WK93|M5WK93_PRUPE Uncharacterized protein OS=Prunus persica GN=PRUPE_ppa012501mg PE=4 SV=1 1.2e-34	GO:0006950, response to stress	-
TRINITY_DN58051_c1_g3	32.3148	3.75301	7.66883	-3.10607	-2.07512	1.03096	PLN00045, PLN00045, photosystem I reaction center subunit IV; Provisional. 6.03187e-07	-	-	-	-	sp|Q9S831|PSAE1_ARATH Photosystem I reaction center subunit IV A, chloroplastic OS=Arabidopsis thaliana GN=PSAE1 PE=1 SV=1 2.70147e-07	-	GO:0009507, chloroplast;GO:0009534, chloroplast thylakoid;GO:0009535, chloroplast thylakoid membrane;GO:0009538, photosystem I reaction center;GO:0009579, thylakoid;GO:0009735, response to cytokinin;GO:0009941, chloroplast envelope;GO:0010287, plastoglobule;GO:0015979, photosynthesis;GO:0016020, membrane	-
TRINITY_DN58367_c0_g2	0.995527	7.64688	18.2211	2.94134	4.19401	1.25267	-	-	-	-	-	-	-	-	-
TRINITY_DN58386_c0_g1	20.4566	7.69469	0.483849	-1.41063	-5.40187	-3.99123	-	-	-	-	-	-	-	-	-
TRINITY_DN58420_c0_g1	17.1385	2.21409	6.65628	-2.95245	-1.36445	1.58801	-	-	gi|672131647|ref|XP_008789386.1| PREDICTED: uncharacterized protein LOC103706896 [Phoenix dactylifera] 2.9e-25	gi|695017533|ref|XM_009397433.1| PREDICTED: Musa acuminata subsp. malaccensis uncharacterized LOC103980907 (LOC103980907), mRNA 4.8848e-29	pfam14009, DUF4228, Domain of unknown function (DUF4228). This domain is found in plants. The function is not known. 3.77402e-06	-	tr|M0SM21|M0SM21_MUSAM Uncharacterized protein OS=Musa acuminata subsp. malaccensis PE=4 SV=1 6.4e-25	-	-
TRINITY_DN58436_c4_g1	768.569	51.733	127.714	-3.89302	-2.58926	1.30376	-	-	-	-	-	-	-	-	-
TRINITY_DN58436_c4_g2	55.304	2.26506	5.51796	-4.60976	-3.32518	1.28459	-	-	-	-	-	-	-	-	-
TRINITY_DN58436_c4_g3	117.91	5.46481	19.9064	-4.43137	-2.56638	1.86499	-	-	-	-	-	-	-	-	-
TRINITY_DN58449_c3_g1	315.692	155.897	69.2862	-1.01792	-2.18788	-1.16996	-	-	-	-	-	-	-	-	-
TRINITY_DN58592_c2_g2	182.009	23.6854	7.86507	-2.94194	-4.53241	-1.59047	-	-	-	-	-	-	-	-	-
TRINITY_DN58628_c0_g3	2.0973	8.21466	17.8289	1.96967	3.08761	1.11794	PLN03016, PLN03016, sinapoylglucose-malate O-sinapoyltransferase. 3.88234e-19	KOG1282, KOG1282, KOG1282, Serine carboxypeptidases (lysosomal cathepsin A) [Amino acid transport and metabolism, Posttranslational modification, protein turnover, chaperones]. 5.32787e-16	gi|672201362|ref|XP_008778119.1| PREDICTED: serine carboxypeptidase-like 18, partial [Phoenix dactylifera] 7.1e-26	-	pfam00450, Peptidase_S10, Serine carboxypeptidase. 2.77316e-08	sp|Q2V465|SCP11_ARATH Serine carboxypeptidase-like 11 OS=Arabidopsis thaliana GN=SCPL11 PE=2 SV=2 2.56282e-20	tr|M0SK50|M0SK50_MUSAM Uncharacterized protein OS=Musa acuminata subsp. malaccensis PE=3 SV=1 1.1e-21	GO:0004180, carboxypeptidase activity;GO:0004185, serine-type carboxypeptidase activity;GO:0005576, extracellular region;GO:0016747, transferase activity, transferring acyl groups other than amino-acyl groups;GO:0019748, secondary metabolic process	-
TRINITY_DN58640_c2_g1	0.242628	107.201	14.6988	8.78736	5.92081	-2.86656	-	-	-	-	-	-	-	-	-
TRINITY_DN58640_c3_g1	0.0001	103.484	17.3556	19.981	17.405	-2.57593	-	-	-	gi|663673457|emb|HG975451.1| Solanum pennellii chromosome ch12, complete genome 8.1148e-87	-	-	-	-	-
TRINITY_DN58640_c3_g2	0.0001	238.741	81.1362	21.187	19.63	-1.55703	-	-	-	gi|951024390|ref|XM_014657912.1| PREDICTED: Vigna radiata var. radiata extensin-2-like (LOC106771887), transcript variant X3, mRNA 3.22773e-90	-	-	-	-	-
TRINITY_DN58892_c0_g6	0.51133	25.9089	10.737	5.66305	4.39219	-1.27086	PLN02313, PLN02313, Pectinesterase/pectinesterase inhibitor. 3.67204e-46	-	gi|586647614|ref|XP_006828586.1| PREDICTED: pectinesterase [Amborella trichopoda] 5.1e-37	gi|932283207|gb|CP012616.1| Oryza sativa Indica Group cultivar RP Bio-226 chromosome 8 sequence 3.9082e-62	pfam01095, Pectinesterase, Pectinesterase. 2.07217e-42	sp|Q42534|PME2_ARATH Pectinesterase 2 OS=Arabidopsis thaliana GN=PME2 PE=2 SV=2 6.14367e-45	tr|W1NJN7|W1NJN7_AMBTC Pectinesterase OS=Amborella trichopoda GN=AMTR_s00129p00044320 PE=4 SV=1 3.9e-37	GO:0004857, enzyme inhibitor activity;GO:0005576, extracellular region;GO:0005618, cell wall;GO:0009505, plant-type cell wall;GO:0030599, pectinesterase activity;GO:0042545, cell wall modification;GO:0045330, aspartyl esterase activity;GO:0045490, pectin catabolic process;GO:0046910, pectinesterase inhibitor activity	-
TRINITY_DN59014_c0_g1	33.4231	5.90322	12.8104	-2.50127	-1.38353	1.11774	-	-	-	-	-	-	-	-	-
TRINITY_DN59081_c4_g1	28.0971	2.09636	6.56934	-3.74447	-2.0966	1.64786	-	-	gi|514730783|ref|XP_004957023.1| PREDICTED: polcalcin Phl p 7-like [Setaria italica] 2.7e-11	-	-	-	tr|K3ZYF3|K3ZYF3_SETIT Uncharacterized protein OS=Setaria italica GN=Si031635m.g PE=4 SV=1 2.1e-11	GO:0005509, calcium ion binding	-
TRINITY_DN59153_c2_g1	3.6496	16.4427	7.33263	2.17164	1.00659	-1.16505	-	-	gi|1032274914|gb|OAO89256.1| hypothetical protein AXX17_ATUG02960 (mitochondrion) [Arabidopsis thaliana] 4.9e-52	gi|557954279|gb|KF754803.1| Amborella trichopoda chromosome I mitochondrion, complete sequence 0.0	-	-	tr|A0A0U1YIS3|A0A0U1YIS3_BRANI Uncharacterized protein OS=Brassica nigra GN=orf173 PE=4 SV=1 1.8e-51	GO:0005739, mitochondrion	-
TRINITY_DN59228_c0_g2	19.7572	2.32608	5.44377	-3.08641	-1.8597	1.2267	-	-	-	-	-	-	-	-	-
TRINITY_DN59320_c0_g2	37.1573	13.4771	3.72534	-1.46314	-3.3182	-1.85507	pfam04043, PMEI, Plant invertase/pectin methylesterase inhibitor. This domain inhibits pectin methylesterases (PMEs) and invertases through formation of a non-covalent 1:1 complex. It has been implicated in the regulation of fruit development, carbohydrate metabolizm and cell wall extension. It may also be involved in inhibiting microbial pathogen PMEs. It has been observed that it is often expre…	-	gi|695068164|ref|XP_009381017.1| PREDICTED: 21 kDa protein-like [Musa acuminata subsp. malaccensis] 6.0e-34	-	pfam04043, PMEI, Plant invertase/pectin methylesterase inhibitor. This domain inhibits pectin methylesterases (PMEs) and invertases through formation of a non-covalent 1:1 complex. It has been implicated in the regulation of fruit development, carbohydrate metabolizm and cell wall extension. It may also be involved in inhibiting microbial pathogen PMEs. It has been observed that it is often expre…	sp|P17407|21KD_DAUCA 21 kDa protein OS=Daucus carota PE=2 SV=1 2.40943e-25	tr|M0T4I8|M0T4I8_MUSAM Uncharacterized protein OS=Musa acuminata subsp. malaccensis PE=4 SV=1 2.3e-33	GO:0004857, enzyme inhibitor activity	-
TRINITY_DN59338_c1_g2	1.02825	21.7202	6.47648	4.40077	2.65501	-1.74576	PLN02437, PLN02437, ribonucleoside--diphosphate reductase large subunit. 2.52138e-55	KOG1112, KOG1112, KOG1112, Ribonucleotide reductase, alpha subunit [Nucleotide transport and metabolism]. 1.41154e-46	gi|672124903|ref|XP_008785851.1| PREDICTED: ribonucleoside-diphosphate reductase large subunit-like isoform X2 [Phoenix dactylifera] 2.6e-46	-	pfam00317, Ribonuc_red_lgN, Ribonucleotide reductase, all-alpha domain. 1.14808e-08	sp|Q9SJ20|RIR1_ARATH Ribonucleoside-diphosphate reductase large subunit OS=Arabidopsis thaliana GN=RNR1 PE=1 SV=1 2.0706e-52	tr|W1PNH7|W1PNH7_AMBTC Ribonucleoside-diphosphate reductase OS=Amborella trichopoda GN=AMTR_s00017p00232600 PE=3 SV=1 2.0e-46	GO:0004748, ribonucleoside-diphosphate reductase activity, thioredoxin disulfide as acceptor;GO:0005524, ATP binding;GO:0005971, ribonucleoside-diphosphate reductase complex;GO:0006260, DNA replication;GO:0009202, deoxyribonucleoside triphosphate biosynthetic process;GO:0009263, deoxyribonucleotide biosynthetic process;GO:0046686, response to cadmium ion	-
TRINITY_DN59375_c1_g1	2.21722	14.7714	5.59946	2.73599	1.33654	-1.39945	cd02176, GH16_XET, Xyloglucan endotransglycosylase, member of glycosyl hydrolase family 16. Xyloglucan endotransglycosylases (XETs) cleave and religate xyloglucan polymers in plant cell walls via a transglycosylation mechanism. Xyloglucan is a soluble hemicellulose with a backbone of beta-1,4-linked glucose units, partially substituted with alpha-1,6-linked xylopyranose branches. It binds noncova…	-	gi|902227796|gb|KNA20838.1| hypothetical protein SOVF_048670 [Spinacia oleracea] 8.3e-23	gi|695038319|ref|XM_009408392.1| PREDICTED: Musa acuminata subsp. malaccensis probable xyloglucan endotransglucosylase/hydrolase protein 23 (LOC103989523), mRNA 4.00174e-20	pfam06955, XET_C, Xyloglucan endo-transglycosylase (XET) C-terminus. This family represents the C-terminus (approximately 60 residues) of plant xyloglucan endo-transglycosylase (XET). Xyloglucan is the predominant hemicellulose in the cell walls of most dicotyledons. With cellulose, it forms a network that strengthens the cell wall. XET catalyzes the splitting of xyloglucan chains and the linking…	sp|Q38910|XTH23_ARATH Probable xyloglucan endotransglucosylase/hydrolase protein 23 OS=Arabidopsis thaliana GN=XTH23 PE=2 SV=1 3.65897e-22	tr|A0A0K9RMX6|A0A0K9RMX6_SPIOL Xyloglucan endotransglucosylase/hydrolase OS=Spinacia oleracea GN=SOVF_048670 PE=3 SV=1 6.3e-23	GO:0004553, hydrolase activity, hydrolyzing O-glycosyl compounds;GO:0005618, cell wall;GO:0005794, Golgi apparatus;GO:0010411, xyloglucan metabolic process;GO:0016762, xyloglucan:xyloglucosyl transferase activity;GO:0042546, cell wall biogenesis;GO:0048046, apoplast;GO:0071555, cell wall organization	-
TRINITY_DN59442_c0_g1	68.2119	5.51392	12.4056	-3.62888	-2.45903	1.16984	-	-	gi|769807031|ref|XP_011624885.1| PREDICTED: uncharacterized protein LOC18438089 [Amborella trichopoda] 2.4e-38	-	-	-	tr|W1PQ38|W1PQ38_AMBTC Uncharacterized protein OS=Amborella trichopoda GN=AMTR_s00013p00178870 PE=4 SV=1 1.8e-38	-	-
TRINITY_DN59533_c3_g2	0.572181	382.13	1407.4	9.38338	11.2643	1.8809	-	-	-	gi|85036099|gb|DQ340864.1| Alocasia macrorrhizos mannose-binding lectin (AML) mRNA, complete cds 1.26661e-27	-	-	-	-	-
TRINITY_DN59533_c3_g3	0.0001	77.2542	621.074	19.5593	22.5663	3.00708	-	-	gi|374341512|gb|AEZ35184.1| agglutinin [Pinellia ternata] 3.1e-12	gi|374341511|gb|JF293072.1| Pinellia ternata agglutinin gene, complete cds 2.18807e-44	-	-	tr|H8Y197|H8Y197_PINTE Agglutinin OS=Pinellia ternata PE=4 SV=1 2.4e-12	-	-
TRINITY_DN59686_c1_g1	0.0001	11.7069	41.3243	16.837	18.6566	1.81964	smart00108, B_lectin, Bulb-type mannose-specific lectin. 4.72576e-10	-	gi|425872860|gb|AFY06641.1| lectin [Pinellia ternata] 2.3e-49	gi|160714659|gb|EU199445.1| Pinellia ternata lectin mRNA, complete cds 1.64789e-109	-	sp|P86626|LEC3_CROVR Mannose-specific lectin 3 OS=Crocus vernus PE=1 SV=3 1.20156e-27	tr|M1G4Y2|M1G4Y2_PINTE Lectin OS=Pinellia ternata PE=2 SV=1 1.7e-49	GO:0005537, mannose binding	-
TRINITY_DN59686_c1_g2	0.0976437	151.615	858.063	10.6006	13.1013	2.50067	smart00108, B_lectin, Bulb-type mannose-specific lectin. 3.299e-10	-	gi|425872860|gb|AFY06641.1| lectin [Pinellia ternata] 8.8e-48	gi|425872859|gb|JQ920440.1| Pinellia ternata lectin mRNA, complete cds 1.53623e-99	-	sp|P86626|LEC3_CROVR Mannose-specific lectin 3 OS=Crocus vernus PE=1 SV=3 2.10531e-28	tr|M1G4Y2|M1G4Y2_PINTE Lectin OS=Pinellia ternata PE=2 SV=1 6.7e-48	GO:0005537, mannose binding	-
TRINITY_DN59686_c2_g1	2.99566	1264.38	4592.13	8.72134	10.5821	1.86074	smart00108, B_lectin, Bulb-type mannose-specific lectin. 1.90147e-10	-	gi|291277676|gb|ADD91328.1| lectin [Pinellia ternata] 3.3e-57	gi|542600455|gb|KF154981.1| Pinellia pedatisecta agglutinin gene, complete cds 7.98407e-137	-	sp|P86626|LEC3_CROVR Mannose-specific lectin 3 OS=Crocus vernus PE=1 SV=3 2.89665e-31	tr|D4P965|D4P965_PINTE Lectin OS=Pinellia ternata PE=2 SV=1 2.5e-57	GO:0005537, mannose binding	-
TRINITY_DN59686_c2_g2	0.127451	81.9466	205.109	9.3286	10.6522	1.32363	-	-	gi|374341512|gb|AEZ35184.1| agglutinin [Pinellia ternata] 7.1e-35	gi|291277675|gb|GU593718.1| Pinellia ternata lectin mRNA, complete cds 2.52664e-73	pfam01453, B_lectin, D-mannose binding lectin. These proteins include mannose-specific lectins from plants as well as bacteriocins from bacteria. 4.4746e-06	sp|P86626|LEC3_CROVR Mannose-specific lectin 3 OS=Crocus vernus PE=1 SV=3 3.47025e-17	tr|H8Y197|H8Y197_PINTE Agglutinin OS=Pinellia ternata PE=4 SV=1 5.4e-35	GO:0005537, mannose binding	-
TRINITY_DN59762_c0_g2	2.11611	13.8197	6.79548	2.70724	1.68316	-1.02408	PLN02439, PLN02439, arginine decarboxylase. 2.81673e-27	-	gi|695059899|ref|XP_009418323.1| PREDICTED: arginine decarboxylase-like [Musa acuminata subsp. malaccensis] 1.2e-26	gi|720025303|ref|XM_010265601.1| PREDICTED: Nelumbo nucifera arginine decarboxylase-like (LOC104602046), mRNA 3.09987e-37	-	sp|Q39827|SPE1_SOYBN Arginine decarboxylase OS=Glycine max PE=2 SV=1 5.18082e-27	tr|Q6RUQ1|Q6RUQ1_DAUCA Arginine decarboxylase (Fragment) OS=Daucus carota GN=adc1 PE=3 SV=2 3.6e-26	GO:0006527, arginine catabolic process;GO:0008295, spermidine biosynthetic process;GO:0008792, arginine decarboxylase activity;GO:0009446, putrescine biosynthetic process	K01583-ko00330 Arginine and proline metabolism
TRINITY_DN59871_c1_g1	1.01935	93.1369	43.8404	6.51363	5.42654	-1.08709	-	-	-	-	-	-	-	-	-
TRINITY_DN59963_c0_g3	1.07543	22.5146	112.238	4.38788	6.7055	2.31763	-	-	-	-	-	-	-	-	-
TRINITY_DN59985_c0_g1	0.242365	792.338	3098.13	11.6747	13.6419	1.96721	-	-	gi|33355625|gb|AAQ16181.1| mannose-binding lectin AHA [Arisaema heterophyllum] 1.7e-18	gi|33355624|gb|AY338965.1| Arisaema heterophyllum mannose-binding lectin AHA gene, complete cds 8.12214e-71	-	sp|Q9FVA1|LEC1_CROVR Mannose-specific lectin 1 OS=Crocus vernus GN=LECCVA1 PE=1 SV=1 9.67079e-09	tr|Q7XAT9|Q7XAT9_9ARAE Mannose-binding lectin AHA OS=Arisaema heterophyllum PE=4 SV=1 1.3e-18	GO:0005537, mannose binding;GO:0030246, carbohydrate binding	-
TRINITY_DN59985_c0_g2	0.315338	940.441	4919.37	11.5422	13.9293	2.38706	-	-	-	gi|33355624|gb|AY338965.1| Arisaema heterophyllum mannose-binding lectin AHA gene, complete cds 2.67813e-75	-	-	-	-	-
TRINITY_DN60022_c0_g3	166.885	33.4852	83.0679	-2.31726	-1.00649	1.31077	pfam05605, zf-Di19, Drought induced 19 protein (Di19), zinc-binding. This family consists of several drought induced 19 (Di19) like proteins. Di19 has been found to be strongly expressed in both the roots and leaves of Arabidopsis thaliana during progressive drought. This domain is a zinc-binding domain. 5.20863e-22	-	gi|720052263|ref|XP_010272353.1| PREDICTED: protein DEHYDRATION-INDUCED 19-like [Nelumbo nucifera] 1.4e-66	-	pfam05605, zf-Di19, Drought induced 19 protein (Di19), zinc-binding. This family consists of several drought induced 19 (Di19) like proteins. Di19 has been found to be strongly expressed in both the roots and leaves of Arabidopsis thaliana during progressive drought. This domain is a zinc-binding domain. 1.24439e-22	sp|Q688X9|DI191_ORYSJ Protein DEHYDRATION-INDUCED 19 OS=Oryza sativa subsp. japonica GN=DI19-1 PE=2 SV=1 2.17019e-57	tr|A0A061GEB0|A0A061GEB0_THECC Drought-responsive family protein OS=Theobroma cacao GN=TCM_029815 PE=4 SV=1 3.3e-63	-	-
TRINITY_DN60077_c0_g1	1.7364	32.6401	70.184	4.23247	5.33697	1.1045	-	-	-	-	-	-	-	-	-
TRINITY_DN60140_c0_g2	4.93718	11.7819	23.7572	1.25482	2.2666	1.01179	PLN02609, PLN02609, catalase. 1.34965e-109	KOG0047, KOG0047, KOG0047, Catalase [Inorganic ion transport and metabolism]. 3.96521e-35	gi|743775712|ref|XP_010918244.1| PREDICTED: catalase isozyme 1 [Elaeis guineensis] 1.2e-96	gi|6635733|gb|AF207906.1| Zantedeschia aethiopica catalase 1 (cat1) mRNA, complete cds 1.61401e-153	pfam00199, Catalase, Catalase. 3.25219e-27	sp|P29756|CATA1_SOYBN Catalase-1/2 OS=Glycine max GN=CAT1 PE=2 SV=1 6.07338e-113	tr|Q9SDS9|Q9SDS9_ZANAE Catalase OS=Zantedeschia aethiopica GN=cat1 PE=2 SV=1 2.5e-94	GO:0004096, catalase activity;GO:0005737, cytoplasm;GO:0006979, response to oxidative stress;GO:0009514, glyoxysome;GO:0020037, heme binding;GO:0042542, response to hydrogen peroxide;GO:0042744, hydrogen peroxide catabolic process;GO:0046872, metal ion binding	-
TRINITY_DN60244_c1_g1	28.2312	4.76424	12.1182	-2.56697	-1.22011	1.34686	-	-	gi|743865859|ref|XP_010904925.1| PREDICTED: uncharacterized protein LOC105032240 [Elaeis guineensis] 2.9e-34	gi|932283343|gb|CP012618.1| Oryza sativa Indica Group cultivar RP Bio-226 chromosome 10 sequence 8.5672e-41	-	-	tr|A0A0B2NUC1|A0A0B2NUC1_GLYSO UPF0301 protein OS=Glycine soja GN=glysoja_022222 PE=4 SV=1 1.4e-33	-	-
TRINITY_DN60257_c2_g1	2.81317	27.652	6.08972	3.29712	1.11418	-2.18294	PLN03030, PLN03030, cationic peroxidase; Provisional. 2.41196e-121	-	gi|720016723|ref|XP_010261239.1| PREDICTED: peroxidase N1-like [Nelumbo nucifera] 6.4e-97	gi|836003409|ref|XM_004977110.2| PREDICTED: Setaria italica peroxidase 43 (LOC101755213), mRNA 1.42485e-25	pfam00141, peroxidase, Peroxidase. 2.48955e-32	sp|P22196|PER2_ARAHY Cationic peroxidase 2 OS=Arachis hypogaea GN=PNC2 PE=2 SV=1 1.42589e-103	tr|A0A067JYJ8|A0A067JYJ8_JATCU Peroxidase OS=Jatropha curcas GN=JCGZ_19656 PE=3 SV=1 8.1e-92	GO:0004601, peroxidase activity;GO:0005576, extracellular region;GO:0006979, response to oxidative stress;GO:0020037, heme binding;GO:0042744, hydrogen peroxide catabolic process;GO:0046872, metal ion binding	K00430-ko00940 Phenylpropanoid biosynthesis
TRINITY_DN60327_c3_g3	37.0428	5.58692	12.9602	-2.72907	-1.51511	1.21396	-	-	-	-	-	-	-	-	-
TRINITY_DN60390_c0_g1	0.242764	19.9511	6.33402	6.36077	4.7055	-1.65527	-	-	-	-	-	-	-	-	-
TRINITY_DN60728_c0_g2	98.9261	12.1774	42.9765	-3.02215	-1.2028	1.81934	pfam02365, NAM, No apical meristem (NAM) protein. This is a family of no apical meristem (NAM) proteins these are plant development proteins. Mutations in NAM result in the failure to develop a shoot apical meristem in petunia embryos. NAM is indicated as having a role in determining positions of meristems and primordial. One member of this family NAP (NAC-like, activated by AP3/PI) is encoded by…	-	gi|952951546|gb|ALO20333.1| NAC domain transcription factor [Momordica charantia] 1.0e-52	gi|1002266317|ref|XM_015782002.1| PREDICTED: Oryza sativa Japonica Group NAC domain-containing protein 48-like (LOC4338832), mRNA 1.02423e-95	pfam02365, NAM, No apical meristem (NAM) protein. This is a family of no apical meristem (NAM) proteins these are plant development proteins. Mutations in NAM result in the failure to develop a shoot apical meristem in petunia embryos. NAM is indicated as having a role in determining positions of meristems and primordial. One member of this family NAP (NAC-like, activated by AP3/PI) is encoded by…	sp|Q39013|NAC2_ARATH NAC domain-containing protein 2 OS=Arabidopsis thaliana GN=NAC002 PE=2 SV=2 1.27073e-60	tr|A0A0S2I9E8|A0A0S2I9E8_MOMCH NAC domain transcription factor OS=Momordica charantia PE=2 SV=1 7.8e-53	GO:0003677, DNA binding;GO:0003700, DNA binding transcription factor activity;GO:0005634, nucleus;GO:0006351, transcription, DNA-templated;GO:0006355, regulation of transcription, DNA-templated;GO:0009611, response to wounding;GO:0009788, negative regulation of abscisic acid-activated signaling pathway	-
TRINITY_DN60772_c2_g3	0.424086	211.276	13.7149	8.96055	5.01524	-3.94531	PLN00050, PLN00050, expansin A; Provisional. 2.34998e-10	-	gi|720083602|ref|XP_010242951.1| PREDICTED: expansin-B3-like [Nelumbo nucifera] 4.0e-47	gi|695077463|ref|XM_009387798.1| PREDICTED: Musa acuminata subsp. malaccensis expansin-B16 (LOC103973276), mRNA 8.37916e-113	pfam03330, DPBB_1, Rare lipoprotein A (RlpA)-like double-psi beta-barrel. Rare lipoprotein A (RlpA) contains a conserved region that has the double-psi beta-barrel (DPBB) fold. The function of RlpA is not well understood, but it has been shown to act as a prc mutant suppressor in Escherichia coli. The DPBB fold is often an enzymatic domain. The members of this family are quite diverse, and if cat…	sp|Q0DZ85|EXB16_ORYSJ Expansin-B16 OS=Oryza sativa subsp. japonica GN=EXPB16 PE=3 SV=1 1.32826e-50	tr|A0A061E2X3|A0A061E2X3_THECC Expansin B3, BETA 1.6 isoform 1 OS=Theobroma cacao GN=TCM_008076 PE=3 SV=1 8.8e-47	GO:0005576, extracellular region;GO:0005618, cell wall;GO:0006949, syncytium formation;GO:0009506, plasmodesma;GO:0016020, membrane;GO:0019953, sexual reproduction;GO:0071555, cell wall organization	-
TRINITY_DN60805_c2_g2	1.57522	6828.56	14195	12.0818	13.1375	1.05573	-	-	-	gi|33355624|gb|AY338965.1| Arisaema heterophyllum mannose-binding lectin AHA gene, complete cds 1.2048e-44	-	-	-	-	-
TRINITY_DN60831_c0_g4	0.0148468	11.2563	33.1545	9.56636	11.1248	1.55847	smart00108, B_lectin, Bulb-type mannose-specific lectin. 9.76161e-06	-	gi|160714660|gb|ABX47148.1| lectin [Pinellia ternata] 1.9e-18	gi|507527295|gb|JX435122.1| Colocasia esculenta tuber agglutinin (CEA) gene, complete cds 8.12211e-41	-	sp|P86626|LEC3_CROVR Mannose-specific lectin 3 OS=Crocus vernus PE=1 SV=3 2.69009e-10	tr|A9LK04|A9LK04_PINTE Lectin OS=Pinellia ternata PE=2 SV=1 1.4e-18	GO:0005537, mannose binding	-
TRINITY_DN60896_c1_g1	1.05051	6.89608	23.6235	2.71469	4.49107	1.77637	-	-	-	-	-	-	-	-	-
TRINITY_DN60903_c0_g1	0.696256	7.36362	14.7732	3.40273	4.40722	1.00449	TIGR01517, ATPase-IIB_Ca, plasma-membrane calcium-translocating P-type ATPase. This model describes the P-type ATPase responsible for translocating calcium ions across the plasma membrane of eukaryotes, out of the cell. In some organisms, this type of pump may also be found in vacuolar membranes. In humans and mice, at least, there are multiple isoforms of the PMCA pump with overlapping but not r…	KOG0204, KOG0204, KOG0204, Calcium transporting ATPase [Inorganic ion transport and metabolism]. 5.69516e-99	gi|743766946|ref|XP_010913719.1| PREDICTED: calcium-transporting ATPase 8, plasma membrane-type-like isoform X1 [Elaeis guineensis] 1.4e-143	gi|720067154|ref|XM_010278416.1| PREDICTED: Nelumbo nucifera calcium-transporting ATPase 10, plasma membrane-type (LOC104611393), transcript variant X2, mRNA 0.0	pfam00122, E1-E2_ATPase, E1-E2 ATPase. 1.9685e-17	sp|Q9LU41|ACA9_ARATH Calcium-transporting ATPase 9, plasma membrane-type OS=Arabidopsis thaliana GN=ACA9 PE=2 SV=2 4.97448e-159	tr|M0S2G5|M0S2G5_MUSAM Calcium-transporting ATPase OS=Musa acuminata subsp. malaccensis PE=3 SV=1 5.9e-142	GO:0005388, calcium-transporting ATPase activity;GO:0005516, calmodulin binding;GO:0005524, ATP binding;GO:0005886, plasma membrane;GO:0005887, integral component of plasma membrane;GO:0007338, single fertilization;GO:0009555, pollen development;GO:0016021, integral component of membrane;GO:0043231, intracellular membrane-bounded organelle;GO:0046872, metal ion binding	-
TRINITY_DN61050_c4_g3	2.6601	19.7852	6.64081	2.89487	1.31988	-1.57499	-	-	-	-	-	-	-	-	-
TRINITY_DN61089_c5_g2	0.16143	13.6663	35.0213	6.40356	7.76118	1.35761	pfam05368, NmrA, NmrA-like family. NmrA is a negative transcriptional regulator involved in the post-translational modification of the transcription factor AreA. NmrA is part of a system controlling nitrogen metabolite repression in fungi. This family only contains a few sequences as iteration results in significant matches to other Rossmann fold families. 2.1851e-24	-	gi|743859369|ref|XP_010942719.1| PREDICTED: isoflavone reductase homolog [Elaeis guineensis] 1.1e-106	-	pfam05368, NmrA, NmrA-like family. NmrA is a negative transcriptional regulator involved in the post-translational modification of the transcription factor AreA. NmrA is part of a system controlling nitrogen metabolite repression in fungi. This family only contains a few sequences as iteration results in significant matches to other Rossmann fold families. 5.22039e-25	sp|E6Y2X0|PILR2_LINUS Bifunctional pinoresinol-lariciresinol reductase 2 OS=Linum usitatissimum GN=PLR_Lu2 PE=1 SV=1 1.34997e-131	tr|A0A0L9URP3|A0A0L9URP3_PHAAN Uncharacterized protein OS=Phaseolus angularis GN=LR48_Vigan06g069200 PE=4 SV=1 1.4e-106	GO:0009807, lignan biosynthetic process;GO:0010283, pinoresinol reductase activity;GO:0010284, lariciresinol reductase activity;GO:1902125, (+)-pinoresinol catabolic process;GO:1902131, (+)-lariciresinol catabolic process;GO:1902132, (+)-lariciresinol biosynthetic process;GO:1902138, (-)-secoisolariciresinol biosynthetic process	-
TRINITY_DN61093_c0_g4	0.365718	7.41044	16.9825	4.34076	5.53717	1.19641	-	-	-	-	-	-	-	-	-
TRINITY_DN61269_c2_g4	6.49862	75.2908	35.2697	3.53427	2.44022	-1.09404	PLN02505, PLN02505, omega-6 fatty acid desaturase. 5.35853e-33	-	gi|1002242806|ref|XP_015625626.1| PREDICTED: fatty acid desaturase DES2 [Oryza sativa Japonica Group] 2.4e-29	gi|326524705|dbj|AK373092.1| Hordeum vulgare subsp. vulgare mRNA for predicted protein, complete cds, clone: NIASHv3020P15 3.28027e-49	-	sp|P48631|FD6E2_SOYBN Omega-6 fatty acid desaturase, endoplasmic reticulum isozyme 2 OS=Glycine max GN=FAD2-2 PE=2 SV=1 1.11509e-31	tr|A0A0D9VK81|A0A0D9VK81_9ORYZ Uncharacterized protein OS=Leersia perrieri PE=4 SV=1 8.1e-30	GO:0005789, endoplasmic reticulum membrane;GO:0006629, lipid metabolic process;GO:0006636, unsaturated fatty acid biosynthetic process;GO:0016021, integral component of membrane;GO:0016717, oxidoreductase activity, acting on paired donors, with oxidation of a pair of donors resulting in the reduction of molecular oxygen to two molecules of water	-
TRINITY_DN61329_c3_g1	1.76662	5.32528	17.8411	1.59186	3.33614	1.74427	-	-	-	-	-	-	-	-	-
TRINITY_DN61344_c0_g1	11.1857	156.433	64.8703	3.80581	2.5359	-1.26991	PLN02475, PLN02475, 5-methyltetrahydropteroyltriglutamate--homocysteine methyltransferase. 7.03365e-24	KOG2263, KOG2263, KOG2263, Methionine synthase II (cobalamin-independent) [Amino acid transport and metabolism]. 1.32434e-22	gi|694380751|ref|XP_009366484.1| PREDICTED: 5-methyltetrahydropteroyltriglutamate--homocysteine methyltransferase [Pyrus x bretschneideri] 1.7e-19	gi|811581781|gb|KM667092.1| Ananas bracteatus clone 52496c microsatellite sequence 1.62744e-43	pfam01717, Meth_synt_2, Cobalamin-independent synthase, Catalytic domain. This is a family of vitamin-B12 independent methionine synthases or 5-methyltetrahydropteroyltriglutamate--homocysteine methyltransferases, EC:2.1.1.14 from bacteria and plants. Plants are the only higher eukaryotes that have the required enzymes for methionine synthesis. This enzyme catalyzes the last step in the productio…	sp|Q2QLY4|METE2_ORYSJ 5-methyltetrahydropteroyltriglutamate--homocysteine methyltransferase 2 OS=Oryza sativa subsp. japonica GN=Os12g0624000 PE=2 SV=1 4.73981e-23	tr|A0A067LFN5|A0A067LFN5_JATCU Uncharacterized protein OS=Jatropha curcas GN=JCGZ_23861 PE=3 SV=1 2.3e-19	GO:0003871, 5-methyltetrahydropteroyltriglutamate-homocysteine S-methyltransferase activity;GO:0005576, extracellular region;GO:0005829, cytosol;GO:0008270, zinc ion binding;GO:0008705, methionine synthase activity;GO:0009086, methionine biosynthetic process;GO:0050667, homocysteine metabolic process	-
TRINITY_DN61580_c4_g2	189.196	13.3484	54.9958	-3.82514	-1.78249	2.04265	-	-	-	-	-	-	-	-	-
TRINITY_DN62041_c1_g1	701.779	91.9587	266.353	-2.93196	-1.39768	1.53428	PLN00053, PLN00053, photosystem II subunit R; Provisional. 2.69371e-25	-	gi|743762108|ref|XP_010906509.1| PREDICTED: photosystem II 10 kDa polypeptide, chloroplastic-like [Elaeis guineensis] 2.4e-19	gi|83317159|gb|DQ288243.1| Phyllostachys pubescens PS II 10 kDa protein mRNA, complete cds 4.84189e-54	pfam04725, PsbR, Photosystem II 10 kDa polypeptide PsbR. This protein is associated with the oxygen-evolving complex of photosystem II. Its function in photosynthesis is not known. The C-terminal hydrophobic region functions as a thylakoid transfer signal but is not removed. 1.48786e-25	sp|Q40163|PSBR_SOLLC Photosystem II 10 kDa polypeptide, chloroplastic OS=Solanum lycopersicum GN=PSBR PE=2 SV=1 1.45481e-22	tr|D1MI93|D1MI93_WOLAR Chloroplast photosystem II protein OS=Wolffia arrhiza PE=2 SV=1 2.4e-19	GO:0009535, chloroplast thylakoid membrane;GO:0009654, photosystem II oxygen evolving complex;GO:0015979, photosynthesis;GO:0016021, integral component of membrane	-
TRINITY_DN62065_c3_g2	0.559488	240.501	78.7659	8.74772	7.13732	-1.6104	-	-	gi|697172520|ref|XP_009595196.1| PREDICTED: phylloplanin-like [Nicotiana tomentosiformis] 3.6e-22	-	-	sp|Q56S59|PHYLL_TOBAC Phylloplanin OS=Nicotiana tabacum PE=1 SV=1 5.27046e-12	tr|M1ASV7|M1ASV7_SOLTU Uncharacterized protein OS=Solanum tuberosum GN=PGSC0003DMG400011334 PE=4 SV=1 4.4e-20	GO:0005576, extracellular region;GO:0006952, defense response	-
TRINITY_DN62094_c2_g1	3.89095	9.64761	23.4538	1.31005	2.59163	1.28158	pfam00967, Barwin, Barwin family. 1.30279e-49	-	gi|78096543|emb|CAJ40963.1| putative vacuolar defense protein [Triticum aestivum] 2.2e-47	gi|78096542|emb|AM116978.1| Triticum aestivum wPR4g gene for putative vacuolar defense protein 1.12772e-56	pfam00967, Barwin, Barwin family. 3.11248e-50	sp|P09761|WIN1_SOLTU Wound-induced protein WIN1 OS=Solanum tuberosum GN=WIN1 PE=2 SV=1 3.62566e-51	tr|W5B874|W5B874_WHEAT Uncharacterized protein OS=Triticum aestivum PE=4 SV=1 5.8e-48	GO:0008061, chitin binding;GO:0042742, defense response to bacterium;GO:0050832, defense response to fungus	-
TRINITY_DN62094_c2_g4	0.412767	8.3767	47.2256	4.34298	6.8381	2.49511	-	-	-	gi|836014931|ref|XM_004979539.2| PREDICTED: Setaria italica barwin-like (LOC101775087), mRNA 1.70427e-15	pfam00967, Barwin, Barwin family. 6.69257e-06	-	-	-	-
TRINITY_DN62216_c2_g1	7.01001	40.0032	87.9003	2.51263	3.64838	1.13575	-	-	gi|284810443|gb|ADB96021.1| putative nucleic acid binding protein [Freesia refracta] 1.7e-21	gi|743856772|ref|XM_010943644.1| PREDICTED: Elaeis guineensis heterogeneous nuclear ribonucleoprotein A3 homolog 1-like (LOC105060056), mRNA 7.60728e-51	-	-	tr|D3JWB8|D3JWB8_9ASPA Putative nucleic acid binding protein (Fragment) OS=Freesia refracta PE=2 SV=1 1.3e-21	-	-
TRINITY_DN62329_c1_g1	0.369121	19.2671	6.53676	5.7059	4.14641	-1.55949	-	-	-	-	-	-	-	-	-
TRINITY_DN62329_c1_g3	0.527042	33.0366	12.4712	5.97	4.56454	-1.40546	-	-	-	-	-	-	-	-	-
TRINITY_DN62667_c0_g1	2.61182	50.6594	21.9258	4.2777	3.0695	-1.2082	-	-	-	-	-	-	-	-	-
TRINITY_DN62685_c2_g1	0.156785	24.2087	6.2151	7.2706	5.30892	-1.96167	-	-	-	-	-	-	-	-	-
TRINITY_DN62751_c3_g1	14.6564	2.89557	7.22577	-2.33961	-1.0203	1.3193	-	-	-	-	-	-	-	-	-
TRINITY_DN62860_c2_g1	0.917207	25.5982	8.87611	4.80265	3.27461	-1.52804	-	-	-	-	-	-	-	-	-
TRINITY_DN62892_c1_g1	1.35752	5.51455	11.2055	2.02227	3.04517	1.02289	-	-	gi|743773673|ref|XP_010917186.1| PREDICTED: uncharacterized protein LOC105041839 isoform X1 [Elaeis guineensis] 5.8e-74	-	-	-	tr|M0RMI3|M0RMI3_MUSAM Uncharacterized protein OS=Musa acuminata subsp. malaccensis PE=4 SV=1 2.4e-72	-	-
TRINITY_DN62900_c1_g2	102.53	3.48222	10.2465	-4.87989	-3.32284	1.55705	-	-	gi|743769476|ref|XP_010915027.1| PREDICTED: F-box/kelch-repeat protein At1g80440-like [Elaeis guineensis] 1.4e-10	-	-	sp|O80582|FBK46_ARATH F-box/kelch-repeat protein At2g44130 OS=Arabidopsis thaliana GN=At2g44130 PE=2 SV=2 3.76857e-06	tr|M0SW50|M0SW50_MUSAM Uncharacterized protein OS=Musa acuminata subsp. malaccensis PE=4 SV=1 7.6e-09	GO:0005829, cytosol;GO:2000762, regulation of phenylpropanoid metabolic process	-
TRINITY_DN62964_c4_g1	0.997524	28.12	6.72252	4.8171	2.75258	-2.06452	PLN02484, PLN02484, probable pectinesterase/pectinesterase inhibitor. 1.56816e-47	-	gi|672107353|ref|XP_008806757.1| PREDICTED: LOW QUALITY PROTEIN: probable pectinesterase/pectinesterase inhibitor 34 [Phoenix dactylifera] 2.1e-43	gi|383081936|dbj|AB591319.1| Eucalyptus pyrocarpa PME3 gene for pectin methylesterase 3, partial cds, representing a pool of 30 individuals 6.68232e-62	pfam01095, Pectinesterase, Pectinesterase. 1.48366e-26	sp|Q9M3B0|PME34_ARATH Probable pectinesterase/pectinesterase inhibitor 34 OS=Arabidopsis thaliana GN=PME34 PE=2 SV=1 2.8143e-45	tr|A0FHB9|A0FHB9_LYCAU Pectinesterase OS=Lycoris aurea PE=2 SV=1 3.9e-42	GO:0004857, enzyme inhibitor activity;GO:0005618, cell wall;GO:0016021, integral component of membrane;GO:0030599, pectinesterase activity;GO:0042545, cell wall modification;GO:0045330, aspartyl esterase activity;GO:0045490, pectin catabolic process;GO:0046910, pectinesterase inhibitor activity;GO:0071944, cell periphery	-
TRINITY_DN62967_c0_g1	6.4205	63.0302	164.022	3.29529	4.67506	1.37978	TIGR02470, Sucrose_synthase_1, sucrose synthase. This model represents sucrose synthase, an enzyme that, despite its name, generally uses rather produces sucrose. Sucrose plus UDP (or ADP) becomes D-fructose plus UDP-glucose (or ADP-glucose), which is then available for cell wall (or starch) biosynthesis. The enzyme is homologous to sucrose phosphate synthase, which catalyzes the penultimate step…	KOG0853, KOG0853, KOG0853, Glycosyltransferase [Cell wall/membrane/envelope biogenesis]. 2.46821e-26	gi|68532869|dbj|BAE06059.1| sucrose synthase [Potamogeton distinctus] 8.7e-101	gi|162460680|ref|NM_001111853.1| Zea mays sucrose synthase 1 (sus1), mRNA ;gi|514945|gb|L22296.1|MZESUS1A Zea mays sucrose synthase (Sus1) mRNA, complete cds 9.10491e-135	pfam00534, Glycos_transf_1, Glycosyl transferases group 1. Mutations in this domain of phosphatidylinositol N-acetylglucosaminyltransferase subunit A lead to disease (Paroxysmal Nocturnal haemoglobinuria). Members of this family transfer activated sugars to a variety of substrates, including glycogen, Fructose-6-phosphate and lipopolysaccharides. Members of this family transfer UDP, ADP, GDP or C…	sp|Q41608|SUS1_TULGE Sucrose synthase 1 OS=Tulipa gesneriana PE=2 SV=1 6.84582e-121	tr|Q4LEV1|Q4LEV1_POTDI Sucrose synthase OS=Potamogeton distinctus GN=PdSUS2 PE=2 SV=1 6.6e-101	GO:0005985, sucrose metabolic process;GO:0016157, sucrose synthase activity	K00695-ko00500 Starch and sucrose metabolism
TRINITY_DN62967_c0_g2	9.12413	64.8323	150.725	2.82895	4.04609	1.21714	PLN00142, PLN00142, sucrose synthase. 7.29106e-61	-	gi|961557586|gb|ALS55907.1| sucrose synthase [Dendrobium catenatum] 3.6e-55	gi|703139842|ref|XM_010108772.1| Morus notabilis Sucrose synthase partial mRNA 2.10846e-61	pfam00862, Sucrose_synth, Sucrose synthase. Sucrose synthases catalyze the synthesis of sucrose from UDP-glucose and fructose. This family includes the bulk of the sucrose synthase protein. However the carboxyl terminal region of the sucrose synthases belongs to the glycosyl transferase family pfam00534. 6.64188e-32	sp|P31923|SUS2_HORVU Sucrose synthase 2 OS=Hordeum vulgare GN=SS2 PE=1 SV=1 1.45797e-67	tr|A0A0U2W5L2|A0A0U2W5L2_9ASPA Sucrose synthase OS=Dendrobium catenatum GN=DOSS3 PE=2 SV=1 2.7e-55	GO:0005985, sucrose metabolic process;GO:0016157, sucrose synthase activity	-
TRINITY_DN63001_c1_g1	147.552	15.1521	70.9906	-3.28363	-1.05552	2.22811	-	-	-	-	-	-	-	-	-
TRINITY_DN63022_c1_g1	0.31073	10.2553	25.3308	5.04456	6.34909	1.30453	-	-	-	-	-	-	-	-	-
TRINITY_DN63069_c2_g1	72.5337	10.5599	23.0896	-2.78006	-1.65141	1.12865	-	-	-	-	-	-	-	-	-
TRINITY_DN63161_c2_g1	0.356557	5.74889	19.6421	4.01108	5.78367	1.77259	cd14784, class1_nsHb_like, Class 1 nonsymbiotic hemoglobins and related proteins. Class1 nsHbs include the dimeric hexacoordinate Trema tomentosa nsHb and the dimeric hexacoordinate nsHb from monocot barley. This subfamily also includes ParaHb, a dimeric pentacoordinate Hb from the root nodules of Parasponia andersonii, a non-legume capable of symbiotic nitrogen fixation. ParaHb is unusual in tha…	-	gi|695005944|ref|XP_009389441.1| PREDICTED: non-symbiotic hemoglobin 2-like [Musa acuminata subsp. malaccensis] 3.0e-66	gi|1002251125|ref|XM_015774308.1| PREDICTED: Oryza sativa Japonica Group non-symbiotic hemoglobin 1 (LOC4332166), mRNA 3.24455e-93	-	sp|O04985|HBL2_ORYSJ Non-symbiotic hemoglobin 2 OS=Oryza sativa subsp. japonica GN=HB2 PE=2 SV=1 6.76003e-81	tr|M0S6B3|M0S6B3_MUSAM Uncharacterized protein OS=Musa acuminata subsp. malaccensis PE=3 SV=1 2.3e-66	GO:0005618, cell wall;GO:0005829, cytosol;GO:0005886, plasma membrane;GO:0009506, plasmodesma;GO:0019825, oxygen binding;GO:0020037, heme binding;GO:0046872, metal ion binding	-
TRINITY_DN63171_c3_g2	0.421694	41.3558	325.966	6.61575	9.59431	2.97856	-	-	-	-	-	-	-	-	-
TRINITY_DN63181_c0_g2	102.406	14.1237	49.9975	-2.85811	-1.03437	1.82374	smart00154, ZnF_AN1, AN1-like Zinc finger. Zinc finger at the C-terminus of An1, a ubiquitin-like protein in Xenopus laevis. 2.21803e-08	KOG3173, KOG3173, KOG3173, Predicted Zn-finger protein [General function prediction only]. 4.90327e-34	gi|743797830|ref|XP_010925078.1| PREDICTED: zinc finger A20 and AN1 domain-containing stress-associated protein 6-like [Elaeis guineensis] 1.2e-54	gi|672112998|ref|XM_008810461.1| PREDICTED: Phoenix dactylifera zinc finger A20 and AN1 domain-containing stress-associated protein 6-like (LOC103720638), transcript variant X3, mRNA 9.76598e-34	pfam01754, zf-A20, A20-like zinc finger. The A20 Zn-finger of bovine/human Rabex5/rabGEF1 is a Ubiquitin Binding Domain. The zinc finger mediates self-association in A20. These fingers also mediate IL-1-induced NF-kappa B activation. 4.38516e-06	sp|Q852K5|SAP6_ORYSJ Zinc finger A20 and AN1 domain-containing stress-associated protein 6 OS=Oryza sativa subsp. japonica GN=SAP6 PE=2 SV=1 4.86264e-40	tr|V4UP04|V4UP04_9ROSI Uncharacterized protein OS=Citrus clementina GN=CICLE_v10026622mg PE=4 SV=1 9.2e-44	GO:0003677, DNA binding;GO:0008270, zinc ion binding	-
TRINITY_DN63186_c2_g4	2944.07	95.2778	995.246	-4.94953	-1.56469	3.38484	-	-	-	gi|147828764|emb|AM478216.2| Vitis vinifera contig VV78X133914.16, whole genome shotgun sequence 9.52116e-15	-	-	-	-	-
TRINITY_DN63209_c1_g1	30.6657	5.98314	12.2302	-2.35765	-1.32618	1.03147	-	-	-	-	-	-	-	-	-
TRINITY_DN63236_c0_g1	121.114	24.2031	60.5465	-2.3231	-1.00024	1.32285	-	-	gi|113612145|dbj|BAF22523.1| Os07g0673600 [Oryza sativa Japonica Group] 2.5e-09	gi|811563942|gb|KM663433.1| Ananas bracteatus clone 47858e microsatellite sequence 5.498e-50	-	-	tr|Q0D3Q0|Q0D3Q0_ORYSJ Os07g0673600 protein OS=Oryza sativa subsp. japonica GN=Os07g0673600 PE=4 SV=1 1.9e-09	-	-
TRINITY_DN63236_c0_g2	1144.09	261.411	567.315	-2.12981	-1.01197	1.11783	-	-	-	-	-	-	-	-	-
TRINITY_DN63248_c0_g3	1.62659	24.972	8.20896	3.94039	2.33535	-1.60504	PLN02243, PLN02243, S-adenosylmethionine synthase. 7.79684e-43	KOG1506, KOG1506, KOG1506, S-adenosylmethionine synthetase [Coenzyme transport and metabolism]. 5.03207e-33	gi|297744048|emb|CBI37018.3| unnamed protein product [Vitis vinifera] 9.5e-33	gi|835980773|ref|XM_004968603.2| PREDICTED: Setaria italica S-adenosylmethionine synthase 1 (LOC101756508), mRNA 1.30227e-66	pfam00438, S-AdoMet_synt_N, S-adenosylmethionine synthetase, N-terminal domain. The three domains of S-adenosylmethionine synthetase have the same alpha+beta fold. 1.01599e-30	sp|A7Q0V4|METK5_VITVI S-adenosylmethionine synthase 5 OS=Vitis vinifera GN=METK5 PE=3 SV=1 1.14735e-41	tr|F6HZE2|F6HZE2_VITVI S-adenosylmethionine synthase OS=Vitis vinifera GN=VIT_07s0005g02230 PE=3 SV=1 2.1e-32	GO:0004478, methionine adenosyltransferase activity;GO:0005524, ATP binding;GO:0005737, cytoplasm;GO:0005829, cytosol;GO:0006556, S-adenosylmethionine biosynthetic process;GO:0006730, one-carbon metabolic process;GO:0046872, metal ion binding	K00789-ko00270 Cysteine and methionine metabolism;ko01230 Biosynthesis of amino acids
TRINITY_DN63272_c1_g1	57.7144	8.17049	24.7896	-2.82044	-1.21919	1.60124	-	-	-	-	-	-	-	-	-
TRINITY_DN63364_c3_g1	27.8454	3.93059	11.8122	-2.82462	-1.23717	1.58745	PLN02180, PLN02180, gamma-glutamyl transpeptidase 4. 6.0916e-14	-	gi|743780886|ref|XP_010920650.1| PREDICTED: gamma-glutamyltranspeptidase 3 [Elaeis guineensis] 7.9e-21	-	-	sp|Q9M0G0|GAGT3_ARATH Gamma-glutamyltranspeptidase 3 OS=Arabidopsis thaliana GN=GGT3 PE=2 SV=1 9.3519e-13	tr|A0A068U3X4|A0A068U3X4_COFCA Uncharacterized protein OS=Coffea canephora GN=GSCOC_T00041734001 PE=4 SV=1 3.7e-18	GO:0005773, vacuole;GO:0005774, vacuolar membrane;GO:0006749, glutathione metabolic process;GO:0006751, glutathione catabolic process;GO:0006805, xenobiotic metabolic process;GO:0009636, response to toxic substance;GO:0016021, integral component of membrane;GO:0016756, glutathione gamma-glutamylcysteinyltransferase activity;GO:0036374, glutathione hydrolase activity	K18592-ko00430 Taurine and hypotaurine metabolism;ko00480 Glutathione metabolism;ko00590 Arachidonic acid metabolism;ko00460 Cyanoamino acid metabolism
TRINITY_DN63365_c2_g1	34.0719	10.5248	2.41306	-1.69479	-3.81965	-2.12485	-	-	-	gi|695061097|ref|XM_009420694.1| PREDICTED: Musa acuminata subsp. malaccensis uncharacterized LOC103999051 (LOC103999051), mRNA 1.61436e-14	-	-	-	-	-
TRINITY_DN63412_c0_g3	14.8118	5.82643	2.08745	-1.34606	-2.82694	-1.48087	-	-	gi|743780062|ref|XP_010920409.1| PREDICTED: uncharacterized protein LOC105044287 [Elaeis guineensis] 1.2e-36	-	-	-	tr|A0A0A0M0G8|A0A0A0M0G8_CUCSA Uncharacterized protein OS=Cucumis sativus GN=Csa_1G650630 PE=4 SV=1 1.1e-31	GO:0016021, integral component of membrane	-
TRINITY_DN63530_c0_g1	0.0001	16.4275	64.4838	17.3258	19.2986	1.97283	-	-	gi|661881229|emb|CDP15140.1| unnamed protein product [Coffea canephora] 2.8e-19	-	-	sp|P25923|CYC02_CATRO CYC02 protein OS=Catharanthus roseus GN=CYC02 PE=2 SV=1 2.3114e-14	tr|A0A068V2X3|A0A068V2X3_COFCA Uncharacterized protein OS=Coffea canephora GN=GSCOC_T00042726001 PE=4 SV=1 2.2e-19	GO:0007050, cell cycle arrest;GO:0051301, cell division	-
TRINITY_DN63530_c0_g2	0.0001	21.1906	99.9564	17.6931	19.9309	2.23788	-	-	-	-	-	-	-	-	-
TRINITY_DN63574_c0_g1	3.40268	12.9221	27.0606	1.92509	2.99145	1.06636	-	-	-	-	-	-	-	-	-
TRINITY_DN63615_c2_g1	18.4425	69.7422	472.104	1.919	4.678	2.759	-	-	-	-	-	-	-	-	-
TRINITY_DN63641_c3_g1	20.037	6.09276	2.60186	-1.7175	-2.94505	-1.22756	-	-	-	-	-	-	-	-	-
TRINITY_DN63651_c0_g1	0.171147	66.3097	23.0224	8.59784	7.07166	-1.52618	-	-	-	gi|950962746|ref|XM_014642689.1| PREDICTED: Vigna radiata var. radiata extensin-2-like (LOC106759499), mRNA 4.86885e-25	-	-	-	-	-
TRINITY_DN63757_c1_g1	70.0128	14.6945	32.5472	-2.25235	-1.10508	1.14726	-	-	gi|659109813|ref|XP_008454894.1| PREDICTED: uncharacterized protein LOC103495201 [Cucumis melo] 1.0e-13	-	-	-	tr|A0A061DXT9|A0A061DXT9_THECC Cytochrome P450 82C4, putative isoform 2 OS=Theobroma cacao GN=TCM_046710 PE=3 SV=1 1.1e-12	GO:0009512, cytochrome b6f complex;GO:0016021, integral component of membrane	-
TRINITY_DN63998_c1_g1	13.0044	6.45411	50.3036	-1.01071	1.95166	2.96237	-	-	gi|413951911|gb|AFW84560.1| hypothetical protein ZEAMMB73_284819 [Zea mays] 3.9e-06	gi|747074131|ref|XR_848182.1| PREDICTED: Sesamum indicum uncharacterized LOC105166407 (LOC105166407), transcript variant X2, misc_RNA 2.18253e-26	-	-	tr|K7W389|K7W389_MAIZE Uncharacterized protein OS=Zea mays GN=ZEAMMB73_284819 PE=4 SV=1 3.0e-06	-	-
TRINITY_DN64079_c0_g1	0.266492	9.82524	67.2553	5.20433	7.97941	2.77508	-	-	-	-	-	-	-	-	-
TRINITY_DN64079_c0_g2	5.7893	114.223	471.79	4.30232	6.34861	2.04629	pfam04398, DUF538, Protein of unknown function, DUF538. This family consists of several plant proteins of unknown function. 6.60531e-15	-	gi|672137681|ref|XP_008792571.1| PREDICTED: uncharacterized protein LOC103709139 [Phoenix dactylifera] 1.4e-51	-	pfam04398, DUF538, Protein of unknown function, DUF538. This family consists of several plant proteins of unknown function. 1.57806e-15	-	tr|A0A0E0BKV6|A0A0E0BKV6_9ORYZ Uncharacterized protein OS=Oryza glumipatula PE=4 SV=1 1.3e-49	-	-
TRINITY_DN64095_c0_g1	23.7194	3.6608	11.3184	-2.69584	-1.0674	1.62844	pfam00226, DnaJ, DnaJ domain. DnaJ domains (J-domains) are associated with hsp70 heat-shock system and it is thought that this domain mediates the interaction. DnaJ-domain is therefore part of a chaperone (protein folding) system. The T-antigens, although not in Prosite are confirmed as DnaJ containing domains from literature. 2.23215e-08	KOG0721, KOG0721, KOG0721, Molecular chaperone (DnaJ superfamily) [Posttranslational modification, protein turnover, chaperones]. 7.25126e-08	gi|902240591|gb|KNA26024.1| hypothetical protein SOVF_000120 [Spinacia oleracea] 2.8e-19	-	pfam00226, DnaJ, DnaJ domain. DnaJ domains (J-domains) are associated with hsp70 heat-shock system and it is thought that this domain mediates the interaction. DnaJ-domain is therefore part of a chaperone (protein folding) system. The T-antigens, although not in Prosite are confirmed as DnaJ containing domains from literature. 5.3328e-09	sp|B4F2V6|DNAJ_PROMH Chaperone protein DnaJ OS=Proteus mirabilis (strain HI4320) GN=dnaJ PE=3 SV=1 1.02452e-07	tr|A0A0K9S429|A0A0K9S429_SPIOL Uncharacterized protein OS=Spinacia oleracea GN=SOVF_000120 PE=4 SV=1 2.1e-19	GO:0005524, ATP binding;GO:0005737, cytoplasm;GO:0006260, DNA replication;GO:0006457, protein folding;GO:0008270, zinc ion binding;GO:0009408, response to heat	-
TRINITY_DN64172_c1_g1	25.2405	4.87464	10.4987	-2.37237	-1.26553	1.10684	-	-	-	-	-	-	-	-	-
TRINITY_DN64183_c4_g2	57.3253	2.84028	12.701	-4.33507	-2.17423	2.16084	-	-	-	-	-	-	-	-	-
TRINITY_DN64283_c1_g3	0.398727	16.2056	5.07934	5.34495	3.67117	-1.67378	-	-	gi|923893637|ref|XP_013717733.1| PREDICTED: uncharacterized protein LOC106421434 [Brassica napus] 2.8e-43	-	-	sp|P0C2F6|RNHX1_ARATH Putative ribonuclease H protein At1g65750 OS=Arabidopsis thaliana GN=At1g65750 PE=3 SV=1 4.9397e-19	tr|A0A0D3E306|A0A0D3E306_BRAOL Uncharacterized protein OS=Brassica oleracea var. oleracea PE=4 SV=1 1.4e-39	GO:0003676, nucleic acid binding;GO:0004523, RNA-DNA hybrid ribonuclease activity;GO:0046872, metal ion binding	-
TRINITY_DN64402_c1_g3	0.096536	30.3187	5.43583	8.29493	5.81529	-2.47964	PLN02246, PLN02246, 4-coumarate--CoA ligase. 1.69484e-65	KOG1176, KOG1176, KOG1176, Acyl-CoA synthetase [Lipid transport and metabolism]. 4.35188e-23	gi|255584945|ref|XP_002533186.1| PREDICTED: 4-coumarate--CoA ligase 2 [Ricinus communis] 6.1e-52	gi|187236797|gb|EU491511.1| Panicum virgatum 4-coumarate coenzyme A ligase 1 (4CL1) mRNA, complete cds 5.45145e-92	pfam00501, AMP-binding, AMP-binding enzyme. 1.35247e-10	sp|O24146|4CL2_TOBAC 4-coumarate--CoA ligase 2 OS=Nicotiana tabacum GN=4CL2 PE=1 SV=1 1.77192e-66	tr|B9T4L7|B9T4L7_RICCO AMP dependent CoA ligase, putative OS=Ricinus communis GN=RCOM_0246200 PE=4 SV=1 4.6e-52	GO:0005524, ATP binding;GO:0009698, phenylpropanoid metabolic process;GO:0016207, 4-coumarate-CoA ligase activity;GO:0016874, ligase activity;GO:0047077, Photinus-luciferin 4-monooxygenase (ATP-hydrolyzing) activity	-
TRINITY_DN64480_c1_g3	0.667168	13.0036	5.21715	4.28471	2.96714	-1.31757	PLN02457, PLN02457, phenylalanine ammonia-lyase. 5.89059e-87	KOG0222, KOG0222, KOG0222, Phenylalanine and histidine ammonia-lyase [Secondary metabolites biosynthesis, transport and catabolism]. 1.31011e-84	gi|408777487|gb|AFU90758.1| phenylalanine ammonia-lyase [Epimedium sagittatum] 5.7e-68	gi|426264365|gb|JX845715.1| Panicum virgatum cultivar Alamo phenylalanine/tyrosine ammonia-lyase 1 (PAL1) mRNA, complete cds 6.37026e-142	pfam00221, Lyase_aromatic, Aromatic amino acid lyase. This family includes proteins with phenylalanine ammonia-lyase, EC:4.3.1.24, histidine ammonia-lyase, EC:4.3.1.3, and tyrosine aminomutase, EC:5.4.3.6, activities. 4.7573e-21	sp|P31426|PAL2_SOLTU Phenylalanine ammonia-lyase 2 (Fragment) OS=Solanum tuberosum GN=PAL-2 PE=3 SV=1 2.4396e-89	tr|W5QLP3|W5QLP3_9MAGN Phenylalanine ammonia-lyase OS=Epimedium sagittatum GN=PAL3 PE=2 SV=1 4.4e-68	GO:0005737, cytoplasm;GO:0006559, L-phenylalanine catabolic process;GO:0009800, cinnamic acid biosynthetic process;GO:0045548, phenylalanine ammonia-lyase activity	K10775-ko00940 Phenylpropanoid biosynthesis;ko00360 Phenylalanine metabolism
TRINITY_DN64480_c2_g1	0.493359	56.9734	11.768	6.85151	4.57609	-2.27542	PLN02457, PLN02457, phenylalanine ammonia-lyase. 2.05598e-89	KOG0222, KOG0222, KOG0222, Phenylalanine and histidine ammonia-lyase [Secondary metabolites biosynthesis, transport and catabolism]. 4.16325e-79	gi|573592470|gb|AHG06396.1| phenylalanine ammonia lyase 2 [Ornithogalum longebracteatum] 2.6e-75	gi|1002241724|ref|XM_015769639.1| PREDICTED: Oryza sativa Japonica Group phenylalanine ammonia-lyase (LOC4330036), mRNA 1.31246e-124	pfam00221, Lyase_aromatic, Aromatic amino acid lyase. This family includes proteins with phenylalanine ammonia-lyase, EC:4.3.1.24, histidine ammonia-lyase, EC:4.3.1.3, and tyrosine aminomutase, EC:5.4.3.6, activities. 8.1328e-29	sp|P45729|PAL3_PETCR Phenylalanine ammonia-lyase 3 OS=Petroselinum crispum GN=PAL3 PE=2 SV=1 4.26036e-97	tr|W0K8R7|W0K8R7_ALBBR Phenylalanine ammonia-lyase OS=Albuca bracteata PE=2 SV=1 2.0e-75	GO:0005737, cytoplasm;GO:0006559, L-phenylalanine catabolic process;GO:0009800, cinnamic acid biosynthetic process;GO:0045548, phenylalanine ammonia-lyase activity	K10775-ko00940 Phenylpropanoid biosynthesis;ko00360 Phenylalanine metabolism
TRINITY_DN64480_c2_g2	0.634422	40.5881	7.75362	5.99947	3.61135	-2.38812	-	-	-	-	-	-	-	-	-
TRINITY_DN64529_c1_g1	0.358824	24.9008	6.09451	6.11677	4.08616	-2.03061	PLN02457, PLN02457, phenylalanine ammonia-lyase. 2.2539e-61	KOG0222, KOG0222, KOG0222, Phenylalanine and histidine ammonia-lyase [Secondary metabolites biosynthesis, transport and catabolism]. 2.22011e-54	gi|1012188516|ref|XP_015970074.1| PREDICTED: phenylalanine ammonia-lyase 1 [Arachis duranensis] 3.2e-50	-	-	sp|P45735|PALY_VITVI Phenylalanine ammonia-lyase (Fragment) OS=Vitis vinifera GN=PAL PE=2 SV=1 1.16765e-62	tr|A9ZT50|A9ZT50_GLELI Phenylalanine ammonia-lyase (Fragment) OS=Glehnia littoralis GN=GlPAL-B PE=2 SV=1 3.2e-50	GO:0005737, cytoplasm;GO:0006559, L-phenylalanine catabolic process;GO:0009800, cinnamic acid biosynthetic process;GO:0045548, phenylalanine ammonia-lyase activity	-
TRINITY_DN64529_c1_g3	0.645292	25.7345	6.80907	5.31761	3.39943	-1.91818	PLN02457, PLN02457, phenylalanine ammonia-lyase. 1.18033e-72	KOG0222, KOG0222, KOG0222, Phenylalanine and histidine ammonia-lyase [Secondary metabolites biosynthesis, transport and catabolism]. 2.73384e-52	gi|1021567864|ref|XP_016175154.1| PREDICTED: phenylalanine ammonia-lyase 2 [Arachis ipaensis] 1.9e-59	gi|694996080|ref|XM_009393843.1| PREDICTED: Musa acuminata subsp. malaccensis phenylalanine ammonia-lyase-like (LOC103978140), mRNA 3.58078e-116	-	sp|O04058|PALY_HELAN Phenylalanine ammonia-lyase OS=Helianthus annuus GN=PAL PE=2 SV=2 2.01814e-74	tr|A0A0U2D8U0|A0A0U2D8U0_9LILI Phenylalanine ammonia-lyase (Fragment) OS=Tulipa fosteriana GN=PAL2 PE=2 SV=1 1.9e-59	GO:0005737, cytoplasm;GO:0006559, L-phenylalanine catabolic process;GO:0009800, cinnamic acid biosynthetic process;GO:0045548, phenylalanine ammonia-lyase activity	-
TRINITY_DN64538_c1_g1	0.182666	301.667	122.007	10.6895	9.38354	-1.30599	-	-	-	-	-	-	-	-	-
TRINITY_DN64543_c5_g1	34.4652	6.58982	2.12622	-2.38683	-4.01878	-1.63195	-	-	-	-	-	-	-	-	-
TRINITY_DN64601_c8_g3	13.0772	3.16395	6.49794	-2.04726	-1.009	1.03826	-	-	gi|720093123|ref|XP_010245961.1| PREDICTED: CRIB domain-containing protein RIC4-like [Nelumbo nucifera] 1.1e-12	-	-	sp|Q9FFD5|RIC4_ARATH CRIB domain-containing protein RIC4 OS=Arabidopsis thaliana GN=RIC4 PE=1 SV=1 1.12135e-07	tr|A0A061EXR5|A0A061EXR5_THECC ROP-interactive CRIB motif-containing protein 4, putative isoform 1 OS=Theobroma cacao GN=TCM_025255 PE=4 SV=1 4.2e-12	GO:0005886, plasma membrane;GO:0007275, multicellular organism development;GO:0009860, pollen tube growth;GO:0010215, cellulose microfibril organization;GO:0016324, apical plasma membrane;GO:0017157, regulation of exocytosis;GO:0030833, regulation of actin filament polymerization;GO:0040008, regulation of growth;GO:0051650, establishment of vesicle localization	-
TRINITY_DN64608_c0_g1	0.120561	21.7374	7.5182	7.49428	5.96256	-1.53172	-	-	-	-	-	-	-	-	-
TRINITY_DN64656_c1_g1	30.3602	2.26767	5.98209	-3.74289	-2.34346	1.39944	PLN03234, PLN03234, cytochrome P450 83B1; Provisional. 5.21493e-36	KOG0156, KOG0156, KOG0156, Cytochrome P450 CYP2 subfamily [Secondary metabolites biosynthesis, transport and catabolism]. 4.31856e-26	gi|743892110|ref|XP_010911474.1| PREDICTED: cytochrome P450 71A1-like [Elaeis guineensis] 7.3e-42	-	pfam00067, p450, Cytochrome P450. Cytochrome P450s are haem-thiolate proteins involved in the oxidative degradation of various compounds. They are particularly well known for their role in the degradation of environmental toxins and mutagens. They can be divided into 4 classes, according to the method by which electrons from NAD(P)H are delivered to the catalytic site. Sequence conservation is re…	sp|P24465|C71A1_PERAE Cytochrome P450 71A1 OS=Persea americana GN=CYP71A1 PE=1 SV=2 6.95972e-50	tr|Q9AVM0|Q9AVM0_ASPOF Cytochrome P450 OS=Asparagus officinalis GN=ASPI-2 PE=2 SV=1 9.5e-42	GO:0004497, monooxygenase activity;GO:0005506, iron ion binding;GO:0005789, endoplasmic reticulum membrane;GO:0009835, fruit ripening;GO:0016021, integral component of membrane;GO:0016705, oxidoreductase activity, acting on paired donors, with incorporation or reduction of molecular oxygen;GO:0020037, heme binding	-
TRINITY_DN64838_c0_g2	6515.93	354.892	1382.29	-4.19852	-2.23692	1.9616	cd01803, Ubiquitin, Ubiquitin. Ubiquitin (includes Ubq/RPL40e and Ubq/RPS27a fusions as well as homopolymeric multiubiquitin protein chains). 1.29007e-46	KOG0003, KOG0003, KOG0003, Ubiquitin/60s ribosomal protein L40 fusion [Translation, ribosomal structure and biogenesis]. 6.79518e-49	gi|823259349|ref|XP_012462382.1| PREDICTED: polyubiquitin-like [Gossypium raimondii] 2.1e-125	gi|242386091|emb|FP098697.1| Phyllostachys edulis cDNA clone: bphyem202i14, full insert sequence 0.0	pfam00240, ubiquitin, Ubiquitin family. This family contains a number of ubiquitin-like proteins: SUMO (smt3 homologue), Nedd8, Elongin B, Rub1, and Parkin. A number of them are thought to carry a distinctive five-residue motif termed the proteasome-interacting motif (PIM), which may have a biologically significant role in protein delivery to proteasomes and recruitment of proteasomes to transcri…	sp|P69309|UBIQP_AVEFA Polyubiquitin OS=Avena fatua PE=2 SV=2 1.16562e-167	tr|A0A0D3B553|A0A0D3B553_BRAOL Uncharacterized protein OS=Brassica oleracea var. oleracea GN=UBQ14 PE=4 SV=1 1.6e-125	GO:0005634, nucleus;GO:0005737, cytoplasm	K08770-ko03320 PPAR signaling pathway
TRINITY_DN65071_c1_g1	2.21112	27.0904	9.33699	3.61493	2.07818	-1.53675	-	-	-	-	-	-	-	-	-
TRINITY_DN65114_c2_g3	94.8945	13.3107	37.9452	-2.83374	-1.3224	1.51133	-	-	-	-	-	-	-	-	-
TRINITY_DN65172_c2_g1	1.16561	5.27078	10.6632	2.17693	3.19348	1.01655	-	-	-	-	-	-	-	-	-
TRINITY_DN65258_c0_g1	0.726786	19.7952	8.14057	4.76748	3.48553	-1.28195	-	-	-	-	-	-	-	-	-
TRINITY_DN65269_c4_g2	0.970087	30.8653	7.6097	4.99173	2.97165	-2.02007	-	-	-	-	-	-	-	-	-
TRINITY_DN65288_c0_g1	19.7441	7.86031	39.6171	-1.32876	1.0047	2.33346	-	-	-	-	-	-	-	-	-
TRINITY_DN65293_c1_g2	0.348729	10.3522	24.5191	4.89168	6.13566	1.24398	PLN00027, PLN00027, aquaporin TIP; Provisional. 4.08998e-31	KOG0223, KOG0223, KOG0223, Aquaporin (major intrinsic protein family) [Carbohydrate transport and metabolism]. 1.05422e-16	gi|1009115095|ref|XP_015874045.1| PREDICTED: aquaporin TIP1-1-like, partial [Ziziphus jujuba] 2.9e-26	gi|1002228967|ref|XM_015785670.1| PREDICTED: Oryza sativa Japonica Group probable aquaporin TIP1-2 (LOC4324303), mRNA 2.35243e-72	pfam00230, MIP, Major intrinsic protein. MIP (Major Intrinsic Protein) family proteins exhibit essentially two distinct types of channel properties: (1) specific water transport by the aquaporins, and (2) small neutral solutes transport, such as glycerol by the glycerol facilitators. 4.85076e-14	sp|Q94CS9|TIP12_ORYSJ Probable aquaporin TIP1-2 OS=Oryza sativa subsp. japonica GN=TIP1-2 PE=2 SV=1 2.27737e-30	tr|M0RHX7|M0RHX7_MUSAM Uncharacterized protein OS=Musa acuminata subsp. malaccensis PE=3 SV=1 2.9e-26	GO:0005215, transporter activity;GO:0005887, integral component of plasma membrane;GO:0009705, plant-type vacuole membrane;GO:0009992, cellular water homeostasis;GO:0015250, water channel activity;GO:0015254, glycerol channel activity;GO:0016021, integral component of membrane;GO:0034220, ion transmembrane transport;GO:0042807, central vacuole	-
TRINITY_DN65338_c0_g4	0.315704	15.582	70.4119	5.62516	7.8011	2.17594	-	-	-	-	-	-	-	-	-
TRINITY_DN65342_c0_g1	99.6727	19.9115	9.12323	-2.3236	-3.44958	-1.12598	PLN00034, PLN00034, mitogen-activated protein kinase kinase; Provisional. 5.16321e-89	KOG0581, KOG0581, KOG0581, Mitogen-activated protein kinase kinase (MAP2K) [Signal transduction mechanisms]. 5.97971e-65	gi|672114169|ref|XP_008775718.1| PREDICTED: mitogen-activated protein kinase kinase 9-like [Phoenix dactylifera] 4.2e-110	gi|695050965|ref|XM_009415219.1| PREDICTED: Musa acuminata subsp. malaccensis mitogen-activated protein kinase kinase 9-like (LOC103994781), mRNA 2.4642e-96	pfam00069, Pkinase, Protein kinase domain. 2.77646e-28	sp|Q9FX43|M2K9_ARATH Mitogen-activated protein kinase kinase 9 OS=Arabidopsis thaliana GN=MKK9 PE=1 SV=1 3.46176e-106	tr|A0A0U2L4B0|A0A0U2L4B0_ROSHC MAP kinase kinase 9 OS=Rosa hybrid cultivar GN=MKK9 PE=2 SV=1 8.1e-106	GO:0004674, protein serine/threonine kinase activity;GO:0004702, signal transducer, downstream of receptor, with serine/threonine kinase activity;GO:0004708, MAP kinase kinase activity;GO:0005524, ATP binding;GO:0005634, nucleus;GO:0005737, cytoplasm;GO:0009611, response to wounding;GO:0009620, response to fungus;GO:0009651, response to salt stress;GO:0009693, ethylene biosynthetic process;GO:000…	K20604-ko04016 MAPK signaling pathway - plant
TRINITY_DN65361_c4_g1	130.945	22.6964	61.7172	-2.52842	-1.08521	1.44321	-	-	-	-	-	-	-	-	-
TRINITY_DN65470_c1_g1	0.236433	156.594	1788.11	9.37138	12.8847	3.51334	cd00028, B_lectin, Bulb-type mannose-specific lectin. The domain contains a three-fold internal repeat (beta-prism architecture). The consensus sequence motif QXDXNXVXY is involved in alpha-D-mannose recognition. Lectins are carbohydrate-binding proteins which specifically recognize diverse carbohydrates and mediate a wide variety of biological processes, such as cell-cell and host-pathogen inter…	-	gi|431099|gb|AAC37423.1| mannose-binding protein, partial [Neottia ovata] 1.6e-18	gi|570709883|gb|KF279656.1| Amorphophallus paeoniifolius var. campanulatus mannose binding tuber lectin gene, complete cds 5.09908e-25	pfam01453, B_lectin, D-mannose binding lectin. These proteins include mannose-specific lectins from plants as well as bacteriocins from bacteria. 2.30204e-07	sp|P83886|ASAL_ALLSA Mannose-specific lectin OS=Allium sativum GN=LECASAL PE=1 SV=3 5.49401e-17	tr|Q40232|Q40232_9ASPA Mannose-binding protein (Fragment) OS=Neottia ovata PE=2 SV=1 1.2e-18	GO:0005537, mannose binding;GO:0005576, extracellular region;GO:0006952, defense response	-
TRINITY_DN65611_c0_g1	884.35	155.371	414.826	-2.5089	-1.09211	1.41679	PLN00038, PLN00038, photosystem I reaction center subunit XI (PsaL); Provisional. 1.40142e-30	-	gi|672188124|ref|XP_008813507.1| PREDICTED: photosystem I reaction center subunit XI, chloroplastic [Phoenix dactylifera] 6.2e-28	gi|932283455|gb|CP012620.1| Oryza sativa Indica Group cultivar RP Bio-226 chromosome 12 sequence 3.44647e-85	pfam02605, PsaL, Photosystem I reaction centre subunit XI. This family consists of the photosystem I reaction centre subunit XI, PsaL, from plants and bacteria. PsaL is one of the smaller subunits in photosystem I with only two transmembrane alpha helices and interacts closely with PsaI. 1.26017e-09	sp|P23993|PSAL_HORVU Photosystem I reaction center subunit XI, chloroplastic OS=Hordeum vulgare GN=PSAL PE=1 SV=1 2.12511e-34	tr|M0TUC8|M0TUC8_MUSAM Uncharacterized protein OS=Musa acuminata subsp. malaccensis PE=3 SV=1 6.2e-28	GO:0009535, chloroplast thylakoid membrane;GO:0009538, photosystem I reaction center;GO:0015979, photosynthesis;GO:0016021, integral component of membrane	K02699-ko00195 Photosynthesis
TRINITY_DN65611_c0_g2	1274.18	240.071	553.64	-2.40804	-1.20255	1.20549	PLN00038, PLN00038, photosystem I reaction center subunit XI (PsaL); Provisional. 5.36007e-27	-	gi|629082280|gb|KCW48725.1| hypothetical protein EUGRSUZ_K023622, partial [Eucalyptus grandis] 5.8e-24	-	pfam02605, PsaL, Photosystem I reaction centre subunit XI. This family consists of the photosystem I reaction centre subunit XI, PsaL, from plants and bacteria. PsaL is one of the smaller subunits in photosystem I with only two transmembrane alpha helices and interacts closely with PsaI. 2.14209e-13	sp|Q41385|PSAL_SPIOL Photosystem I reaction center subunit XI, chloroplastic OS=Spinacia oleracea GN=PSAL PE=1 SV=1 5.87043e-29	tr|A0A059A5T2|A0A059A5T2_EUCGR Uncharacterized protein (Fragment) OS=Eucalyptus grandis GN=EUGRSUZ_K023622 PE=4 SV=1 4.4e-24	GO:0009535, chloroplast thylakoid membrane;GO:0009538, photosystem I reaction center;GO:0015979, photosynthesis;GO:0016021, integral component of membrane	K02699-ko00195 Photosynthesis
TRINITY_DN65713_c4_g1	2.28784	35.5631	15.8757	3.95832	2.79476	-1.16356	cd00693, secretory_peroxidase, Horseradish peroxidase and related secretory plant peroxidases. Secretory peroxidases belong to class III of the plant heme-dependent peroxidase superfamily. All members of the superfamily share a heme prosthetic group and catalyze a multistep oxidative reaction involving hydrogen peroxide as the electron acceptor. Class III peroxidases are found in the extracellula…	-	gi|695055087|ref|XP_009415702.1| PREDICTED: peroxidase 31-like [Musa acuminata subsp. malaccensis] 1.4e-49	gi|702481345|ref|XM_010034954.1| PREDICTED: Eucalyptus grandis peroxidase 63 (LOC104422587), mRNA 9.45198e-29	pfam00141, peroxidase, Peroxidase. 9.71839e-07	sp|Q9LHA7|PER31_ARATH Peroxidase 31 OS=Arabidopsis thaliana GN=PER31 PE=2 SV=1 1.1617e-53	tr|M0TTN8|M0TTN8_MUSAM Peroxidase OS=Musa acuminata subsp. malaccensis PE=3 SV=1 1.1e-49	GO:0004601, peroxidase activity;GO:0005576, extracellular region;GO:0005829, cytosol;GO:0006979, response to oxidative stress;GO:0009505, plant-type cell wall;GO:0020037, heme binding;GO:0042744, hydrogen peroxide catabolic process;GO:0046872, metal ion binding	K00430-ko00940 Phenylpropanoid biosynthesis
TRINITY_DN65915_c2_g4	3.55461	20.1547	9.54619	2.50335	1.42523	-1.07812	PLN02317, PLN02317, arogenate dehydratase. 7.41722e-47	KOG2797, KOG2797, KOG2797, Prephenate dehydratase [Amino acid transport and metabolism]. 5.35397e-45	gi|672188844|ref|XP_008813683.1| PREDICTED: arogenate dehydratase/prephenate dehydratase 6, chloroplastic-like [Phoenix dactylifera] 1.3e-48	gi|326508391|dbj|AK368260.1| Hordeum vulgare subsp. vulgare mRNA for predicted protein, complete cds, clone: NIASHv2071B06 5.23778e-108	-	sp|Q9SGD6|AROD6_ARATH Arogenate dehydratase/prephenate dehydratase 6, chloroplastic OS=Arabidopsis thaliana GN=ADT6 PE=1 SV=1 1.32748e-53	tr|W5FDN1|W5FDN1_WHEAT Arogenate dehydratase OS=Triticum aestivum PE=4 SV=1 8.7e-48	GO:0004664, prephenate dehydratase activity;GO:0009094, L-phenylalanine biosynthetic process;GO:0009507, chloroplast;GO:0009570, chloroplast stroma;GO:0016597, amino acid binding;GO:0047769, arogenate dehydratase activity	-
TRINITY_DN66019_c0_g1	15.8911	134.388	371.348	3.08012	4.54649	1.46636	cd07816, Bet_v1-like, Ligand-binding bet_v_1 domain of major pollen allergen of white birch (Betula verrucosa), Bet v 1, and related proteins. This family includes the ligand binding domain of Bet v 1 (the major pollen allergen of white birch, Betula verrucosa) and related proteins. In addition to birch Bet v 1, this family includes other plant intracellular pathogenesis-related class 10 (PR-10) …	-	gi|672143845|ref|XP_008795808.1| PREDICTED: major pollen allergen Aln g 1-like [Phoenix dactylifera] 1.1e-35	-	-	sp|P17642|PRS2_SOLTU Pathogenesis-related protein STH-2 OS=Solanum tuberosum GN=STH-2 PE=2 SV=1 2.16835e-18	tr|V4RY59|V4RY59_9ROSI Uncharacterized protein OS=Citrus clementina GN=CICLE_v10006674mg PE=3 SV=1 7.5e-32	GO:0006952, defense response;GO:0009607, response to biotic stimulus	-
TRINITY_DN66019_c0_g3	0.307913	36.4572	114.561	6.88754	8.53937	1.65184	-	-	-	-	-	-	-	-	-
TRINITY_DN66019_c0_g4	0.133461	37.7424	122.29	8.14363	9.83968	1.69605	cd07816, Bet_v1-like, Ligand-binding bet_v_1 domain of major pollen allergen of white birch (Betula verrucosa), Bet v 1, and related proteins. This family includes the ligand binding domain of Bet v 1 (the major pollen allergen of white birch, Betula verrucosa) and related proteins. In addition to birch Bet v 1, this family includes other plant intracellular pathogenesis-related class 10 (PR-10) …	-	gi|672143845|ref|XP_008795808.1| PREDICTED: major pollen allergen Aln g 1-like [Phoenix dactylifera] 6.8e-17	-	-	sp|P17642|PRS2_SOLTU Pathogenesis-related protein STH-2 OS=Solanum tuberosum GN=STH-2 PE=2 SV=1 9.497e-06	tr|V4RY59|V4RY59_9ROSI Uncharacterized protein OS=Citrus clementina GN=CICLE_v10006674mg PE=3 SV=1 6.1e-10	GO:0006952, defense response;GO:0009607, response to biotic stimulus	-
TRINITY_DN66075_c0_g2	100.952	16.2882	34.9576	-2.63177	-1.52999	1.10178	TIGR00906, Low_affinity_cationic_amino_acid_transporter_2, cationic amino acid transport permease. [Transport and binding proteins, Amino acids, peptides and amines]. 6.57976e-34	KOG1286, KOG1286, KOG1286, Amino acid transporters [Amino acid transport and metabolism]. 2.78796e-20	gi|672135444|ref|XP_008791391.1| PREDICTED: cationic amino acid transporter 2, vacuolar-like isoform X2 [Phoenix dactylifera] 7.1e-72	gi|743885403|ref|XM_010911611.1| PREDICTED: Elaeis guineensis cationic amino acid transporter 2, vacuolar-like (LOC105035901), mRNA 1.72411e-96	pfam13520, AA_permease_2, Amino acid permease. 4.3901e-10	sp|Q9ASS7|CAAT2_ARATH Cationic amino acid transporter 2, vacuolar OS=Arabidopsis thaliana GN=CAT2 PE=2 SV=1 5.50343e-73	tr|A0A0D9Y1K7|A0A0D9Y1K7_9ORYZ Uncharacterized protein OS=Leersia perrieri PE=4 SV=1 7.3e-69	GO:0005773, vacuole;GO:0005774, vacuolar membrane;GO:0005887, integral component of plasma membrane;GO:0009705, plant-type vacuole membrane;GO:0015171, amino acid transmembrane transporter activity;GO:0015179, L-amino acid transmembrane transporter activity;GO:0015297, antiporter activity;GO:0016021, integral component of membrane;GO:0080144, amino acid homeostasis	K13863-ko05206 MicroRNAs in cancer
TRINITY_DN66192_c0_g1	40.368	6.9219	15.6374	-2.54397	-1.36821	1.17576	-	-	-	-	-	-	-	-	-
TRINITY_DN66443_c1_g1	24.8297	3.36981	8.57571	-2.88133	-1.53374	1.34759	-	-	gi|470135985|ref|XP_004303783.1| PREDICTED: uncharacterized protein LOC101303248 [Fragaria vesca subsp. vesca] 1.2e-31	-	-	-	tr|M5X7W8|M5X7W8_PRUPE Uncharacterized protein (Fragment) OS=Prunus persica GN=PRUPE_ppa022787mg PE=4 SV=1 4.7e-31	-	-
TRINITY_DN66507_c1_g6	202.948	19.4166	97.4793	-3.38575	-1.05795	2.3278	-	-	-	-	-	-	-	-	-
TRINITY_DN66619_c3_g1	201.154	24.1887	69.3977	-3.0559	-1.53534	1.52056	PLN00081, PLN00081, photosystem I reaction center subunit V (PsaG); Provisional. 1.06045e-12	-	gi|698578205|ref|XP_009776685.1| PREDICTED: photosystem I reaction center subunit V, chloroplastic-like [Nicotiana sylvestris] 1.2e-12	gi|242381722|emb|FP091369.1| Phyllostachys edulis cDNA clone: bphyst009d16, full insert sequence 3.44388e-28	-	sp|P20120|PSAG_PEA Photosystem I reaction center subunit V (Fragment) OS=Pisum sativum GN=PSAG PE=1 SV=1 5.00937e-11	tr|K7VT33|K7VT33_SOLTU Photosystem I reaction center V OS=Solanum tuberosum PE=2 SV=1 2.1e-12	GO:0009507, chloroplast;GO:0009522, photosystem I;GO:0009535, chloroplast thylakoid membrane;GO:0015979, photosynthesis;GO:0016021, integral component of membrane;GO:0016168, chlorophyll binding	-
TRINITY_DN66664_c2_g3	0.599227	5.21099	13.1395	3.12038	4.45466	1.33428	-	-	-	-	-	-	-	-	-
TRINITY_DN66726_c2_g1	45.2828	2.39556	5.2175	-4.24053	-3.11753	1.123	PLN02289, PLN02289, ribulose-bisphosphate carboxylase small chain. 1.83123e-09	-	gi|270383722|dbj|BAI53119.1| ribulose-1,5-bisphosphate carboxylase/oxygenase small subunit [Eucalyptus globulus] 2.9e-07	gi|296784926|dbj|AB439290.1| Brassica rapa subsp. chinensis BcRUBP mRNA for ribulose 1,5-bisphosphate carboxylase/oxygenase, complete cds 1.5233e-20	-	sp|P19308|RBS2_LEMGI Ribulose bisphosphate carboxylase small chain SSU26, chloroplastic OS=Lemna gibba GN=SSU26 PE=3 SV=1 2.50926e-09	tr|D1MZ07|D1MZ07_EUCGL Ribulose bisphosphate carboxylase small chain OS=Eucalyptus globulus GN=EgRBCS2 PE=2 SV=1 2.2e-07	GO:0004497, monooxygenase activity;GO:0009507, chloroplast;GO:0009853, photorespiration;GO:0015977, carbon fixation;GO:0015979, photosynthesis;GO:0016984, ribulose-bisphosphate carboxylase activity;GO:0019253, reductive pentose-phosphate cycle	-
TRINITY_DN66807_c5_g3	5.91344	21.34	50.8496	1.85149	3.10417	1.25268	-	-	gi|672179629|ref|XP_008809986.1| PREDICTED: uncharacterized protein LOC103721513 isoform X2 [Phoenix dactylifera] 4.8e-09	-	-	-	tr|W9R936|W9R936_9ROSA Uncharacterized protein OS=Morus notabilis GN=L484_021986 PE=4 SV=1 8.5e-06	GO:0016021, integral component of membrane	-
TRINITY_DN66818_c2_g3	5.46212	40.8307	16.5908	2.90212	1.60285	-1.29927	pfam02704, GASA, Gibberellin regulated protein. This is the GASA gibberellin regulated cysteine rich protein family. The expression of these proteins is up-regulated by the plant hormone gibberellin, most of these proteins have some role in plant development. There are 12 cysteine residues conserved within the alignment giving the potential for these proteins to posses 6 disulphide bonds. 1.15977…	-	gi|743834425|ref|XP_010935526.1| PREDICTED: peamaclein-like isoform X1 [Elaeis guineensis] 2.4e-18	-	pfam02704, GASA, Gibberellin regulated protein. This is the GASA gibberellin regulated cysteine rich protein family. The expression of these proteins is up-regulated by the plant hormone gibberellin, most of these proteins have some role in plant development. There are 12 cysteine residues conserved within the alignment giving the potential for these proteins to posses 6 disulphide bonds. 2.77078…	sp|Q93X17|SNAK2_SOLTU Snakin-2 OS=Solanum tuberosum GN=SN2 PE=1 SV=1 1.35808e-09	tr|W5G8J3|W5G8J3_WHEAT Uncharacterized protein OS=Triticum aestivum PE=4 SV=1 3.8e-16	GO:0005576, extracellular region;GO:0005618, cell wall;GO:0006952, defense response	-
TRINITY_DN66843_c0_g2	12.2339	44.8574	94.0041	1.87446	2.94184	1.06738	PLN00190, PLN00190, 60S ribosomal protein L21; Provisional. 3.65621e-27	KOG1732, KOG1732, KOG1732, 60S ribosomal protein L21 [Translation, ribosomal structure and biogenesis]. 9.36138e-07	gi|721625899|ref|XP_010229232.1| PREDICTED: 60S ribosomal protein L21-1 [Brachypodium distachyon] 1.6e-29	gi|729353082|ref|XM_010545818.1| PREDICTED: Tarenaya hassleriana 60S ribosomal protein L21-1 (LOC104816832), mRNA 5.59435e-32	-	sp|Q43291|RL211_ARATH 60S ribosomal protein L21-1 OS=Arabidopsis thaliana GN=RPL21A PE=2 SV=2 8.03736e-32	tr|I1H9W4|I1H9W4_BRADI Uncharacterized protein OS=Brachypodium distachyon GN=BRADI1G75620 PE=4 SV=1 1.2e-29	GO:0003735, structural constituent of ribosome;GO:0005730, nucleolus;GO:0006412, translation;GO:0009507, chloroplast;GO:0022625, cytosolic large ribosomal subunit;GO:0022626, cytosolic ribosome	-
TRINITY_DN66906_c1_g3	163.48	28.9453	74.3271	-2.49772	-1.13716	1.36056	-	-	-	-	-	-	-	-	-
TRINITY_DN66959_c1_g1	46.0313	3.19074	6.87751	-3.85065	-2.74266	1.10799	-	-	-	-	-	-	-	-	-
TRINITY_DN67072_c0_g3	1.06867	7.08247	47.6187	2.72843	5.47763	2.7492	-	-	-	-	-	-	-	-	-
TRINITY_DN67099_c0_g3	54.5793	22.4875	10.7254	-1.27923	-2.34732	-1.06809	-	-	gi|743777333|ref|XP_010919096.1| PREDICTED: E3 ubiquitin-protein ligase RHA1B [Elaeis guineensis] 7.6e-10	-	-	-	tr|F2E442|F2E442_HORVD Predicted protein OS=Hordeum vulgare var. distichum PE=2 SV=1 2.3e-06	GO:0008270, zinc ion binding	-
TRINITY_DN67100_c1_g1	13.5008	2.82943	6.20901	-2.25446	-1.12061	1.13385	-	-	-	-	-	-	-	-	-
TRINITY_DN67197_c2_g1	44.0916	5.25654	12.5913	-3.06832	-1.80808	1.26024	-	-	-	-	-	-	-	-	-
TRINITY_DN67257_c1_g2	6.54113	175.827	28.9252	4.74848	2.14472	-2.60376	-	-	-	-	-	-	-	-	-
TRINITY_DN67301_c2_g1	1.08043	23.7199	10.3171	4.45642	3.25536	-1.20106	PLN02475, PLN02475, 5-methyltetrahydropteroyltriglutamate--homocysteine methyltransferase. 5.18856e-52	KOG2263, KOG2263, KOG2263, Methionine synthase II (cobalamin-independent) [Amino acid transport and metabolism]. 6.46508e-48	gi|695022457|ref|XP_009398356.1| PREDICTED: 5-methyltetrahydropteroyltriglutamate--homocysteine methyltransferase 2 [Musa acuminata subsp. malaccensis] 2.6e-41	gi|835950769|ref|XM_004960200.2| PREDICTED: Setaria italica 5-methyltetrahydropteroyltriglutamate--homocysteine methyltransferase 1-like (LOC101772515), mRNA 3.00774e-63	pfam08267, Meth_synt_1, Cobalamin-independent synthase, N-terminal domain. The N-terminal domain and C-terminal domains of cobalamin-independent synthases together define a catalytic cleft in the enzyme. The N-terminal domain is thought to bind the substrate, in particular, the negatively charged polyglutamate chain. The N-terminal domain is also thought to stabilize a loop from the C-terminal do…	sp|Q2QLY4|METE2_ORYSJ 5-methyltetrahydropteroyltriglutamate--homocysteine methyltransferase 2 OS=Oryza sativa subsp. japonica GN=Os12g0624000 PE=2 SV=1 6.41614e-51	tr|I1GPV3|I1GPV3_BRADI Uncharacterized protein OS=Brachypodium distachyon GN=BRADI1G13290 PE=3 SV=1 2.6e-41	GO:0003871, 5-methyltetrahydropteroyltriglutamate-homocysteine S-methyltransferase activity;GO:0005576, extracellular region;GO:0005829, cytosol;GO:0008270, zinc ion binding;GO:0008705, methionine synthase activity;GO:0050667, homocysteine metabolic process	-
TRINITY_DN67301_c2_g4	1.5128	34.3114	12.9699	4.5034	3.09988	-1.40352	PLN02475, PLN02475, 5-methyltetrahydropteroyltriglutamate--homocysteine methyltransferase. 2.05195e-19	KOG2263, KOG2263, KOG2263, Methionine synthase II (cobalamin-independent) [Amino acid transport and metabolism]. 8.65655e-19	gi|566167529|ref|XP_006384691.1| hypothetical protein POPTR_0004s20220g [Populus trichocarpa] 8.2e-14	gi|702246374|ref|XM_010056489.1| PREDICTED: Eucalyptus grandis 5-methyltetrahydropteroyltriglutamate--homocysteine methyltransferase (LOC104443139), mRNA 1.55796e-37	pfam08267, Meth_synt_1, Cobalamin-independent synthase, N-terminal domain. The N-terminal domain and C-terminal domains of cobalamin-independent synthases together define a catalytic cleft in the enzyme. The N-terminal domain is thought to bind the substrate, in particular, the negatively charged polyglutamate chain. The N-terminal domain is also thought to stabilize a loop from the C-terminal do…	sp|O50008|METE1_ARATH 5-methyltetrahydropteroyltriglutamate--homocysteine methyltransferase 1 OS=Arabidopsis thaliana GN=MS1 PE=1 SV=1 6.51694e-18	tr|A0A0E0JCM7|A0A0E0JCM7_ORYNI Uncharacterized protein OS=Oryza nivara PE=3 SV=1 9.7e-15	GO:0003871, 5-methyltetrahydropteroyltriglutamate-homocysteine S-methyltransferase activity;GO:0005507, copper ion binding;GO:0005774, vacuolar membrane;GO:0005777, peroxisome;GO:0005829, cytosol;GO:0005886, plasma membrane;GO:0008270, zinc ion binding;GO:0008705, methionine synthase activity;GO:0009086, methionine biosynthetic process;GO:0009506, plasmodesma;GO:0009507, chloroplast;GO:0009570, c…	-
TRINITY_DN67329_c5_g2	0.508509	5.0766	11.7464	3.31952	4.5298	1.21029	-	-	-	-	-	-	-	-	-
TRINITY_DN67482_c0_g1	2.01928	43.6828	19.9022	4.43515	3.30101	-1.13414	-	-	-	-	-	-	-	-	-
TRINITY_DN67621_c4_g1	20.0992	4.01667	9.36444	-2.32307	-1.10187	1.22119	-	KOG2953, KOG2953, KOG2953, mRNA-binding protein Encore [RNA processing and modification]. 1.44593e-06	gi|694995465|ref|XP_009388814.1| PREDICTED: uncharacterized protein LOC103975543 [Musa acuminata subsp. malaccensis] 3.5e-08	-	-	-	tr|M0RWZ9|M0RWZ9_MUSAM Uncharacterized protein OS=Musa acuminata subsp. malaccensis PE=4 SV=1 2.7e-08	GO:0003676, nucleic acid binding	-
TRINITY_DN67655_c1_g1	0.0001	216.604	100.689	21.0466	19.9415	-1.10516	-	-	gi|848891518|ref|XP_012845867.1| PREDICTED: extensin-2-like [Erythranthe guttata] 6.1e-22	-	pfam01190, Pollen_Ole_e_I, Pollen proteins Ole e I like. 3.53533e-06	-	tr|A0A0A0KXH5|A0A0A0KXH5_CUCSA Uncharacterized protein OS=Cucumis sativus GN=Csa_4G017050 PE=4 SV=1 1.0e-21	-	-
TRINITY_DN67685_c0_g3	5.69779	76.3285	27.4999	3.74375	2.27095	-1.4728	PLN02353, PLN02353, probable UDP-glucose 6-dehydrogenase. 1.93241e-157	KOG2666, KOG2666, KOG2666, UDP-glucose/GDP-mannose dehydrogenase [Carbohydrate transport and metabolism, Signal transduction mechanisms]. 1.28604e-141	gi|29028306|gb|AAO62313.1| UDP-glucose dehydrogenase [Colocasia esculenta] 3.7e-122	gi|29028305|gb|AY222335.1| Colocasia esculenta UDP-glucose dehydrogenase (UDPGDH) mRNA, complete cds 0.0	pfam03721, UDPG_MGDP_dh_N, UDP-glucose/GDP-mannose dehydrogenase family, NAD binding domain. The UDP-glucose/GDP-mannose dehydrogenaseses are a small group of enzymes which possesses the ability to catalyze the NAD-dependent 2-fold oxidation of an alcohol to an acid without the release of an aldehyde intermediate. 1.64074e-29	sp|Q2QS13|UGDH5_ORYSJ UDP-glucose 6-dehydrogenase 5 OS=Oryza sativa subsp. japonica GN=UGD5 PE=2 SV=1 5.92202e-156	tr|Q84TT8|Q84TT8_COLES UDP-glucose 6-dehydrogenase OS=Colocasia esculenta GN=UDPGDH PE=2 SV=1 2.8e-122	GO:0003979, UDP-glucose 6-dehydrogenase activity;GO:0005634, nucleus;GO:0005829, cytosol;GO:0005975, carbohydrate metabolic process;GO:0006024, glycosaminoglycan biosynthetic process;GO:0006065, UDP-glucuronate biosynthetic process;GO:0051287, NAD binding	-
TRINITY_DN67694_c2_g2	0.0867333	44.3577	15.7735	8.99838	7.5067	-1.49168	-	-	-	-	-	-	-	-	-
TRINITY_DN67724_c0_g1	66.7075	1.93686	6.56064	-5.10606	-3.34594	1.76012	-	-	-	-	-	-	-	-	-
TRINITY_DN67758_c2_g1	26.5835	2.73374	6.75526	-3.28158	-1.97645	1.30513	-	-	-	-	-	-	-	-	-
TRINITY_DN67768_c2_g1	413.241	133.948	66.079	-1.62531	-2.64472	-1.01941	-	KOG0759, KOG0759, KOG0759, Mitochondrial oxoglutarate/malate carrier proteins [Energy production and conversion]. 4.27984e-15	gi|51860693|gb|AAU11466.1| mitochondrial uncoupling protein 5 [Saccharum officinarum] 1.9e-33	gi|835995022|ref|XM_004973649.2| PREDICTED: Setaria italica mitochondrial uncoupling protein 5-like (LOC101782201), mRNA 1.53832e-55	-	sp|Q9SJY5|PUMP5_ARATH Mitochondrial uncoupling protein 5 OS=Arabidopsis thaliana GN=PUMP5 PE=2 SV=1 2.2211e-36	tr|Q66PX3|Q66PX3_SACOF Mitochondrial uncoupling protein 5 OS=Saccharum officinarum PE=2 SV=1 1.5e-33	GO:0003735, structural constituent of ribosome;GO:0005310, dicarboxylic acid transmembrane transporter activity;GO:0005743, mitochondrial inner membrane;GO:0006412, translation;GO:0006839, mitochondrial transport;GO:0016021, integral component of membrane;GO:0017077, oxidative phosphorylation uncoupler activity;GO:0031966, mitochondrial membrane	-
TRINITY_DN67792_c3_g2	0.368173	7.90258	54.7949	4.42387	7.21752	2.79365	pfam00280, potato_inhibit, Potato inhibitor I family. 1.30275e-09	-	gi|407260771|gb|AFT92004.1| potato inhibitor I family protein [Populus alba x Populus glandulosa] 2.1e-21	-	pfam00280, potato_inhibit, Potato inhibitor I family. 3.11237e-10	sp|P82381|ICI_LINUS Proteinase inhibitor OS=Linum usitatissimum PE=1 SV=1 1.26327e-20	tr|K0E192|K0E192_9ROSI Potato inhibitor I family protein OS=Populus alba x Populus glandulosa GN=PI PE=2 SV=1 1.6e-21	GO:0004867, serine-type endopeptidase inhibitor activity;GO:0009611, response to wounding	-
TRINITY_DN67845_c3_g2	672.067	104.639	217.429	-2.68319	-1.62806	1.05513	-	-	-	-	-	-	-	-	-
TRINITY_DN67845_c3_g3	354.819	55.2084	124.957	-2.68412	-1.50565	1.17848	-	-	gi|743828028|ref|XP_010933748.1| PREDICTED: photosystem II core complex proteins psbY, chloroplastic-like [Elaeis guineensis] 1.3e-08	gi|242080396|ref|XM_002444922.1| Sorghum bicolor hypothetical protein, mRNA 6.14057e-11	-	-	tr|M0S760|M0S760_MUSAM Uncharacterized protein OS=Musa acuminata subsp. malaccensis PE=3 SV=1 1.7e-08	GO:0009523, photosystem II;GO:0015979, photosynthesis;GO:0016021, integral component of membrane;GO:0030145, manganese ion binding	-
TRINITY_DN67853_c1_g2	0.878263	52.8374	24.2229	5.91076	4.78557	-1.12519	PLN00113, PLN00113, leucine-rich repeat receptor-like protein kinase; Provisional. 6.5042e-07	-	gi|672143749|ref|XP_008795755.1| PREDICTED: polygalacturonase inhibitor-like [Phoenix dactylifera] 1.7e-23	-	-	sp|Q05091|PGIP_PYRCO Polygalacturonase inhibitor OS=Pyrus communis GN=PGIP PE=1 SV=1 2.16028e-21	tr|A0A140CTH8|A0A140CTH8_9CARY Polygalacturonase-inhibiting protein 1 (Fragment) OS=Hylocereus polyrhizus GN=PGIP1 PE=2 SV=1 2.0e-21	GO:0005618, cell wall;GO:0048046, apoplast	-
TRINITY_DN67897_c1_g1	44.1819	18.012	7.28223	-1.2945	-2.601	-1.3065	cd00162, RING, RING-finger (Really Interesting New Gene) domain, a specialized type of Zn-finger of 40 to 60 residues that binds two atoms of zinc; defined by the 'cross-brace' motif C-X2-C-X(9-39)-C-X(1-3)- H-X(2-3)-(N/C/H)-X2-C-X(4-48)C-X2-C; probably involved in mediating protein-protein interactions; identified in a proteins with a wide range of functions such as viral replication, signal tra…	KOG4628, KOG4628, KOG4628, Predicted E3 ubiquitin ligase [Posttranslational modification, protein turnover, chaperones]. 1.03499e-07	gi|672120503|ref|XP_008783522.1| PREDICTED: putative RING-H2 finger protein ATL50 [Phoenix dactylifera] 1.5e-37	gi|743777332|ref|XM_010920794.1| PREDICTED: Elaeis guineensis E3 ubiquitin-protein ligase RHA1B (LOC105043299), mRNA 2.33199e-59	pfam13639, zf-RING_2, Ring finger domain. 7.91057e-07	sp|Q9SUS4|RHA1A_ARATH Probable E3 ubiquitin-protein ligase RHA1A OS=Arabidopsis thaliana GN=RHA1A PE=2 SV=1 6.11056e-14	tr|A0A103XR94|A0A103XR94_CYNCS Zinc finger, RING/FYVE/PHD-type OS=Cynara cardunculus var. scolymus GN=Ccrd_002544 PE=4 SV=1 2.9e-33	GO:0008270, zinc ion binding;GO:0016874, ligase activity	-
TRINITY_DN67916_c1_g1	30.017	192.989	63.2358	2.68467	1.07496	-1.6097	PLN02243, PLN02243, S-adenosylmethionine synthase. 7.52061e-40	KOG1506, KOG1506, KOG1506, S-adenosylmethionine synthetase [Coenzyme transport and metabolism]. 1.24775e-32	gi|223635312|sp|A9NUH8.1|METK1_PICSI RecName: Full=S-adenosylmethionine synthase 1; Short=AdoMet synthase 1; AltName: Full=Methionine adenosyltransferase 1; Short=MAT 1 6.2e-29	gi|695009762|ref|XM_009393254.1| PREDICTED: Musa acuminata subsp. malaccensis S-adenosylmethionine synthase-like (LOC103977675), mRNA 1.34221e-152	pfam02773, S-AdoMet_synt_C, S-adenosylmethionine synthetase, C-terminal domain. The three domains of S-adenosylmethionine synthetase have the same alpha+beta fold. 4.25396e-20	sp|A7PRJ6|METK4_VITVI S-adenosylmethionine synthase 4 OS=Vitis vinifera GN=METK4 PE=3 SV=1 4.64792e-49	tr|U3RF21|U3RF21_HELAN S-adenosylmethionine synthase OS=Helianthus annuus PE=2 SV=1 8.1e-29	GO:0004478, methionine adenosyltransferase activity;GO:0005524, ATP binding;GO:0005737, cytoplasm;GO:0006556, S-adenosylmethionine biosynthetic process;GO:0006730, one-carbon metabolic process;GO:0046872, metal ion binding	-
TRINITY_DN67930_c3_g1	249.367	35.6508	89.0087	-2.80626	-1.48625	1.32001	-	-	-	-	-	-	-	-	-
TRINITY_DN67959_c3_g1	47.4052	6.09211	12.8264	-2.96003	-1.88593	1.0741	-	-	-	-	-	-	-	-	-
TRINITY_DN68399_c0_g2	3.10919	30.8614	6.88625	3.31119	1.14718	-2.16401	-	-	-	-	-	-	-	-	-
TRINITY_DN68688_c2_g4	125.616	34.1204	6.56188	-1.88032	-4.25877	-2.37845	smart01019, B3, B3 DNA binding domain. Two DNA binding proteins, RAV1 and RAV2 from Arabidopsis thaliana contain two distinct amino acid sequence domains found only in higher plant species. The N-terminal regions of RAV1 and RAV2 are homologous to the AP2 DNA-binding domain (see ) present in a family of transcription factors, while the C-terminal region exhibits homology to the highly conserved C…	-	gi|672135132|ref|XP_008791228.1| PREDICTED: AP2/ERF and B3 domain-containing transcription factor RAV1 [Phoenix dactylifera] 1.8e-28	gi|695031007|ref|XM_009404722.1| PREDICTED: Musa acuminata subsp. malaccensis AP2/ERF and B3 domain-containing transcription factor RAV1-like (LOC103986659), mRNA 1.69602e-50	pfam02362, B3, B3 DNA binding domain. This is a family of plant transcription factors with various roles in development, the aligned region corresponds the B3 DNA binding domain as described in this domain is found in VP1/AB13 transcription factors. Some proteins also have a second AP2 DNA binding domain pfam00847 such as RAV1. 1.80704e-07	sp|Q9C6M5|RAVL1_ARATH AP2/ERF and B3 domain-containing transcription repressor TEM1 OS=Arabidopsis thaliana GN=TEM1 PE=1 SV=1 2.90982e-32	tr|M0SX74|M0SX74_MUSAM Uncharacterized protein OS=Musa acuminata subsp. malaccensis PE=4 SV=1 2.0e-27	GO:0003677, DNA binding;GO:0003700, DNA binding transcription factor activity;GO:0005634, nucleus;GO:0006351, transcription, DNA-templated;GO:0009873, ethylene-activated signaling pathway;GO:0048573, photoperiodism, flowering	-
TRINITY_DN68789_c1_g1	0.0001	5.35553	11.9042	15.7087	16.8611	1.15236	-	-	gi|672108340|ref|XP_008784660.1| PREDICTED: AP2-like ethylene-responsive transcription factor ANT [Phoenix dactylifera] 4.8e-36	gi|229002389|dbj|AB458519.1| Triticum aestivum WANT1-2 mRNA for AP2 transcription factor, complete cds 1.1309e-17	-	sp|Q38914|ANT_ARATH AP2-like ethylene-responsive transcription factor ANT OS=Arabidopsis thaliana GN=ANT PE=1 SV=2 1.71858e-17	tr|A0A061FFL0|A0A061FFL0_THECC Integrase-type DNA-binding superfamily protein OS=Theobroma cacao GN=TCM_034652 PE=4 SV=1 2.7e-31	GO:0003677, DNA binding;GO:0003700, DNA binding transcription factor activity;GO:0005634, nucleus;GO:0006351, transcription, DNA-templated;GO:0007275, multicellular organism development;GO:0009908, flower development;GO:0010492, maintenance of shoot apical meristem identity;GO:0030154, cell differentiation;GO:0042127, regulation of cell proliferation	-
TRINITY_DN68868_c0_g2	9.14634	58.141	24.767	2.66829	1.43715	-1.23114	-	-	-	-	-	-	-	-	-
TRINITY_DN68877_c3_g1	2.72386	30.5093	12.3651	3.48552	2.18255	-1.30297	-	-	-	-	-	-	-	-	-
TRINITY_DN68877_c3_g6	4.1603	38.6621	12.2351	3.21616	1.55627	-1.65989	-	-	-	-	-	-	-	-	-
TRINITY_DN68981_c2_g3	19.2563	8.42871	3.24708	-1.19195	-2.56812	-1.37617	-	-	-	-	-	-	-	-	-
TRINITY_DN69084_c6_g1	2.07451	32.6182	196.051	3.97483	6.56231	2.58748	-	-	gi|695049751|ref|XP_009412820.1| PREDICTED: putative 4-hydroxy-tetrahydrodipicolinate reductase 3, chloroplastic [Musa acuminata subsp. malaccensis] 1.6e-06	-	-	sp|Q9FJ82|DAPB3_ARATH Dihydrodipicolinate reductase-like protein CRR1, chloroplastic OS=Arabidopsis thaliana GN=DAPB3 PE=2 SV=1 1.28719e-08	tr|M0TLA9|M0TLA9_MUSAM Uncharacterized protein OS=Musa acuminata subsp. malaccensis PE=4 SV=1 1.2e-06	GO:0008839, 4-hydroxy-tetrahydrodipicolinate reductase;GO:0009089, lysine biosynthetic process via diaminopimelate;GO:0009507, chloroplast;GO:0009570, chloroplast stroma;GO:0019684, photosynthesis, light reaction	-
TRINITY_DN69088_c2_g1	24.4164	4.28023	9.17323	-2.51209	-1.41235	1.09974	-	-	-	-	-	-	-	-	-
TRINITY_DN69343_c0_g1	0.0001	30.0183	7.43228	18.1955	16.1815	-2.01397	pfam01190, Pollen_Ole_e_I, Pollen proteins Ole e I like. 1.16864e-10	-	gi|720039408|ref|XP_010268294.1| PREDICTED: extensin-2-like [Nelumbo nucifera] 1.1e-47	gi|970068449|ref|XM_015205865.1| PREDICTED: Solanum pennellii adhesive plaque matrix protein-like (LOC107007303), mRNA 1.05087e-18	pfam01190, Pollen_Ole_e_I, Pollen proteins Ole e I like. 2.79198e-11	sp|Q03211|PEXLP_TOBAC Pistil-specific extensin-like protein OS=Nicotiana tabacum PE=2 SV=1 1.73262e-09	tr|A0A0A0KXH5|A0A0A0KXH5_CUCSA Uncharacterized protein OS=Cucumis sativus GN=Csa_4G017050 PE=4 SV=1 3.6e-46	GO:0005199, structural constituent of cell wall	-
TRINITY_DN69549_c1_g2	2.68022	22.2476	10.073	3.05323	1.91008	-1.14315	-	-	-	-	-	-	-	-	-
TRINITY_DN69590_c1_g3	2.80826	10.4566	30.369	1.89667	3.43485	1.53818	-	-	-	-	-	-	-	-	-
TRINITY_DN69590_c1_g4	5.89153	19.2646	53.004	1.70924	3.16939	1.46015	cd08301, alcohol_DH_plants, Plant alcohol dehydrogenase. NAD(P)(H)-dependent oxidoreductases are the major enzymes in the interconversion of alcohols and aldehydes or ketones. Alcohol dehydrogenase in the liver converts ethanol and NAD+ to acetaldehyde and NADH, while in yeast and some other microorganisms ADH catalyzes the conversion acetaldehyde to ethanol in alcoholic fermentation. There are 7…	KOG0022, KOG0022, KOG0022, Alcohol dehydrogenase, class III [Secondary metabolites biosynthesis, transport and catabolism]. 1.3906e-87	gi|720087077|ref|XP_010244041.1| PREDICTED: alcohol dehydrogenase 1 [Nelumbo nucifera] 9.1e-128	gi|720087076|ref|XM_010245739.1| PREDICTED: Nelumbo nucifera alcohol dehydrogenase 1 (LOC104587949), mRNA 0.0	pfam00107, ADH_zinc_N, Zinc-binding dehydrogenase. 9.86789e-08	sp|Q07264|ADH1_ZEALU Alcohol dehydrogenase 1 (Fragment) OS=Zea luxurians GN=ADH1 PE=3 SV=2 8.33397e-155	tr|V4T7Z6|V4T7Z6_9ROSI Uncharacterized protein OS=Citrus clementina GN=CICLE_v10001502mg PE=3 SV=1 4.6e-124	GO:0004022, alcohol dehydrogenase (NAD) activity;GO:0005737, cytoplasm;GO:0008270, zinc ion binding;GO:0016491, oxidoreductase activity	-
TRINITY_DN69699_c1_g2	32.0821	2.14613	6.48333	-3.90196	-2.30696	1.595	-	-	-	-	-	-	-	-	-
TRINITY_DN69701_c1_g4	0.916391	18.5282	7.04538	4.33762	2.94264	-1.39497	-	-	-	-	-	-	-	-	-
TRINITY_DN69704_c0_g1	127.924	36.1906	16.9682	-1.8216	-2.91439	-1.09279	-	-	gi|720007052|ref|XP_010258184.1| PREDICTED: uncharacterized protein LOC104598019 [Nelumbo nucifera] 2.8e-07	-	-	-	-	-	-
TRINITY_DN69789_c0_g1	0.271887	7.29982	80.1553	4.74678	8.20365	3.45686	cd00693, secretory_peroxidase, Horseradish peroxidase and related secretory plant peroxidases. Secretory peroxidases belong to class III of the plant heme-dependent peroxidase superfamily. All members of the superfamily share a heme prosthetic group and catalyze a multistep oxidative reaction involving hydrogen peroxide as the electron acceptor. Class III peroxidases are found in the extracellula…	-	gi|743782278|ref|XP_010921101.1| PREDICTED: peroxidase 4-like [Elaeis guineensis] 4.8e-13	gi|242069712|ref|XM_002450088.1| Sorghum bicolor hypothetical protein, mRNA 9.01706e-27	pfam00141, peroxidase, Peroxidase. 3.27516e-08	sp|A7NY33|PER4_VITVI Peroxidase 4 OS=Vitis vinifera GN=GSVIVT00023967001 PE=1 SV=1 2.89875e-26	tr|A0A067JCX4|A0A067JCX4_JATCU Peroxidase OS=Jatropha curcas GN=JCGZ_03352 PE=3 SV=1 4.8e-13	GO:0004601, peroxidase activity;GO:0005576, extracellular region;GO:0006979, response to oxidative stress;GO:0020037, heme binding;GO:0042744, hydrogen peroxide catabolic process;GO:0046872, metal ion binding	-
TRINITY_DN69861_c0_g2	0.615338	26.3587	5.00509	5.42076	3.02395	-2.39681	-	-	-	-	-	-	-	-	-
TRINITY_DN70237_c0_g2	109.564	15.151	47.009	-2.85429	-1.22076	1.63352	-	-	-	-	-	-	-	-	-
TRINITY_DN70258_c2_g1	43.2542	15.2735	4.32319	-1.50181	-3.32267	-1.82086	-	-	gi|743770227|ref|XP_010915405.1| PREDICTED: uncharacterized protein LOC105040539 [Elaeis guineensis] 1.7e-35	gi|695043374|ref|XM_009411100.1| PREDICTED: Musa acuminata subsp. malaccensis uncharacterized LOC103991602 (LOC103991602), mRNA 3.75738e-21	-	-	tr|M0U606|M0U606_MUSAM Uncharacterized protein OS=Musa acuminata subsp. malaccensis PE=4 SV=1 1.1e-26	-	-
TRINITY_DN70258_c2_g2	21.3178	6.59788	1.99009	-1.69198	-3.42115	-1.72917	-	-	-	-	-	-	-	-	-
TRINITY_DN70264_c0_g2	14.3645	2.75029	5.98287	-2.38485	-1.2636	1.12125	cd06472, ACD_ScHsp26_like, Alpha crystallin domain (ACD) found in Saccharomyces cerevisiae (Sc) small heat shock protein (Hsp)26 and similar proteins. sHsps are molecular chaperones that suppress protein aggregation and protect against cell stress, and are generally active as large oligomers consisting of multiple subunits. ScHsp26 is temperature-regulated, it switches from an inactive to a chape…	KOG0710, KOG0710, KOG0710, Molecular chaperone (small heat-shock protein Hsp26/Hsp42) [Posttranslational modification, protein turnover, chaperones]. 2.3353e-20	gi|695057868|ref|XP_009417227.1| PREDICTED: 15.4 kDa class V heat shock protein [Musa acuminata subsp. malaccensis] 1.9e-30	gi|1002861820|ref|XM_015839166.1| PREDICTED: Oryza brachyantha 18.8 kDa class V heat shock protein (LOC102712556), mRNA 1.87885e-22	pfam00011, HSP20, Hsp20/alpha crystallin family. Not only do small heat-shock-proteins occur in eukaryotes and prokaryotes but they have also now been shown to occur in cyanobacterial phages as well as their bacterial hosts. 6.7608e-14	sp|O49710|HS154_ARATH 15.4 kDa class V heat shock protein OS=Arabidopsis thaliana GN=HSP15.4 PE=2 SV=1 9.35736e-30	tr|M0TZH1|M0TZH1_MUSAM Uncharacterized protein OS=Musa acuminata subsp. malaccensis PE=3 SV=1 1.5e-30	GO:0005737, cytoplasm	K13993-ko04141 Protein processing in endoplasmic reticulum
TRINITY_DN70387_c0_g4	2.4526	20.9846	7.95322	3.09695	1.69723	-1.39972	PLN00110, PLN00110, flavonoid 3',5'-hydroxylase (F3'5'H); Provisional. 1.58725e-30	KOG0156, KOG0156, KOG0156, Cytochrome P450 CYP2 subfamily [Secondary metabolites biosynthesis, transport and catabolism]. 8.42502e-23	gi|727453882|ref|XP_010508794.1| PREDICTED: cytochrome P450 98A3-like isoform X2 [Camelina sativa] 4.9e-55	gi|151420711|dbj|AK252063.1| Hordeum vulgare subsp. vulgare cDNA clone: FLbaf143k16, mRNA sequence 6.71045e-33	pfam00067, p450, Cytochrome P450. Cytochrome P450s are haem-thiolate proteins involved in the oxidative degradation of various compounds. They are particularly well known for their role in the degradation of environmental toxins and mutagens. They can be divided into 4 classes, according to the method by which electrons from NAD(P)H are delivered to the catalytic site. Sequence conservation is re…	sp|O22203|C98A3_ARATH Cytochrome P450 98A3 OS=Arabidopsis thaliana GN=CYP98A3 PE=1 SV=1 3.68027e-65	tr|A0A0K8WMK1|A0A0K8WMK1_9FABA p-coumarate 3-hydroxylase OS=Acacia koa GN=c3h PE=3 SV=1 2.2e-55	GO:0004497, monooxygenase activity;GO:0005506, iron ion binding;GO:0005739, mitochondrion;GO:0005783, endoplasmic reticulum;GO:0005886, plasma membrane;GO:0009699, phenylpropanoid biosynthetic process;GO:0009805, coumarin biosynthetic process;GO:0009809, lignin biosynthetic process;GO:0009813, flavonoid biosynthetic process;GO:0016021, integral component of membrane;GO:0016705, oxidoreductase act…	-
TRINITY_DN70457_c4_g3	23.0384	87.8863	7.15368	1.9316	-1.68728	-3.61888	-	-	-	-	-	-	-	-	-
TRINITY_DN70486_c0_g2	77.8051	18.9417	5.6897	-2.03829	-3.77344	-1.73515	-	-	gi|672183608|ref|XP_008812087.1| PREDICTED: epidermis-specific secreted glycoprotein EP1 [Phoenix dactylifera] 5.5e-34	-	-	sp|Q39688|EP1G_DAUCA Epidermis-specific secreted glycoprotein EP1 OS=Daucus carota GN=EP1 PE=1 SV=1 2.75046e-25	tr|V4T677|V4T677_9ROSI Uncharacterized protein (Fragment) OS=Citrus clementina GN=CICLE_v10023437mg PE=4 SV=1 8.0e-33	GO:0005576, extracellular region;GO:0006833, water transport;GO:0030246, carbohydrate binding	-
TRINITY_DN70580_c3_g1	1.06201	9.79572	41.4643	3.20536	5.28701	2.08164	-	-	-	gi|326527814|dbj|AK357766.1| Hordeum vulgare subsp. vulgare mRNA for predicted protein, complete cds, clone: NIASHv1061H07 8.54052e-17	-	-	-	-	-
TRINITY_DN70612_c2_g1	264.13	37.0408	97.1775	-2.83406	-1.44255	1.39151	-	-	-	-	-	-	-	-	-
TRINITY_DN70612_c2_g2	250.961	42.4646	104.905	-2.56313	-1.25838	1.30475	-	-	-	gi|242381722|emb|FP091369.1| Phyllostachys edulis cDNA clone: bphyst009d16, full insert sequence 2.12452e-13	-	-	-	-	-
TRINITY_DN70644_c0_g1	2.35624	187.336	69.4761	6.313	4.88196	-1.43104	-	-	-	-	-	-	-	-	-
TRINITY_DN70648_c0_g1	31.6091	502.567	68.1943	3.99091	1.10931	-2.88159	-	-	-	-	-	-	-	-	-
TRINITY_DN70648_c0_g6	79.5684	8.27364	34.2061	-3.2656	-1.21794	2.04766	PLN00041, PLN00041, photosystem I reaction center subunit II; Provisional. 8.86982e-07	-	-	-	-	sp|P29302|PSAD_NICSY Photosystem I reaction center subunit II, chloroplastic OS=Nicotiana sylvestris GN=psaD PE=2 SV=1 2.90076e-06	-	GO:0009535, chloroplast thylakoid membrane;GO:0009538, photosystem I reaction center;GO:0015979, photosynthesis	-
TRINITY_DN70661_c2_g4	0.982053	58.6336	19.9781	5.89978	4.34648	-1.55331	-	-	-	-	-	-	-	-	-
TRINITY_DN70786_c2_g2	2.69089	71.2475	31.4699	4.72668	3.54782	-1.17887	-	-	-	-	-	-	-	-	-
TRINITY_DN70799_c1_g1	2.94496	88.9363	31.0307	4.91645	3.39737	-1.51908	PLN00113, PLN00113, leucine-rich repeat receptor-like protein kinase; Provisional. 5.98803e-20	KOG0444, KOG0444, KOG0444, Cytoskeletal regulator Flightless-I (contains leucine-rich and gelsolin repeats) [Cytoskeleton]. 7.691e-09	gi|992391150|gb|AMH87602.1| polygalacturonase-inhibiting protein 1, partial [Hylocereus polyrhizus] 2.7e-55	-	-	sp|Q9M5J9|PGIP1_ARATH Polygalacturonase inhibitor 1 OS=Arabidopsis thaliana GN=PGIP1 PE=2 SV=1 2.39292e-56	tr|A0A140CTH8|A0A140CTH8_9CARY Polygalacturonase-inhibiting protein 1 (Fragment) OS=Hylocereus polyrhizus GN=PGIP1 PE=2 SV=1 2.0e-55	GO:0005576, extracellular region;GO:0005618, cell wall;GO:0005794, Golgi apparatus;GO:0009505, plant-type cell wall;GO:0009506, plasmodesma;GO:0016020, membrane;GO:0090353, polygalacturonase inhibitor activity	-
TRINITY_DN70799_c1_g3	0.217668	22.0789	8.18856	6.66439	5.23341	-1.43098	PLN00113, PLN00113, leucine-rich repeat receptor-like protein kinase; Provisional. 1.16122e-07	-	gi|672143749|ref|XP_008795755.1| PREDICTED: polygalacturonase inhibitor-like [Phoenix dactylifera] 2.6e-24	-	-	sp|Q05091|PGIP_PYRCO Polygalacturonase inhibitor OS=Pyrus communis GN=PGIP PE=1 SV=1 1.03802e-24	tr|A0A140CTH8|A0A140CTH8_9CARY Polygalacturonase-inhibiting protein 1 (Fragment) OS=Hylocereus polyrhizus GN=PGIP1 PE=2 SV=1 6.4e-23	GO:0005618, cell wall;GO:0048046, apoplast	-
TRINITY_DN70799_c1_g4	2.36037	35.4146	12.6984	3.90726	2.42756	-1.47969	PLN00113, PLN00113, leucine-rich repeat receptor-like protein kinase; Provisional. 3.171e-12	-	gi|672143749|ref|XP_008795755.1| PREDICTED: polygalacturonase inhibitor-like [Phoenix dactylifera] 1.4e-39	gi|242086532|ref|XM_002439054.1| Sorghum bicolor hypothetical protein, mRNA 5.54444e-13	-	sp|Q9M5J9|PGIP1_ARATH Polygalacturonase inhibitor 1 OS=Arabidopsis thaliana GN=PGIP1 PE=2 SV=1 8.45255e-44	tr|A0A068UPD2|A0A068UPD2_COFCA Uncharacterized protein OS=Coffea canephora GN=GSCOC_T00030715001 PE=4 SV=1 5.2e-39	GO:0005576, extracellular region;GO:0005618, cell wall;GO:0005794, Golgi apparatus;GO:0009505, plant-type cell wall;GO:0009506, plasmodesma;GO:0016020, membrane;GO:0090353, polygalacturonase inhibitor activity	-
TRINITY_DN70835_c3_g1	1.46651	14.1558	6.43003	3.27093	2.13244	-1.1385	-	-	-	-	-	-	-	-	-
TRINITY_DN70919_c0_g2	1.869	21.4304	54.6513	3.51931	4.86991	1.3506	PLN03091, PLN03091, hypothetical protein; Provisional. 2.01382e-11	KOG0048, KOG0048, KOG0048, Transcription factor, Myb superfamily [Transcription]. 5.36977e-11	gi|573911966|ref|XP_006643700.1| PREDICTED: transcription repressor MYB4-like [Oryza brachyantha] 3.2e-31	gi|1002227748|ref|XM_015778198.1| PREDICTED: Oryza sativa Japonica Group transcription factor MYB108 (LOC4325992), transcript variant X1, mRNA 1.56374e-54	-	sp|Q9LDE1|MY108_ARATH Transcription factor MYB108 OS=Arabidopsis thaliana GN=MYB108 PE=1 SV=1 7.129e-28	tr|J3KW19|J3KW19_ORYBR Uncharacterized protein OS=Oryza brachyantha GN=OB01G11750 PE=4 SV=1 2.4e-31	GO:0003677, DNA binding;GO:0003700, DNA binding transcription factor activity;GO:0005634, nucleus;GO:0006351, transcription, DNA-templated;GO:0006952, defense response;GO:0009620, response to fungus;GO:0009651, response to salt stress;GO:0009723, response to ethylene;GO:0009737, response to abscisic acid;GO:0009753, response to jasmonic acid	-
TRINITY_DN70919_c0_g3	1.39384	14.2338	42.5937	3.35218	4.9335	1.58132	-	-	-	-	-	-	-	-	-
TRINITY_DN70990_c1_g5	28.5376	5.50673	12.6284	-2.37359	-1.17619	1.19741	-	-	gi|271278821|emb|CAY85529.1| Cop11 protein [Carica papaya] 1.6e-06	-	-	sp|P45432|CSN1_ARATH COP9 signalosome complex subunit 1 OS=Arabidopsis thaliana GN=CSN1 PE=1 SV=2 2.47143e-06	tr|D7U7I9|D7U7I9_VITVI Putative uncharacterized protein OS=Vitis vinifera GN=VIT_15s0048g01980 PE=4 SV=1 1.2e-06	GO:0000338, protein deneddylation;GO:0005829, cytosol;GO:0006972, hyperosmotic response;GO:0008180, COP9 signalosome;GO:0009585, red, far-red light phototransduction;GO:0009646, response to absence of light;GO:0009651, response to salt stress;GO:0009793, embryo development ending in seed dormancy;GO:0010387, COP9 signalosome assembly	-
TRINITY_DN71034_c0_g1	0.0269149	93.3318	12.7611	11.7597	8.88913	-2.87061	-	-	gi|548862737|gb|ERN20093.1| hypothetical protein AMTR_s00066p00033210 [Amborella trichopoda] 2.2e-13	gi|778697479|ref|XM_011656029.1| PREDICTED: Cucumis sativus extensin-2-like (LOC101208428), mRNA 4.25936e-20	-	-	tr|U5DHT9|U5DHT9_AMBTC Uncharacterized protein OS=Amborella trichopoda GN=AMTR_s00066p00033210 PE=4 SV=1 1.6e-13	-	-
TRINITY_DN71034_c0_g2	0.347536	100.114	23.6486	8.17026	6.08845	-2.08182	-	-	gi|1026042322|ref|XP_016567367.1| PREDICTED: extensin-2-like [Capsicum annuum] 4.0e-16	-	-	-	tr|A0A067L335|A0A067L335_JATCU Uncharacterized protein OS=Jatropha curcas GN=JCGZ_23813 PE=4 SV=1 9.8e-15	-	-
TRINITY_DN71073_c1_g1	1.448	68.5208	26.0082	5.56441	4.16683	-1.39758	-	-	-	-	-	-	-	-	-
TRINITY_DN71094_c0_g1	33.4998	2.95079	6.57651	-3.50498	-2.34876	1.15622	cd05329, TR_SDR_c, tropinone reductase-I and II (TR-1, and TR-II)-like, classical (c) SDRs. This subgroup includes TR-I and TR-II; these proteins are members of the SDR family. TRs catalyze the NADPH-dependent reductions of the 3-carbonyl group of tropinone, to a beta-hydroxyl group. TR-I and TR-II produce different stereoisomers from tropinone, TR-I produces tropine (3alpha-hydroxytropane), and …	KOG0725, KOG0725, KOG0725, Reductases with broad range of substrate specificities [General function prediction only]. 4.31303e-09	gi|922367987|ref|XP_013456159.1| NAD(P)-binding rossmann-fold protein [Medicago truncatula] 8.7e-13	-	-	sp|Q9ZW04|TRNH4_ARATH Tropinone reductase homolog At2g29170 OS=Arabidopsis thaliana GN=At2g29170 PE=3 SV=1 2.41232e-15	tr|I3SNR4|I3SNR4_MEDTR NAD(P)-binding rossmann-fold protein OS=Medicago truncatula GN=MTR_4g064887 PE=2 SV=1 6.6e-13	GO:0016491, oxidoreductase activity	K08081-ko00960 Tropane, piperidine and pyridine alkaloid biosynthesis
TRINITY_DN71162_c1_g1	1.4781	6.399	21.6581	2.11411	3.87309	1.75899	-	-	-	-	-	-	-	-	-
TRINITY_DN71192_c0_g1	1683.9	84.8794	286.578	-4.31025	-2.5548	1.75544	cd01803, Ubiquitin, Ubiquitin. Ubiquitin (includes Ubq/RPL40e and Ubq/RPS27a fusions as well as homopolymeric multiubiquitin protein chains). 4.11003e-21	KOG0003, KOG0003, KOG0003, Ubiquitin/60s ribosomal protein L40 fusion [Translation, ribosomal structure and biogenesis]. 8.98688e-22	gi|386278574|gb|AFJ04519.1| ubiquitin, partial [Vernicia fordii] 3.7e-16	gi|960489700|ref|XM_003578634.3| PREDICTED: Brachypodium distachyon ubiquitin-60S ribosomal protein L40-2 (LOC100828943), transcript variant X2, mRNA 3.44219e-42	pfam00240, ubiquitin, Ubiquitin family. This family contains a number of ubiquitin-like proteins: SUMO (smt3 homologue), Nedd8, Elongin B, Rub1, and Parkin. A number of them are thought to carry a distinctive five-residue motif termed the proteasome-interacting motif (PIM), which may have a biologically significant role in protein delivery to proteasomes and recruitment of proteasomes to transcri…	sp|P69326|UBIQ_WHEAT Ubiquitin OS=Triticum aestivum PE=3 SV=2 1.89353e-20	tr|A4S5I2|A4S5I2_OSTLU Uncharacterized protein OS=Ostreococcus lucimarinus (strain CCE9901) GN=OSTLU_26775 PE=4 SV=1 2.8e-16	GO:0005634, nucleus;GO:0005737, cytoplasm	-
TRINITY_DN71194_c0_g1	38.6403	12.822	2.42902	-1.59148	-3.99166	-2.40018	smart00380, AP2, DNA-binding domain in plant proteins such as APETALA2 and EREBPs. 1.19647e-12	-	gi|743794264|ref|XP_010924129.1| PREDICTED: LOW QUALITY PROTEIN: AP2/ERF and B3 domain-containing transcription repressor RAV2-like [Elaeis guineensis] 2.0e-55	gi|743794263|ref|XM_010925827.1| PREDICTED: Elaeis guineensis AP2/ERF and B3 domain-containing transcription repressor RAV2-like (LOC105047044), mRNA 7.35061e-108	-	sp|Q9ZWM9|RAV1_ARATH AP2/ERF and B3 domain-containing transcription factor RAV1 OS=Arabidopsis thaliana GN=RAV1 PE=1 SV=1 5.60165e-58	tr|W8CX12|W8CX12_ANTMA Tempranillo OS=Antirrhinum majus GN=TEM PE=2 SV=1 9.7e-50	GO:0003677, DNA binding;GO:0003700, DNA binding transcription factor activity;GO:0005634, nucleus;GO:0006351, transcription, DNA-templated;GO:0009741, response to brassinosteroid;GO:0009873, ethylene-activated signaling pathway;GO:0009910, negative regulation of flower development;GO:0045892, negative regulation of transcription, DNA-templated;GO:0048366, leaf development;GO:0048527, lateral root…	-
TRINITY_DN71249_c1_g1	123.263	8.34432	17.3593	-3.88481	-2.82796	1.05684	cd05329, TR_SDR_c, tropinone reductase-I and II (TR-1, and TR-II)-like, classical (c) SDRs. This subgroup includes TR-I and TR-II; these proteins are members of the SDR family. TRs catalyze the NADPH-dependent reductions of the 3-carbonyl group of tropinone, to a beta-hydroxyl group. TR-I and TR-II produce different stereoisomers from tropinone, TR-I produces tropine (3alpha-hydroxytropane), and …	KOG0725, KOG0725, KOG0725, Reductases with broad range of substrate specificities [General function prediction only]. 2.19987e-12	gi|727604886|ref|XP_010475503.1| PREDICTED: tropinone reductase homolog At1g07440 isoform X2 [Camelina sativa] 7.8e-20	-	pfam00106, adh_short, short chain dehydrogenase. This family contains a wide variety of dehydrogenases. 4.84053e-10	sp|P0DKI3|TRNH1_ARATH Tropinone reductase homolog At1g07440 OS=Arabidopsis thaliana GN=At1g07440 PE=1 SV=1 1.90456e-25	tr|A0A059AFV8|A0A059AFV8_EUCGR Uncharacterized protein OS=Eucalyptus grandis GN=EUGRSUZ_J02006 PE=4 SV=1 1.0e-19	GO:0016491, oxidoreductase activity	K08081-ko00960 Tropane, piperidine and pyridine alkaloid biosynthesis
TRINITY_DN71302_c1_g2	1.00729	42.5249	12.7851	5.39975	3.6659	-1.73385	PLN02196, PLN02196, abscisic acid 8'-hydroxylase. 7.65433e-18	-	gi|255671195|dbj|BAH91860.1| Os02g0703600 [Oryza sativa Japonica Group] 8.4e-18	gi|242081728|ref|XM_002445588.1| Sorghum bicolor hypothetical protein, mRNA 1.49326e-13	-	sp|Q09J78|ABAH2_ORYSI Abscisic acid 8'-hydroxylase 2 OS=Oryza sativa subsp. indica GN=CYP707A6 PE=2 SV=1 1.6454e-19	tr|C7IY83|C7IY83_ORYSJ Os02g0703600 protein OS=Oryza sativa subsp. japonica GN=Os02g0703600 PE=3 SV=1 6.4e-18	GO:0004497, monooxygenase activity;GO:0005506, iron ion binding;GO:0010295, (+)-abscisic acid 8'-hydroxylase activity;GO:0016021, integral component of membrane;GO:0016705, oxidoreductase activity, acting on paired donors, with incorporation or reduction of molecular oxygen;GO:0020037, heme binding;GO:0046345, abscisic acid catabolic process	-
TRINITY_DN71346_c0_g1	2.98169	18.8152	7.47844	2.6577	1.32661	-1.33109	COG0513, SrmB, Superfamily II DNA and RNA helicases [DNA replication, recombination, and repair / Transcription / Translation, ribosomal structure and biogenesis]. 7.38085e-63	KOG0331, KOG0331, KOG0331, ATP-dependent RNA helicase [RNA processing and modification]. 1.4955e-61	gi|702491843|ref|XP_010036054.1| PREDICTED: DEAD-box ATP-dependent RNA helicase 53-like [Eucalyptus grandis] 5.2e-138	gi|720008519|ref|XR_735360.1| PREDICTED: Nelumbo nucifera DEAD-box ATP-dependent RNA helicase 53-like (LOC104598327), transcript variant X2, misc_RNA 3.31605e-124	pfam00270, DEAD, DEAD/DEAH box helicase. Members of this family include the DEAD and DEAH box helicases. Helicases are involved in unwinding nucleic acids. The DEAD box helicases are involved in various aspects of RNA metabolizm, including nuclear transcription, pre mRNA splicing, ribosome biogenesis, nucleocytoplasmic transport, translation, RNA decay and organellar gene expression. 4.65078e-27	sp|Q9LUW5|RH53_ARATH DEAD-box ATP-dependent RNA helicase 53 OS=Arabidopsis thaliana GN=RH53 PE=2 SV=1 1.42084e-168	tr|A0A059A197|A0A059A197_EUCGR Uncharacterized protein OS=Eucalyptus grandis GN=EUGRSUZ_K01327 PE=4 SV=1 4.0e-138	GO:0000373, Group II intron splicing;GO:0003676, nucleic acid binding;GO:0003723, RNA binding;GO:0004004, ATP-dependent RNA helicase activity;GO:0005524, ATP binding;GO:0005618, cell wall;GO:0005730, nucleolus;GO:0005739, mitochondrion;GO:0009409, response to cold;GO:0010501, RNA secondary structure unwinding	-
TRINITY_DN71369_c0_g1	18.0221	276.172	121.896	3.93773	2.75781	-1.17992	-	-	gi|743763674|ref|XP_010912031.1| PREDICTED: subtilisin-like protease [Elaeis guineensis] 4.7e-19	-	-	sp|Q1PDX5|SBT3B_ARATH Subtilisin-like protease SBT3.11 OS=Arabidopsis thaliana GN=SBT3.11 PE=2 SV=1 4.46659e-13	tr|A0A068TYI9|A0A068TYI9_COFCA Uncharacterized protein OS=Coffea canephora GN=GSCOC_T00034916001 PE=4 SV=1 1.4e-18	GO:0004252, serine-type endopeptidase activity;GO:0005576, extracellular region;GO:0005618, cell wall	-
TRINITY_DN71376_c1_g1	0.0419167	18.5005	6.37158	8.78582	7.24798	-1.53784	-	-	-	-	-	-	-	-	-
TRINITY_DN71493_c0_g2	0.172424	15.7373	38.6019	6.51209	7.80657	1.29448	pfam03018, Dirigent, Dirigent-like protein. This family contains a number of proteins which are induced during disease response in plants. Members of this family are involved in lignification. 4.28049e-18	-	gi|719986033|ref|XP_010251577.1| PREDICTED: disease resistance response protein 206-like [Nelumbo nucifera] 2.6e-48	gi|754297561|gb|KM433756.1| Linum usitatissimum flax dirigent protein (DIR4) gene, complete cds 1.91694e-44	pfam03018, Dirigent, Dirigent-like protein. This family contains a number of proteins which are induced during disease response in plants. Members of this family are involved in lignification. 1.02264e-18	sp|P13240|DR206_PEA Disease resistance response protein 206 OS=Pisum sativum GN=PI206 PE=1 SV=2 1.71796e-49	tr|A0A0G2RQB5|A0A0G2RQB5_LINUS Flax dirigent protein OS=Linum usitatissimum GN=DIR3 PE=4 SV=1 2.5e-46	GO:0006952, defense response;GO:0009607, response to biotic stimulus;GO:0048046, apoplast	-
TRINITY_DN71495_c0_g1	0.0513552	6.2352	64.947	6.92378	10.3045	3.38075	cd00693, secretory_peroxidase, Horseradish peroxidase and related secretory plant peroxidases. Secretory peroxidases belong to class III of the plant heme-dependent peroxidase superfamily. All members of the superfamily share a heme prosthetic group and catalyze a multistep oxidative reaction involving hydrogen peroxide as the electron acceptor. Class III peroxidases are found in the extracellula…	-	gi|720003301|ref|XP_010256947.1| PREDICTED: peroxidase 4-like [Nelumbo nucifera] 6.9e-71	gi|293335606|ref|NM_001176143.1| Zea mays uncharacterized LOC100383495 (LOC100383495), mRNA ;gi|224030388|gb|BT067373.1| Zea mays full-length cDNA clone ZM_BFc0024C18 mRNA, complete cds 5.95225e-47	pfam00141, peroxidase, Peroxidase. 8.66344e-37	sp|A7NY33|PER4_VITVI Peroxidase 4 OS=Vitis vinifera GN=GSVIVT00023967001 PE=1 SV=1 5.99507e-113	tr|A0A067JCX4|A0A067JCX4_JATCU Peroxidase OS=Jatropha curcas GN=JCGZ_03352 PE=3 SV=1 7.6e-70	GO:0004601, peroxidase activity;GO:0005576, extracellular region;GO:0006979, response to oxidative stress;GO:0020037, heme binding;GO:0042744, hydrogen peroxide catabolic process;GO:0046872, metal ion binding	-
TRINITY_DN71543_c2_g1	56.1655	17.5721	7.58702	-1.67639	-2.88808	-1.21168	-	KOG0027, KOG0027, KOG0027, Calmodulin and related proteins (EF-Hand superfamily) [Signal transduction mechanisms]. 1.68289e-10	gi|695056234|ref|XP_009416329.1| PREDICTED: probable calcium-binding protein CML27 [Musa acuminata subsp. malaccensis] 1.8e-36	-	-	sp|Q9SVG9|CML42_ARATH Calcium-binding protein CML42 OS=Arabidopsis thaliana GN=CML42 PE=1 SV=1 2.85484e-40	tr|M0TLQ9|M0TLQ9_MUSAM Uncharacterized protein OS=Musa acuminata subsp. malaccensis PE=4 SV=1 9.2e-33	GO:0005509, calcium ion binding;GO:0010091, trichome branching	-
TRINITY_DN71601_c0_g1	4.65217	80.6181	28.1994	4.11513	2.59969	-1.51544	-	-	-	-	-	-	-	-	-
TRINITY_DN71601_c0_g3	1.04491	28.0956	9.29936	4.74889	3.15375	-1.59514	-	-	-	-	-	-	-	-	-
TRINITY_DN71644_c1_g1	157.159	30.6933	77.5534	-2.35623	-1.01897	1.33727	-	-	-	-	-	-	-	-	-
TRINITY_DN71646_c3_g2	190.463	31.5542	73.2661	-2.59361	-1.3783	1.21531	pfam00085, Thioredoxin, Thioredoxin. Thioredoxins are small enzymes that participate in redox reactions, via the reversible oxidation of an active centre disulfide bond. Some members with only the active site are not separated from the noise. 7.55123e-10	KOG0907, KOG0907, KOG0907, Thioredoxin [Posttranslational modification, protein turnover, chaperones]. 8.63889e-21	gi|657975908|ref|XP_008379815.1| PREDICTED: thioredoxin H2 [Malus domestica] 2.7e-15	gi|226528745|ref|NM_001155480.1| Zea mays uncharacterized LOC100282572 (pco085678), mRNA ;gi|195623593|gb|EU961509.1| Zea mays clone 236029 thioredoxin H-type 5 mRNA, complete cds 3.01241e-22	pfam00085, Thioredoxin, Thioredoxin. Thioredoxins are small enzymes that participate in redox reactions, via the reversible oxidation of an active centre disulfide bond. Some members with only the active site are not separated from the noise. 1.66625e-10	sp|Q851R5|TRH22_ORYSJ Thioredoxin H2-2 OS=Oryza sativa subsp. japonica GN=Os03g0800700 PE=2 SV=1 3.31114e-23	tr|K4AGV7|K4AGV7_SETIT Uncharacterized protein OS=Setaria italica GN=Si038003m.g PE=4 SV=1 2.5e-13	GO:0000103, sulfate assimilation;GO:0005623, cell;GO:0005829, cytosol;GO:0005886, plasma membrane;GO:0006457, protein folding;GO:0006662, glycerol ether metabolic process;GO:0015035, protein disulfide oxidoreductase activity;GO:0016671, oxidoreductase activity, acting on a sulfur group of donors, disulfide as acceptor;GO:0034599, cellular response to oxidative stress;GO:0045454, cell redox homeos…	-
TRINITY_DN71646_c3_g4	95.265	8.92306	18.0546	-3.41634	-2.39958	1.01676	-	-	gi|573926418|ref|XP_006650741.1| PREDICTED: thioredoxin H2-2 [Oryza brachyantha] 2.1e-08	-	-	sp|Q851R5|TRH22_ORYSJ Thioredoxin H2-2 OS=Oryza sativa subsp. japonica GN=Os03g0800700 PE=2 SV=1 9.54277e-09	tr|J3LTS8|J3LTS8_ORYBR Uncharacterized protein OS=Oryza brachyantha GN=OB03G44540 PE=4 SV=1 1.6e-08	GO:0000103, sulfate assimilation;GO:0005623, cell;GO:0005829, cytosol;GO:0005886, plasma membrane;GO:0006457, protein folding;GO:0006662, glycerol ether metabolic process;GO:0015035, protein disulfide oxidoreductase activity;GO:0016671, oxidoreductase activity, acting on a sulfur group of donors, disulfide as acceptor;GO:0034599, cellular response to oxidative stress;GO:0045454, cell redox homeos…	-
TRINITY_DN71653_c0_g6	0.320122	19.9868	8.87393	5.96428	4.79288	-1.1714	-	-	-	-	-	-	-	-	-
TRINITY_DN71670_c1_g4	2.61513	97.022	27.2923	5.21335	3.38354	-1.82982	PLN02394, PLN02394, trans-cinnamate 4-monooxygenase. 1.1311e-45	KOG0156, KOG0156, KOG0156, Cytochrome P450 CYP2 subfamily [Secondary metabolites biosynthesis, transport and catabolism]. 4.4885e-08	gi|3915112|sp|Q43240.1|TCMO_ZINVI RecName: Full=Trans-cinnamate 4-monooxygenase; AltName: Full=Cinnamic acid 4-hydroxylase; Short=C4H; Short=CA4H; AltName: Full=Cytochrome P450 73; AltName: Full=Cytochrome P450C4H [Zinnia violacea] 3.7e-41	gi|426264361|gb|JX845713.1| Panicum virgatum cultivar Alamo cinnamate 4-hydroxylase 2 (C4H2) mRNA, complete cds 4.31673e-115	-	sp|Q43240|TCMO_ZINVI Trans-cinnamate 4-monooxygenase OS=Zinnia violacea GN=CYP73A12 PE=2 SV=1 4.58285e-48	tr|W0K531|W0K531_ALBBR Cinnamic acid 4-hydroxylase OS=Albuca bracteata PE=2 SV=1 8.2e-41	GO:0004497, monooxygenase activity;GO:0005506, iron ion binding;GO:0016705, oxidoreductase activity, acting on paired donors, with incorporation or reduction of molecular oxygen;GO:0016710, trans-cinnamate 4-monooxygenase activity;GO:0020037, heme binding	-
TRINITY_DN71799_c0_g1	19.1571	297.464	105.736	3.95677	2.46452	-1.49224	PLN02301, PLN02301, pectinesterase/pectinesterase inhibitor. 7.33164e-120	-	gi|695020243|ref|XP_009397166.1| PREDICTED: pectinesterase-like [Musa acuminata subsp. malaccensis] 1.7e-95	gi|695020242|ref|XM_009398891.1| PREDICTED: Musa acuminata subsp. malaccensis pectinesterase-like (LOC103982084), mRNA 1.43366e-106	pfam01095, Pectinesterase, Pectinesterase. 4.4054e-92	sp|Q96575|PME22_SOLLC Pectinesterase 2.2 OS=Solanum lycopersicum GN=PME2.2 PE=3 SV=1 8.61877e-107	tr|M0SUB7|M0SUB7_MUSAM Pectinesterase OS=Musa acuminata subsp. malaccensis PE=4 SV=1 1.3e-95	GO:0004857, enzyme inhibitor activity;GO:0005576, extracellular region;GO:0005618, cell wall;GO:0009835, fruit ripening;GO:0016021, integral component of membrane;GO:0030599, pectinesterase activity;GO:0042545, cell wall modification;GO:0045330, aspartyl esterase activity;GO:0045490, pectin catabolic process;GO:0046910, pectinesterase inhibitor activity;GO:0071944, cell periphery	-
TRINITY_DN71862_c4_g1	0.680144	8.93783	18.0347	3.71601	4.72879	1.01278	-	-	-	-	-	-	-	-	-
TRINITY_DN71881_c2_g5	2.60869	18.6316	7.48764	2.83635	1.52118	-1.31517	PLN02439, PLN02439, arginine decarboxylase. 2.24583e-39	-	gi|695059899|ref|XP_009418323.1| PREDICTED: arginine decarboxylase-like [Musa acuminata subsp. malaccensis] 1.3e-32	-	-	sp|Q96412|SPE1_DIACA Arginine decarboxylase OS=Dianthus caryophyllus GN=ADC PE=2 SV=1 1.09944e-40	tr|M0U245|M0U245_MUSAM Arginine decarboxylase OS=Musa acuminata subsp. malaccensis PE=3 SV=1 9.8e-33	GO:0006527, arginine catabolic process;GO:0008295, spermidine biosynthetic process;GO:0008792, arginine decarboxylase activity;GO:0009446, putrescine biosynthetic process	-
TRINITY_DN71920_c0_g1	68.6995	8.00453	1.93841	-3.10141	-5.14735	-2.04594	-	-	gi|743875696|ref|XP_010907391.1| PREDICTED: zinc finger protein ZAT10-like [Elaeis guineensis] 3.3e-26	-	-	sp|Q42430|ZFP1_WHEAT Zinc finger protein 1 OS=Triticum aestivum PE=2 SV=1 3.25559e-21	tr|K0A0J9|K0A0J9_ELAGV Zinc-finger protein (Fragment) OS=Elaeis guineensis var. tenera GN=ZFP PE=2 SV=1 2.5e-26	GO:0003677, DNA binding;GO:0005634, nucleus;GO:0006351, transcription, DNA-templated;GO:0006355, regulation of transcription, DNA-templated;GO:0046872, metal ion binding	-
TRINITY_DN71941_c3_g2	2.695	19.9503	7.75425	2.88805	1.5247	-1.36335	-	-	gi|590596755|ref|XP_007018423.1| Cellulose-synthase-like C12 [Theobroma cacao] 2.8e-15	-	-	sp|Q9SJA2|CSLC8_ARATH Probable xyloglucan glycosyltransferase 8 OS=Arabidopsis thaliana GN=CSLC8 PE=2 SV=1 9.84342e-13	tr|A0A061FFJ4|A0A061FFJ4_THECC Cellulose-synthase-like C12 OS=Theobroma cacao GN=TCM_034646 PE=4 SV=1 2.1e-15	GO:0000139, Golgi membrane;GO:0016021, integral component of membrane;GO:0016757, transferase activity, transferring glycosyl groups;GO:0071555, cell wall organization	-
TRINITY_DN71982_c1_g2	42.5363	10.7871	3.21237	-1.97938	-3.72699	-1.7476	-	-	-	-	-	-	-	-	-
TRINITY_DN72041_c2_g1	26.717	11.033	54.7133	-1.27594	1.03413	2.31007	-	-	-	-	-	-	-	-	-
TRINITY_DN72043_c0_g1	61.0747	3.59981	12.4265	-4.08458	-2.29716	1.78743	-	-	-	-	-	-	-	-	-
TRINITY_DN72082_c3_g2	36.5473	12.5169	4.57535	-1.54589	-2.99781	-1.45193	-	-	-	-	-	-	-	-	-
TRINITY_DN72093_c2_g1	1.52859	29.1036	10.4467	4.25093	2.77278	-1.47815	-	-	-	-	-	-	-	-	-
TRINITY_DN72093_c2_g2	2.96867	46.4852	22.5012	3.96888	2.92211	-1.04677	PLN02437, PLN02437, ribonucleoside--diphosphate reductase large subunit. 1.09981e-104	KOG1112, KOG1112, KOG1112, Ribonucleotide reductase, alpha subunit [Nucleotide transport and metabolism]. 5.99075e-83	gi|672124903|ref|XP_008785851.1| PREDICTED: ribonucleoside-diphosphate reductase large subunit-like isoform X2 [Phoenix dactylifera] 1.4e-90	gi|672124902|ref|XM_008787629.1| PREDICTED: Phoenix dactylifera ribonucleoside-diphosphate reductase large subunit-like (LOC103704373), transcript variant X2, mRNA 5.64603e-137	pfam02867, Ribonuc_red_lgC, Ribonucleotide reductase, barrel domain. 2.40139e-38	sp|Q9SJ20|RIR1_ARATH Ribonucleoside-diphosphate reductase large subunit OS=Arabidopsis thaliana GN=RNR1 PE=1 SV=1 3.40113e-97	tr|M0RTG4|M0RTG4_MUSAM Ribonucleoside-diphosphate reductase OS=Musa acuminata subsp. malaccensis PE=3 SV=1 2.7e-89	GO:0004748, ribonucleoside-diphosphate reductase activity, thioredoxin disulfide as acceptor;GO:0005524, ATP binding;GO:0005971, ribonucleoside-diphosphate reductase complex;GO:0006260, DNA replication;GO:0009202, deoxyribonucleoside triphosphate biosynthetic process;GO:0009263, deoxyribonucleotide biosynthetic process;GO:0046686, response to cadmium ion	K10807-ko00230 Purine metabolism;ko00480 Glutathione metabolism;ko00240 Pyrimidine metabolism
TRINITY_DN72093_c2_g3	2.40849	74.2433	30.4797	4.94606	3.66165	-1.28441	PLN02437, PLN02437, ribonucleoside--diphosphate reductase large subunit. 1.05395e-57	KOG1112, KOG1112, KOG1112, Ribonucleotide reductase, alpha subunit [Nucleotide transport and metabolism]. 5.12943e-50	gi|743772248|ref|XP_010916428.1| PREDICTED: ribonucleoside-diphosphate reductase large subunit [Elaeis guineensis] 1.9e-44	gi|672184139|ref|XM_008814149.1| PREDICTED: Phoenix dactylifera ribonucleoside-diphosphate reductase large subunit (LOC103723272), mRNA 5.2197e-63	pfam02867, Ribonuc_red_lgC, Ribonucleotide reductase, barrel domain. 1.35536e-31	sp|Q9SJ20|RIR1_ARATH Ribonucleoside-diphosphate reductase large subunit OS=Arabidopsis thaliana GN=RNR1 PE=1 SV=1 3.0887e-55	tr|A0A067KGF5|A0A067KGF5_JATCU Ribonucleoside-diphosphate reductase OS=Jatropha curcas GN=JCGZ_09455 PE=3 SV=1 9.3e-44	GO:0004748, ribonucleoside-diphosphate reductase activity, thioredoxin disulfide as acceptor;GO:0005524, ATP binding;GO:0005971, ribonucleoside-diphosphate reductase complex;GO:0006260, DNA replication;GO:0009202, deoxyribonucleoside triphosphate biosynthetic process;GO:0009263, deoxyribonucleotide biosynthetic process;GO:0046686, response to cadmium ion	-
TRINITY_DN72249_c1_g1	7.09404	21.5629	63.2984	1.60387	3.15749	1.55362	-	-	gi|684906658|gb|AIN76716.1| 18.2 class I small shock hsp [Pinellia ternata] 4.8e-09	gi|684906657|gb|KF693218.1| Pinellia ternata 18.2 class I small shock hsp mRNA, complete cds 1.03721e-36	-	sp|P27396|HSP11_DAUCA 17.8 kDa class I heat shock protein OS=Daucus carota PE=3 SV=1 2.0017e-07	tr|A0A096YDV6|A0A096YDV6_PINTE 18.2 class I small shock hsp OS=Pinellia ternata PE=2 SV=1 3.7e-09	GO:0005737, cytoplasm	-
TRINITY_DN72276_c0_g2	88.072	16.4021	35.6485	-2.4248	-1.30484	1.11996	-	-	-	-	-	-	-	-	-
TRINITY_DN72291_c2_g1	0.0728583	129.162	19.7874	10.7918	8.08528	-2.70653	-	-	gi|590655518|ref|XP_007034011.1| Uncharacterized protein isoform 3, partial [Theobroma cacao] 3.6e-07	-	-	-	tr|A0A061EKL6|A0A061EKL6_THECC Uncharacterized protein isoform 3 (Fragment) OS=Theobroma cacao GN=TCM_020081 PE=4 SV=1 2.7e-07	-	-
TRINITY_DN72313_c0_g1	4.54412	198.879	82.5741	5.45175	4.18362	-1.26813	PLN02494, PLN02494, adenosylhomocysteinase. 1.20449e-36	KOG1370, KOG1370, KOG1370, S-adenosylhomocysteine hydrolase [Coenzyme transport and metabolism]. 6.65015e-17	gi|672196649|ref|XP_008776857.1| PREDICTED: adenosylhomocysteinase-like [Phoenix dactylifera] 6.1e-31	gi|743866754|ref|XM_010906837.1| PREDICTED: Elaeis guineensis adenosylhomocysteinase-like (LOC105032394), mRNA 1.76656e-54	pfam05221, AdoHcyase, S-adenosyl-L-homocysteine hydrolase. 1.18016e-18	sp|Q9SWF5|SAHH_SOLLC Adenosylhomocysteinase OS=Solanum lycopersicum GN=SAHH PE=2 SV=1 3.66382e-37	tr|I3T1T0|I3T1T0_LOTJA Uncharacterized protein OS=Lotus japonicus PE=2 SV=1 4.7e-31	GO:0004013, adenosylhomocysteinase activity;GO:0005829, cytosol;GO:0006730, one-carbon metabolic process;GO:0033353, S-adenosylmethionine cycle	-
TRINITY_DN72530_c2_g1	55.6604	12.2361	2.24439	-2.18551	-4.63225	-2.44675	-	-	-	-	-	-	-	-	-
TRINITY_DN72536_c0_g1	775.649	132.599	324.292	-2.54833	-1.25811	1.29022	pfam05757, PsbQ, Oxygen evolving enhancer protein 3 (PsbQ). This family consists of the plant specific oxygen evolving enhancer protein 3 (PsbQ). Photosystem II (PSII)1 is a pigment-protein complex, which consists of at least 25 different protein subunits, at present denoted PsbA-Z according to the genes that encode them. PsbQ plays an important role in the lumenal oxygen-evolving activity of PSI…	-	gi|593264638|ref|XP_007134497.1| hypothetical protein PHAVU_010G052300g [Phaseolus vulgaris] 2.0e-34	gi|242045897|ref|XM_002460775.1| Sorghum bicolor hypothetical protein, mRNA 4.62075e-49	pfam05757, PsbQ, Oxygen evolving enhancer protein 3 (PsbQ). This family consists of the plant specific oxygen evolving enhancer protein 3 (PsbQ). Photosystem II (PSII)1 is a pigment-protein complex, which consists of at least 25 different protein subunits, at present denoted PsbA-Z according to the genes that encode them. PsbQ plays an important role in the lumenal oxygen-evolving activity of PSI…	sp|Q41932|PSBQ2_ARATH Oxygen-evolving enhancer protein 3-2, chloroplastic OS=Arabidopsis thaliana GN=PSBQ2 PE=1 SV=2 5.83374e-41	tr|A0A0F7CZ95|A0A0F7CZ95_9ROSI Photosystem II subunit Q-1 OS=Pelargonium tetragonum GN=PSBQ1 PE=2 SV=1 3.0e-35	GO:0005509, calcium ion binding;GO:0009507, chloroplast;GO:0009534, chloroplast thylakoid;GO:0009535, chloroplast thylakoid membrane;GO:0009570, chloroplast stroma;GO:0009579, thylakoid;GO:0009654, photosystem II oxygen evolving complex;GO:0015979, photosynthesis;GO:0019898, extrinsic component of membrane;GO:0031977, thylakoid lumen;GO:0048046, apoplast	-
TRINITY_DN72536_c0_g2	89.3824	14.3956	40.5806	-2.63437	-1.1392	1.49516	pfam05757, PsbQ, Oxygen evolving enhancer protein 3 (PsbQ). This family consists of the plant specific oxygen evolving enhancer protein 3 (PsbQ). Photosystem II (PSII)1 is a pigment-protein complex, which consists of at least 25 different protein subunits, at present denoted PsbA-Z according to the genes that encode them. PsbQ plays an important role in the lumenal oxygen-evolving activity of PSI…	-	gi|672193749|ref|XP_008776116.1| PREDICTED: oxygen-evolving enhancer protein 3-1, chloroplastic-like [Phoenix dactylifera] 1.2e-07	-	pfam05757, PsbQ, Oxygen evolving enhancer protein 3 (PsbQ). This family consists of the plant specific oxygen evolving enhancer protein 3 (PsbQ). Photosystem II (PSII)1 is a pigment-protein complex, which consists of at least 25 different protein subunits, at present denoted PsbA-Z according to the genes that encode them. PsbQ plays an important role in the lumenal oxygen-evolving activity of PSI…	sp|Q41048|PSBQ1_MAIZE Oxygen-evolving enhancer protein 3-1, chloroplastic OS=Zea mays GN=PSBQ1 PE=2 SV=1 4.48952e-08	tr|A0A0F7CZ91|A0A0F7CZ91_9ASPA Photosystem II subunit Q-2 OS=Masdevallia picturata GN=PSBQ2 PE=2 SV=1 9.2e-08	GO:0005509, calcium ion binding;GO:0009535, chloroplast thylakoid membrane;GO:0009654, photosystem II oxygen evolving complex;GO:0015979, photosynthesis;GO:0019898, extrinsic component of membrane	-
TRINITY_DN72536_c0_g3	531.089	67.7697	221.1	-2.97024	-1.26426	1.70598	-	-	gi|590625549|ref|XP_007025914.1| Photosystem II subunit Q-2 [Theobroma cacao] 2.5e-08	gi|695060728|ref|XM_009420493.1| PREDICTED: Musa acuminata subsp. malaccensis oxygen-evolving enhancer protein 3-1, chloroplastic-like (LOC103998883), transcript variant X2, mRNA 4.97463e-24	-	sp|Q9XFT3|PSBQ1_ARATH Oxygen-evolving enhancer protein 3-1, chloroplastic OS=Arabidopsis thaliana GN=PSBQ1 PE=1 SV=3 8.51683e-08	tr|A0A061GG51|A0A061GG51_THECC Photosystem II subunit Q-2 OS=Theobroma cacao GN=TCM_030079 PE=4 SV=1 1.9e-08	GO:0005509, calcium ion binding;GO:0009507, chloroplast;GO:0009534, chloroplast thylakoid;GO:0009535, chloroplast thylakoid membrane;GO:0009570, chloroplast stroma;GO:0009579, thylakoid;GO:0009654, photosystem II oxygen evolving complex;GO:0015979, photosynthesis;GO:0019898, extrinsic component of membrane;GO:0031977, thylakoid lumen	-
TRINITY_DN72547_c1_g1	3.73953	33.5621	11.3584	3.1659	1.60282	-1.56308	-	-	-	-	-	-	-	-	-
TRINITY_DN72573_c2_g3	2.62411	45.316	21.1996	4.11012	3.01414	-1.09598	-	-	-	-	-	-	-	-	-
TRINITY_DN72582_c1_g3	0.183787	20.9287	10.2951	6.8313	5.80778	-1.02353	cd10233, HSPA1-2_6-8-like_NBD, Nucleotide-binding domain of HSPA1-A, -B, -L, HSPA-2, -6, -7, -8, and similar proteins. This subfamily includes human HSPA1A (70-kDa heat shock protein 1A, also known as HSP72; HSPA1; HSP70I; HSPA1B; HSP70-1; HSP70-1A), HSPA1B (70-kDa heat shock protein 1B, also known as HSPA1A; HSP70-2; HSP70-1B), and HSPA1L (70-kDa heat shock protein 1-like, also known as HSP70T; …	KOG0101, KOG0101, KOG0101, Molecular chaperones HSP70/HSC70, HSP70 superfamily [Posttranslational modification, protein turnover, chaperones]. 1.21901e-60	gi|672122400|ref|XP_008784530.1| PREDICTED: heat shock cognate 70 kDa protein 2 [Phoenix dactylifera] 3.6e-67	gi|699113214|gb|KJ670162.1| Saccharum arundinaceum heat shock protein 70 (HSP70) gene, complete cds 1.0928e-125	pfam00012, HSP70, Hsp70 protein. Hsp70 chaperones help to fold many proteins. Hsp70 assisted folding involves repeated cycles of substrate binding and release. Hsp70 activity is ATP dependent. Hsp70 proteins are made up of two regions: the amino terminus is the ATPase domain and the carboxyl terminus is the substrate binding region. 1.85931e-38	sp|P27322|HSP72_SOLLC Heat shock cognate 70 kDa protein 2 OS=Solanum lycopersicum GN=HSC-2 PE=2 SV=1 1.21408e-82	tr|A0A0A7LUI9|A0A0A7LUI9_ALBBR Heat shock protein 70 OS=Albuca bracteata GN=HSP70-3 PE=2 SV=1 3.6e-67	GO:0005524, ATP binding	K03283-ko04612 Antigen processing and presentation;ko05145 Toxoplasmosis;ko03040 Spliceosome;ko04213 Longevity regulating pathway - multiple species;ko04010 MAPK signaling pathway;ko05162 Measles;ko04915 Estrogen signaling pathway;ko05169 Epstein-Barr virus infection;ko04141 Protein processing in endoplasmic reticulum;ko05164 Influenza A;ko04144 Endocytosis;ko05134 Legionellosis
TRINITY_DN72708_c3_g4	40.2879	3.8839	9.32157	-3.37477	-2.1117	1.26307	-	-	-	-	-	-	-	-	-
TRINITY_DN72757_c0_g1	183.481	13.0759	3.9853	-3.81065	-5.5248	-1.71415	smart00380, AP2, DNA-binding domain in plant proteins such as APETALA2 and EREBPs. 3.53772e-16	-	gi|514803053|ref|XP_004976417.1| PREDICTED: ethylene-responsive transcription factor ERF105 [Setaria italica] 1.1e-21	gi|395146470|gb|JX174444.1| Linum usitatissimum clone LuBAC317I7, complete sequence 4.96354e-26	-	sp|O80341|EF102_ARATH Ethylene-responsive transcription factor 5 OS=Arabidopsis thaliana GN=ERF5 PE=2 SV=1 3.86879e-22	tr|K3YBQ4|K3YBQ4_SETIT Uncharacterized protein OS=Setaria italica GN=Si011648m.g PE=4 SV=1 8.4e-22	GO:0003677, DNA binding;GO:0003700, DNA binding transcription factor activity;GO:0005634, nucleus;GO:0006351, transcription, DNA-templated;GO:0006952, defense response;GO:0009409, response to cold;GO:0009873, ethylene-activated signaling pathway;GO:0010200, response to chitin	-
TRINITY_DN72838_c2_g1	1.7943	22.8462	8.57933	3.67046	2.25744	-1.41302	-	-	-	-	-	-	-	-	-
TRINITY_DN72870_c0_g3	11.5135	172.974	79.8634	3.90916	2.7942	-1.11495	PLN02505, PLN02505, omega-6 fatty acid desaturase. 3.38423e-17	-	gi|224581811|gb|ACN58570.1| delta-12 fatty acid desaturase [Elaeis oleifera] 1.3e-14	-	pfam11960, DUF3474, Domain of unknown function (DUF3474). This presumed domain is functionally uncharacterized. This domain is found in bacteria and eukaryotes. This domain is typically between 126 to 140 amino acids in length. This domain is found associated with pfam00487. 4.82354e-07	sp|Q9AT72|FAD2_CALOF Delta(12) fatty acid desaturase FAD2 OS=Calendula officinalis GN=FAD2 PE=2 SV=1 4.1463e-16	tr|C0LMQ1|C0LMQ1_ELAOL Delta-12 fatty acid desaturase (Fragment) OS=Elaeis oleifera GN=FAD2 PE=2 SV=1 1.0e-14	GO:0006629, lipid metabolic process;GO:0006636, unsaturated fatty acid biosynthetic process;GO:0016021, integral component of membrane;GO:0016717, oxidoreductase activity, acting on paired donors, with oxidation of a pair of donors resulting in the reduction of molecular oxygen to two molecules of water	-
TRINITY_DN72895_c1_g2	20.5892	107.328	44.5798	2.38207	1.1145	-1.26757	pfam14547, Hydrophob_seed, Hydrophobic seed protein. This domain has a four-helix bundle structure. It contains four disulfide bonds, of which three function to keep the C- and N-terminal parts of the molecule in place. 3.95489e-14	-	gi|568846806|ref|XP_006477234.1| PREDICTED: 14 kDa proline-rich protein DC2.15-like [Citrus sinensis] 3.0e-18	gi|1002869893|ref|XM_006662526.2| PREDICTED: Oryza brachyantha 14 kDa proline-rich protein DC2.15-like (LOC102716352), mRNA 2.30628e-34	pfam14547, Hydrophob_seed, Hydrophobic seed protein. This domain has a four-helix bundle structure. It contains four disulfide bonds, of which three function to keep the C- and N-terminal parts of the molecule in place. 9.44857e-15	sp|Q9ZSP6|AIR1L_ARATH Putative lipid-binding protein AIR1B OS=Arabidopsis thaliana GN=AIR1B PE=3 SV=1 8.13633e-19	tr|A0A067F2B0|A0A067F2B0_CITSI Uncharacterized protein OS=Citrus sinensis GN=CISIN_1g035808mg PE=4 SV=1 2.3e-18	GO:0005576, extracellular region	-
TRINITY_DN72970_c0_g2	22.0616	1.5664	8.92068	-3.81601	-1.30631	2.5097	-	-	gi|743781825|ref|XP_010920988.1| PREDICTED: rhodanese-like domain-containing protein 10 [Elaeis guineensis] 2.7e-55	gi|1002249055|ref|XM_015773215.1| PREDICTED: Oryza sativa Japonica Group rhodanese-like domain-containing protein 10 (LOC4332498), mRNA 2.3346e-71	-	sp|Q9SR92|STR10_ARATH Rhodanese-like domain-containing protein 10 OS=Arabidopsis thaliana GN=STR10 PE=2 SV=1 1.94169e-48	tr|M0RKM8|M0RKM8_MUSAM Uncharacterized protein OS=Musa acuminata subsp. malaccensis PE=4 SV=1 9.6e-53	GO:0009507, chloroplast;GO:0009534, chloroplast thylakoid;GO:0009941, chloroplast envelope;GO:0016021, integral component of membrane	-
TRINITY_DN73043_c1_g1	1.82986	19.214	7.50787	3.39235	2.03667	-1.35568	PLN02494, PLN02494, adenosylhomocysteinase. 8.58501e-18	KOG0786, KOG0786, KOG0786, 3-isopropylmalate dehydrogenase [Amino acid transport and metabolism]. 3.62962e-10	gi|976902997|gb|KVH90924.1| Adenosylhomocysteinase [Cynara cardunculus var. scolymus] 3.8e-12	gi|672141621|ref|XM_008796425.1| PREDICTED: Phoenix dactylifera adenosylhomocysteinase-like (LOC103710610), mRNA 1.77653e-32	pfam05221, AdoHcyase, S-adenosyl-L-homocysteine hydrolase. 2.77651e-11	sp|P68173|SAHH_TOBAC Adenosylhomocysteinase OS=Nicotiana tabacum GN=SAHH PE=2 SV=1 1.33932e-16	tr|A0A118JU42|A0A118JU42_CYNCS Adenosylhomocysteinase OS=Cynara cardunculus var. scolymus GN=Ccrd_007028 PE=3 SV=1 2.9e-12	GO:0004013, adenosylhomocysteinase activity;GO:0006730, one-carbon metabolic process	-
TRINITY_DN73076_c1_g3	0.0001	5.19205	17.104	15.664	17.384	1.71996	-	-	-	-	-	-	-	-	-
TRINITY_DN73194_c0_g1	1.22749	5.4494	49.0213	2.15038	5.31962	3.16924	-	-	-	-	-	-	-	-	-
TRINITY_DN73344_c1_g4	19.4911	3.16078	7.89817	-2.62446	-1.30322	1.32124	-	-	-	-	-	-	-	-	-
TRINITY_DN73452_c3_g2	27.1064	3.5298	8.16132	-2.94098	-1.73176	1.20922	-	-	-	-	-	-	-	-	-
TRINITY_DN73462_c0_g1	1.96384	93.6116	199.656	5.57494	6.6677	1.09276	cd01960, nsLTP1, nsLTP1: Non-specific lipid-transfer protein type 1 (nsLTP1) subfamily; Plant nsLTPs are small, soluble proteins that facilitate the transfer of fatty acids, phospholipids, glycolipids, and steroids between membranes. In addition to lipid transport and assembly, nsLTPs also play a key role in the defense of plants against pathogens. There are two closely-related types of nsLTPs, t…	-	gi|702239475|ref|XP_010043171.1| PREDICTED: non-specific lipid-transfer protein 1-like [Eucalyptus grandis] 9.5e-27	gi|1002874299|ref|XM_006664215.2| PREDICTED: Oryza brachyantha non-specific lipid-transfer protein 4 (LOC102701878), mRNA 1.96065e-25	pfam00234, Tryp_alpha_amyl, Protease inhibitor/seed storage/LTP family. This family is composed of trypsin-alpha amylase inhibitors, seed storage proteins and lipid transfer proteins from plants. 1.72121e-08	sp|P85894|LTP1_MORNI Non-specific lipid-transfer protein 1 OS=Morus nigra PE=1 SV=1 1.94374e-30	tr|A0A059DD52|A0A059DD52_EUCGR Non-specific lipid-transfer protein OS=Eucalyptus grandis GN=EUGRSUZ_A00724 PE=3 SV=1 7.3e-27	GO:0006869, lipid transport;GO:0008289, lipid binding	-
TRINITY_DN73462_c0_g2	0.530964	23.3456	54.778	5.45839	6.68884	1.23045	-	-	-	-	-	-	-	-	-
TRINITY_DN73569_c1_g2	17.656	2.91862	8.23675	-2.5968	-1.10001	1.49679	-	-	-	-	-	-	-	-	-
TRINITY_DN73620_c0_g3	3.84944	27.0666	7.86998	2.8138	1.03171	-1.78208	PLN02317, PLN02317, arogenate dehydratase. 6.23518e-87	KOG2797, KOG2797, KOG2797, Prephenate dehydratase [Amino acid transport and metabolism]. 2.5042e-80	gi|672188844|ref|XP_008813683.1| PREDICTED: arogenate dehydratase/prephenate dehydratase 6, chloroplastic-like [Phoenix dactylifera] 2.3e-84	gi|743888618|ref|XM_010912361.1| PREDICTED: Elaeis guineensis arogenate dehydratase/prephenate dehydratase 6, chloroplastic-like (LOC105036609), mRNA 1.34799e-125	pfam00800, PDT, Prephenate dehydratase. This protein is involved in Phenylalanine biosynthesis. This protein catalyzes the decarboxylation of prephenate to phenylpyruvate. 7.58564e-26	sp|Q9SGD6|AROD6_ARATH Arogenate dehydratase/prephenate dehydratase 6, chloroplastic OS=Arabidopsis thaliana GN=ADT6 PE=1 SV=1 2.25235e-91	tr|B5LAT0|B5LAT0_CAPAN Arogenate dehydratase OS=Capsicum annuum PE=2 SV=1 1.5e-78	GO:0004664, prephenate dehydratase activity;GO:0009094, L-phenylalanine biosynthetic process;GO:0009507, chloroplast;GO:0009570, chloroplast stroma;GO:0016597, amino acid binding;GO:0047769, arogenate dehydratase activity	-
TRINITY_DN73628_c0_g2	13.8894	6.49104	2.5582	-1.09746	-2.44078	-1.34332	-	-	gi|720070468|ref|XP_010277748.1| PREDICTED: protein trichome birefringence-like 39 [Nelumbo nucifera] 5.5e-07	-	-	sp|O22960|TBL37_ARATH Protein trichome birefringence-like 37 OS=Arabidopsis thaliana GN=TBL37 PE=2 SV=2 7.72153e-07	tr|M5WGX3|M5WGX3_PRUPE Uncharacterized protein OS=Prunus persica GN=PRUPE_ppa010079mg PE=4 SV=1 1.2e-06	GO:0005794, Golgi apparatus;GO:0016021, integral component of membrane;GO:0016413, O-acetyltransferase activity;GO:0071554, cell wall organization or biogenesis	-
TRINITY_DN73655_c2_g1	131.916	17.8011	42.0821	-2.88959	-1.64835	1.24124	-	-	gi|743857911|ref|XP_010942234.1| PREDICTED: zinc finger protein CONSTANS-LIKE 2-like [Elaeis guineensis] 5.4e-26	gi|242380145|emb|FP096318.1| Phyllostachys edulis cDNA clone: bphylf059i05, full insert sequence 4.73219e-31	-	sp|Q9FDX8|HD1_ORYSJ Zinc finger protein HD1 OS=Oryza sativa subsp. japonica GN=HD1 PE=2 SV=1 8.53933e-18	tr|A0A061EG80|A0A061EG80_THECC Zinc finger protein CONSTANS-LIKE 2 OS=Theobroma cacao GN=TCM_019107 PE=4 SV=1 7.1e-26	GO:0003677, DNA binding;GO:0003700, DNA binding transcription factor activity;GO:0005622, intracellular;GO:0005634, nucleus;GO:0006351, transcription, DNA-templated;GO:0008270, zinc ion binding;GO:0009908, flower development;GO:0009909, regulation of flower development;GO:0030154, cell differentiation;GO:0045892, negative regulation of transcription, DNA-templated;GO:0048571, long-day photoperiod…	-
TRINITY_DN73767_c2_g1	20.959	2.29231	8.28958	-3.1927	-1.3382	1.8545	-	-	-	-	-	-	-	-	-
TRINITY_DN73788_c1_g1	1.56727	21.6893	215.069	3.79066	7.1004	3.30974	pfam02704, GASA, Gibberellin regulated protein. This is the GASA gibberellin regulated cysteine rich protein family. The expression of these proteins is up-regulated by the plant hormone gibberellin, most of these proteins have some role in plant development. There are 12 cysteine residues conserved within the alignment giving the potential for these proteins to posses 6 disulphide bonds. 2.83849…	-	gi|901791431|gb|KMZ56589.1| Gibberellin-regulated protein 11 [Zostera marina] 1.3e-26	-	pfam02704, GASA, Gibberellin regulated protein. This is the GASA gibberellin regulated cysteine rich protein family. The expression of these proteins is up-regulated by the plant hormone gibberellin, most of these proteins have some role in plant development. There are 12 cysteine residues conserved within the alignment giving the potential for these proteins to posses 6 disulphide bonds. 6.7814e…	sp|Q9LFR3|GASAE_ARATH Gibberellin-regulated protein 14 OS=Arabidopsis thaliana GN=GASA14 PE=1 SV=1 4.84055e-14	tr|A0A0K9NIL0|A0A0K9NIL0_ZOSMR Gibberellin-regulated protein 11 OS=Zostera marina GN=ZOSMA_93G00530 PE=4 SV=1 9.6e-27	GO:0005576, extracellular region;GO:0005886, plasma membrane;GO:0009651, response to salt stress;GO:0009737, response to abscisic acid;GO:0009739, response to gibberellin;GO:0009740, gibberellic acid mediated signaling pathway;GO:2000377, regulation of reactive oxygen species metabolic process	-
TRINITY_DN73788_c1_g2	0.892773	13.1369	139.776	3.87918	7.29061	3.41143	-	-	-	-	-	-	-	-	-
TRINITY_DN73799_c0_g1	3.27316	28.1748	7.76834	3.10565	1.24692	-1.85873	-	-	-	-	-	-	-	-	-
TRINITY_DN73889_c0_g1	1.05161	573.663	1740.88	9.09146	10.693	1.60154	-	-	gi|197091177|gb|ACH41914.1| lectin [Remusatia vivipara] 5.9e-13	gi|38893006|gb|AY451854.1| Pinellia ternata mannose-binding lectin PTA gene, complete cds 8.12607e-41	-	-	tr|B5LYJ9|B5LYJ9_REMVI Lectin OS=Remusatia vivipara GN=L1 PE=1 SV=1 4.5e-13	-	-
TRINITY_DN73889_c1_g1	22.8331	2157.53	7322.13	6.56211	8.32499	1.76288	smart00108, B_lectin, Bulb-type mannose-specific lectin. 1.90937e-09	-	gi|291277676|gb|ADD91328.1| lectin [Pinellia ternata] 6.5e-50	gi|38893006|gb|AY451854.1| Pinellia ternata mannose-binding lectin PTA gene, complete cds 0.0	-	sp|P86626|LEC3_CROVR Mannose-specific lectin 3 OS=Crocus vernus PE=1 SV=3 2.16919e-22	tr|D4P965|D4P965_PINTE Lectin OS=Pinellia ternata PE=2 SV=1 4.9e-50	GO:0005537, mannose binding	-
TRINITY_DN73889_c1_g2	7.40403	349.499	875.495	5.56083	6.88564	1.32481	-	-	-	gi|38893006|gb|AY451854.1| Pinellia ternata mannose-binding lectin PTA gene, complete cds 1.68758e-114	-	-	-	-	-
TRINITY_DN73922_c0_g2	0.154968	5.03111	25.8872	5.02083	7.38412	2.36329	PLN00166, PLN00166, aquaporin TIP2; Provisional. 1.46424e-14	-	gi|976904219|gb|KVH91956.1| Aquaporin-like protein [Cynara cardunculus var. scolymus] 4.6e-12	gi|932282624|gb|CP012610.1| Oryza sativa Indica Group cultivar RP Bio-226 chromosome 2 sequence 5.95078e-33	-	sp|P33560|TIP_ANTMA Probable aquaporin TIP-type OS=Antirrhinum majus GN=DIP PE=2 SV=1 4.84374e-14	tr|A0A103XJM0|A0A103XJM0_CYNCS Aquaporin-like protein OS=Cynara cardunculus var. scolymus GN=Ccrd_006019 PE=3 SV=1 3.5e-12	GO:0005215, transporter activity;GO:0005774, vacuolar membrane;GO:0016021, integral component of membrane	-
TRINITY_DN73922_c0_g6	0.250906	11.3856	55.9933	5.50392	7.80196	2.29805	PLN00166, PLN00166, aquaporin TIP2; Provisional. 8.70671e-45	KOG0223, KOG0223, KOG0223, Aquaporin (major intrinsic protein family) [Carbohydrate transport and metabolism]. 1.06564e-15	gi|976904219|gb|KVH91956.1| Aquaporin-like protein [Cynara cardunculus var. scolymus] 7.7e-38	gi|162460717|ref|NM_001111561.1| Zea mays tonoplast intrinsic protein 2 (tip2b), mRNA ;gi|13447822|gb|AF326502.1|AF326502 Zea mays tonoplast membrane integral protein ZmTIP2-2 mRNA, complete cds 4.98864e-72	pfam00230, MIP, Major intrinsic protein. MIP (Major Intrinsic Protein) family proteins exhibit essentially two distinct types of channel properties: (1) specific water transport by the aquaporins, and (2) small neutral solutes transport, such as glycerol by the glycerol facilitators. 5.28724e-17	sp|P33560|TIP_ANTMA Probable aquaporin TIP-type OS=Antirrhinum majus GN=DIP PE=2 SV=1 1.8573e-46	tr|A0A103XJM0|A0A103XJM0_CYNCS Aquaporin-like protein OS=Cynara cardunculus var. scolymus GN=Ccrd_006019 PE=3 SV=1 5.8e-38	GO:0005215, transporter activity;GO:0005774, vacuolar membrane;GO:0016021, integral component of membrane	-
TRINITY_DN73922_c1_g1	2.56614	16.3032	50.253	2.66749	4.29154	1.62405	PLN00166, PLN00166, aquaporin TIP2; Provisional. 2.4193e-11	KOG0223, KOG0223, KOG0223, Aquaporin (major intrinsic protein family) [Carbohydrate transport and metabolism]. 9.03484e-08	-	gi|835904646|ref|XM_004953292.2| PREDICTED: Setaria italica aquaporin TIP2-1 (LOC101753148), mRNA 3.18247e-48	-	sp|P24422|TIP2_TOBAC Probable aquaporin TIP-type RB7-18C OS=Nicotiana tabacum PE=2 SV=2 2.36198e-10	-	GO:0005215, transporter activity;GO:0005774, vacuolar membrane;GO:0016021, integral component of membrane	-
TRINITY_DN74035_c0_g1	153.477	2.5031	18.4653	-5.93816	-3.05513	2.88303	-	-	-	-	-	-	-	-	-
TRINITY_DN74044_c0_g1	1.02014	9.12947	27.7576	3.16176	4.76604	1.60428	pfam04398, DUF538, Protein of unknown function, DUF538. This family consists of several plant proteins of unknown function. 2.40197e-22	-	gi|743837380|ref|XP_010936379.1| PREDICTED: uncharacterized protein At5g01610 [Elaeis guineensis] 2.2e-84	gi|363808113|ref|NM_001255035.1| Glycine max uncharacterized LOC100776470 (LOC100776470), mRNA ;gi|255640603|gb|BT096373.1| Soybean clone JCVI-FLGm-9B16 unknown mRNA 1.89903e-45	pfam04398, DUF538, Protein of unknown function, DUF538. This family consists of several plant proteins of unknown function. 5.7385e-23	sp|Q9M015|Y5161_ARATH Uncharacterized protein At5g01610 OS=Arabidopsis thaliana GN=At5g01610 PE=1 SV=1 5.99425e-54	tr|M0T536|M0T536_MUSAM Uncharacterized protein OS=Musa acuminata subsp. malaccensis PE=4 SV=1 1.6e-79	-	-
TRINITY_DN74120_c1_g2	2.627	17.3217	6.00623	2.72109	1.19305	-1.52805	cd14066, STKc_IRAK, Catalytic domain of the Serine/Threonine kinases, Interleukin-1 Receptor Associated Kinases and related STKs. STKs catalyze the transfer of the gamma-phosphoryl group from ATP to serine/threonine residues on protein substrates. IRAKs are involved in Toll-like receptor (TLR) and interleukin-1 (IL-1) signalling pathways, and are thus critical in regulating innate immune response…	KOG1187, KOG1187, KOG1187, Serine/threonine protein kinase [Signal transduction mechanisms]. 1.66319e-39	gi|743841536|ref|XP_010937552.1| PREDICTED: wall-associated receptor kinase-like 20 [Elaeis guineensis] 9.3e-52	gi|672166455|ref|XM_008804935.1| PREDICTED: Phoenix dactylifera wall-associated receptor kinase-like 20 (LOC103716779), partial mRNA 1.67194e-116	pfam00069, Pkinase, Protein kinase domain. 4.21605e-17	sp|Q9LZM4|WAKLQ_ARATH Wall-associated receptor kinase-like 20 OS=Arabidopsis thaliana GN=WAKL20 PE=2 SV=1 1.18324e-54	tr|M5X721|M5X721_PRUPE Uncharacterized protein OS=Prunus persica GN=PRUPE_ppa002973mg PE=3 SV=1 4.3e-49	GO:0004674, protein serine/threonine kinase activity;GO:0005524, ATP binding;GO:0005886, plasma membrane;GO:0007166, cell surface receptor signaling pathway;GO:0016021, integral component of membrane;GO:0030247, polysaccharide binding	-
TRINITY_DN74194_c1_g1	146.027	18.1126	70.844	-3.01116	-1.04352	1.96765	cd02984, TRX_PICOT, TRX domain, PICOT (for PKC-interacting cousin of TRX) subfamily; PICOT is a protein that interacts with protein kinase C (PKC) theta, a calcium independent PKC isoform selectively expressed in skeletal muscle and T lymphocytes. PICOT contains an N-terminal TRX-like domain, which does not contain the catalytic CXXC motif, followed by one to three glutaredoxin domains. The TRX-l…	KOG0907, KOG0907, KOG0907, Thioredoxin [Posttranslational modification, protein turnover, chaperones]. 3.31267e-06	gi|567152952|ref|XP_006417349.1| hypothetical protein EUTSA_v10009112mg [Eutrema salsugineum] 7.2e-12	-	-	sp|Q8LDI5|CXXS1_ARATH Thioredoxin-like protein CXXS1 OS=Arabidopsis thaliana GN=CXXS1 PE=2 SV=2 9.73641e-14	tr|V4L075|V4L075_EUTSA Uncharacterized protein OS=Eutrema salsugineum GN=EUTSA_v10009112mg PE=4 SV=1 5.5e-12	GO:0000103, sulfate assimilation;GO:0003756, protein disulfide isomerase activity;GO:0005623, cell;GO:0005829, cytosol;GO:0005886, plasma membrane;GO:0006662, glycerol ether metabolic process;GO:0015035, protein disulfide oxidoreductase activity;GO:0016671, oxidoreductase activity, acting on a sulfur group of donors, disulfide as acceptor;GO:0034599, cellular response to oxidative stress;GO:00454…	-
TRINITY_DN74198_c0_g4	3.95711	24.7378	100.537	2.6442	4.66714	2.02294	-	-	-	-	-	-	-	-	-
TRINITY_DN74285_c3_g1	3.45894	29.8189	7.32391	3.10783	1.08229	-2.02554	-	-	-	-	-	-	-	-	-
TRINITY_DN74323_c2_g3	0.0001	35.2886	5.03525	18.4288	15.6198	-2.80906	-	-	-	-	-	-	-	-	-
TRINITY_DN74426_c3_g1	0.30312	32.4807	7.94247	6.74355	4.71163	-2.03192	PLN02246, PLN02246, 4-coumarate--CoA ligase. 1.69662e-26	KOG1176, KOG1176, KOG1176, Acyl-CoA synthetase [Lipid transport and metabolism]. 5.70431e-09	gi|544590485|gb|AGW24660.1| 4-coumarate:coenzyme A ligase [Ornithogalum longebracteatum] 1.2e-22	gi|670357942|ref|XM_008676422.1| PREDICTED: Zea mays putative AMP-dependent synthetase and ligase superfamily protein (LOC100191997), transcript variant X1, mRNA 1.95963e-33	-	sp|O24146|4CL2_TOBAC 4-coumarate--CoA ligase 2 OS=Nicotiana tabacum GN=4CL2 PE=1 SV=1 2.80197e-25	tr|U3N732|U3N732_ALBBR 4-coumarate:coenzyme A ligase OS=Albuca bracteata PE=2 SV=1 8.8e-23	GO:0005524, ATP binding;GO:0008152, metabolic process;GO:0009698, phenylpropanoid metabolic process;GO:0016207, 4-coumarate-CoA ligase activity	-
TRINITY_DN74429_c1_g2	489.353	14.6772	134.616	-5.05923	-1.86203	3.1972	-	-	-	-	-	-	-	-	-
TRINITY_DN74429_c1_g4	355.507	4.95359	114.764	-6.16526	-1.63121	4.53405	-	-	-	-	-	-	-	-	-
TRINITY_DN74439_c1_g1	42.2068	7.96246	1.85298	-2.40619	-4.50956	-2.10337	-	-	gi|922480353|ref|XP_013638107.1| PREDICTED: FK506-binding protein 4 [Brassica oleracea var. oleracea] 4.9e-12	-	-	-	tr|A0A0K9QH03|A0A0K9QH03_SPIOL Uncharacterized protein OS=Spinacia oleracea GN=SOVF_180460 PE=4 SV=1 3.7e-12	GO:0030001, metal ion transport;GO:0046872, metal ion binding	-
TRINITY_DN74537_c2_g8	0.413865	6.3684	18.6061	3.9437	5.49047	1.54678	-	-	-	-	-	-	-	-	-
TRINITY_DN74638_c0_g2	235.305	32.4465	65.496	-2.8584	-1.84506	1.01334	-	-	-	-	-	-	-	-	-
TRINITY_DN74638_c0_g3	56.6309	5.39091	19.0553	-3.39299	-1.5714	1.82159	-	-	-	-	-	-	-	-	-
TRINITY_DN74638_c0_g4	635.389	63.855	173.527	-3.31477	-1.87248	1.44229	TIGR01160, Eukaryotic_translation_initiation_factor_1, translation initiation factor SUI1, eukaryotic. Alternate name: MOF2. A similar protein family (see TIGRFAMs model TIGR01158) is found in prokaryotes. The human proteins complements a yeast SUI1 mutatation. [Protein synthesis, Translation factors]. 6.9215e-29	KOG1770, KOG1770, KOG1770, Translation initiation factor 1 (eIF-1/SUI1) [Translation, ribosomal structure and biogenesis]. 7.39579e-26	gi|703134172|ref|XP_010105571.1| Protein translation factor SUI1-1-like protein [Morus notabilis] 7.0e-31	gi|672179971|ref|XM_008811942.1| PREDICTED: Phoenix dactylifera protein translation factor SUI1 homolog 2-like (LOC103721650), mRNA 4.25519e-50	-	sp|P56330|SUI1_MAIZE Protein translation factor SUI1 homolog OS=Zea mays GN=TIF PE=3 SV=1 4.90281e-41	tr|W9RRK9|W9RRK9_9ROSA Protein translation factor SUI1-1-like protein OS=Morus notabilis GN=L484_011889 PE=4 SV=1 5.3e-31	GO:0003743, translation initiation factor activity;GO:0006417, regulation of translation	K03113-ko03013 RNA transport
TRINITY_DN74668_c0_g1	149.435	14.9794	31.5558	-3.31847	-2.24354	1.07493	-	-	gi|702246256|ref|XP_010054614.1| PREDICTED: uncharacterized protein LOC104442937 isoform X1 [Eucalyptus grandis] 1.1e-12	-	-	-	tr|A0A059DHC8|A0A059DHC8_EUCGR Uncharacterized protein OS=Eucalyptus grandis GN=EUGRSUZ_A02102 PE=4 SV=1 8.7e-13	GO:0016021, integral component of membrane	-
TRINITY_DN74729_c0_g1	101.962	17.0159	39.6348	-2.58309	-1.3632	1.21989	-	-	gi|672157370|ref|XP_008798390.1| PREDICTED: uncharacterized protein LOC103713290 [Phoenix dactylifera] 6.9e-22	-	-	-	tr|M0S635|M0S635_MUSAM Uncharacterized protein OS=Musa acuminata subsp. malaccensis PE=4 SV=1 2.0e-21	-	-
TRINITY_DN74749_c3_g3	4.13921	17.4276	8.54973	2.07395	1.04652	-1.02742	-	-	gi|694311138|ref|XP_009356391.1| PREDICTED: protein ASPARTIC PROTEASE IN GUARD CELL 1-like [Pyrus x bretschneideri] 1.6e-06	-	-	-	tr|A0A059A5A9|A0A059A5A9_EUCGR Uncharacterized protein OS=Eucalyptus grandis GN=EUGRSUZ_K02206 PE=3 SV=1 1.6e-06	GO:0004190, aspartic-type endopeptidase activity;GO:0009414, response to water deprivation;GO:0009737, response to abscisic acid	-
TRINITY_DN74823_c0_g1	33.9366	10.2474	4.11182	-1.72758	-3.04499	-1.31741	-	-	-	-	-	-	-	-	-
TRINITY_DN74823_c0_g2	134.447	53.9013	17.5011	-1.31865	-2.94153	-1.62288	-	-	gi|720043150|ref|XP_010269468.1| PREDICTED: abl interactor homolog [Nelumbo nucifera] 4.3e-08	-	-	-	tr|B9HSC2|B9HSC2_POPTR Shock protein SRC2 OS=Populus trichocarpa GN=POPTR_0010s02500g PE=4 SV=1 3.6e-07	-	-
TRINITY_DN74834_c0_g1	27.7238	4.6327	11.2483	-2.5812	-1.30143	1.27978	-	-	-	-	-	-	-	-	-
TRINITY_DN74854_c2_g1	1.01985	25.3379	11.5838	4.63486	3.50567	-1.12919	-	-	-	-	-	-	-	-	-
TRINITY_DN74889_c0_g1	1.24619	76.529	34.369	5.94041	4.78551	-1.1549	pfam00197, Kunitz_legume, Trypsin and protease inhibitor. 4.1491e-26	-	gi|595857406|ref|XP_007210537.1| hypothetical protein PRUPE_ppa011653mg [Prunus persica] 5.5e-19	-	pfam00197, Kunitz_legume, Trypsin and protease inhibitor. 9.91255e-27	sp|P29421|IAAS_ORYSJ Alpha-amylase/subtilisin inhibitor OS=Oryza sativa subsp. japonica GN=RASI PE=1 SV=2 1.33326e-20	tr|M5WEL1|M5WEL1_PRUPE Uncharacterized protein OS=Prunus persica GN=PRUPE_ppa011653mg PE=4 SV=1 4.2e-19	GO:0004866, endopeptidase inhibitor activity;GO:0004867, serine-type endopeptidase inhibitor activity;GO:0015066, alpha-amylase inhibitor activity	-
TRINITY_DN74919_c0_g1	0.933926	7.49128	110.625	3.00383	6.88815	3.88432	pfam14547, Hydrophob_seed, Hydrophobic seed protein. This domain has a four-helix bundle structure. It contains four disulfide bonds, of which three function to keep the C- and N-terminal parts of the molecule in place. 2.112e-11	-	gi|731407382|ref|XP_010656474.1| PREDICTED: 36.4 kDa proline-rich protein [Vitis vinifera] 5.6e-24	gi|241983622|dbj|AK331564.1| Triticum aestivum cDNA, clone: WT007_N04, cultivar: Chinese Spring 6.79904e-47	pfam14547, Hydrophob_seed, Hydrophobic seed protein. This domain has a four-helix bundle structure. It contains four disulfide bonds, of which three function to keep the C- and N-terminal parts of the molecule in place. 5.04574e-12	sp|Q9SU35|ERLL1_ARATH pEARLI1-like lipid transfer protein 1 OS=Arabidopsis thaliana GN=AZI1 PE=1 SV=1 9.02e-10	tr|E3WHD7|E3WHD7_9ROSI Putative uncharacterized protein Tam-RVIP2 OS=Vitis hybrid cultivar GN=Tam-RVIP2 PE=2 SV=1 4.2e-24	GO:0005618, cell wall;GO:0005783, endoplasmic reticulum;GO:0009506, plasmodesma;GO:0009626, plant-type hypersensitive response;GO:0009627, systemic acquired resistance;GO:0009631, cold acclimation;GO:0009682, induced systemic resistance;GO:0009707, chloroplast outer membrane;GO:0043621, protein self-association;GO:0048046, apoplast;GO:0050832, defense response to fungus;GO:0070417, cellular respo…	-
TRINITY_DN74919_c0_g2	1.10513	7.38031	95.5309	2.73947	6.43368	3.69421	-	-	-	-	-	-	-	-	-
TRINITY_DN74919_c0_g3	6.33809	51.6241	554.077	3.02592	6.44989	3.42397	-	-	-	-	-	-	-	-	-
TRINITY_DN74985_c4_g7	96.3146	46.4676	21.5967	-1.05153	-2.15694	-1.10541	-	-	gi|743779502|ref|XP_010920221.1| PREDICTED: LOW QUALITY PROTEIN: primary amine oxidase-like [Elaeis guineensis] 6.2e-06	gi|147225069|emb|AJ971369.1| Aegilops kotschyi mRNA for 26.8kDa heat-shock protein (hsp26.8 gene) 4.22091e-17	-	sp|Q8H1H9|AMO_ARATH Primary amine oxidase OS=Arabidopsis thaliana GN=At1g62810 PE=2 SV=1 1.19013e-06	-	GO:0005507, copper ion binding;GO:0006809, nitric oxide biosynthetic process;GO:0008131, primary amine oxidase activity;GO:0009308, amine metabolic process;GO:0009738, abscisic acid-activated signaling pathway;GO:0048038, quinone binding;GO:0052593, tryptamine:oxygen oxidoreductase (deaminating) activity;GO:0052594, aminoacetone:oxygen oxidoreductase(deaminating) activity;GO:0052595, aliphatic-am…	-
TRINITY_DN74990_c5_g2	50.4438	4.22397	8.79113	-3.57801	-2.52056	1.05745	-	-	-	-	-	-	-	-	-
TRINITY_DN75048_c1_g6	32.7603	4.24302	11.4817	-2.94878	-1.51261	1.43617	-	-	-	-	-	-	-	-	-
TRINITY_DN75077_c3_g1	21.7939	3.83335	8.7619	-2.50725	-1.31461	1.19264	-	-	gi|695064429|ref|XP_009420762.1| PREDICTED: uncharacterized protein LOC104000440 [Musa acuminata subsp. malaccensis] 1.2e-15	-	-	-	tr|M0RGB0|M0RGB0_MUSAM Uncharacterized protein OS=Musa acuminata subsp. malaccensis PE=4 SV=1 9.3e-16	GO:0016021, integral component of membrane	-
TRINITY_DN75110_c0_g1	0.236396	22.046	6.42281	6.54316	4.76393	-1.77924	-	-	-	-	-	-	-	-	-
TRINITY_DN75120_c0_g1	38.1972	14.3698	1.12906	-1.41043	-5.08027	-3.66984	-	-	-	-	-	-	-	-	-
TRINITY_DN75120_c0_g2	38.6814	10.0676	1.24087	-1.94192	-4.96221	-3.02029	-	-	-	-	-	-	-	-	-
TRINITY_DN75136_c0_g1	0.895984	19.5223	5.11506	4.44551	2.51321	-1.9323	PLN03211, PLN03211, ABC transporter G-25; Provisional. 1.71693e-84	KOG0061, KOG0061, KOG0061, Transporter, ABC superfamily (Breast cancer resistance protein) [Secondary metabolites biosynthesis, transport and catabolism]. 4.30291e-47	gi|743816929|ref|XP_010930786.1| PREDICTED: ABC transporter G family member 25 [Elaeis guineensis] 1.7e-72	gi|695037206|ref|XM_009407813.1| PREDICTED: Musa acuminata subsp. malaccensis ABC transporter G family member 25-like (LOC103989068), transcript variant X2, mRNA 3.4449e-88	pfam00005, ABC_tran, ABC transporter. ABC transporters for a large family of proteins responsible for translocation of a variety of compounds across biological membranes. ABC transporters are the largest family of proteins in many completely sequenced bacteria. ABC transporters are composed of two copies of this domain and two copies of a transmembrane domain pfam00664. These four domains may bel…	sp|Q84TH5|AB25G_ARATH ABC transporter G family member 25 OS=Arabidopsis thaliana GN=ABCG25 PE=2 SV=1 9.11591e-74	tr|M0TA44|M0TA44_MUSAM Uncharacterized protein OS=Musa acuminata subsp. malaccensis PE=3 SV=1 1.3e-72	GO:0005524, ATP binding;GO:0005886, plasma membrane;GO:0009737, response to abscisic acid;GO:0016021, integral component of membrane;GO:0016887, ATPase activity;GO:0042626, ATPase activity, coupled to transmembrane movement of substances;GO:0080168, abscisic acid transport	-
TRINITY_DN75192_c5_g1	92.5596	19.6853	5.21685	-2.23326	-4.14913	-1.91587	-	-	-	-	-	-	-	-	-
TRINITY_DN75192_c5_g2	112.851	26.4996	5.08159	-2.09037	-4.47299	-2.38262	smart00380, AP2, DNA-binding domain in plant proteins such as APETALA2 and EREBPs. 8.30061e-17	-	gi|720008940|ref|XP_010258782.1| PREDICTED: ethylene-responsive transcription factor 2-like [Nelumbo nucifera] 9.2e-47	gi|695028541|ref|XM_009403378.1| PREDICTED: Musa acuminata subsp. malaccensis ethylene-responsive transcription factor 2-like (LOC103985623), mRNA 9.24419e-62	-	sp|Q9LW50|ERF2_NICSY Ethylene-responsive transcription factor 2 OS=Nicotiana sylvestris GN=ERF2 PE=2 SV=1 8.26616e-53	tr|C0J9I9|C0J9I9_9ROSA Ethylene responsive transcription factor 1a OS=Prunus salicina GN=ERF1a PE=2 SV=1 1.7e-45	GO:0003677, DNA binding;GO:0003700, DNA binding transcription factor activity;GO:0005634, nucleus;GO:0006351, transcription, DNA-templated;GO:0006952, defense response;GO:0009873, ethylene-activated signaling pathway	-
TRINITY_DN75206_c0_g1	3.9157	39.9459	17.2329	3.35071	2.13782	-1.21288	PLN02353, PLN02353, probable UDP-glucose 6-dehydrogenase. 2.6958e-72	KOG2666, KOG2666, KOG2666, UDP-glucose/GDP-mannose dehydrogenase [Carbohydrate transport and metabolism, Signal transduction mechanisms]. 1.76861e-70	gi|29028306|gb|AAO62313.1| UDP-glucose dehydrogenase [Colocasia esculenta] 2.3e-66	gi|29028305|gb|AY222335.1| Colocasia esculenta UDP-glucose dehydrogenase (UDPGDH) mRNA, complete cds 4.95526e-135	pfam03720, UDPG_MGDP_dh_C, UDP-glucose/GDP-mannose dehydrogenase family, UDP binding domain. The UDP-glucose/GDP-mannose dehydrogenaseses are a small group of enzymes which possesses the ability to catalyze the NAD-dependent 2-fold oxidation of an alcohol to an acid without the release of an aldehyde intermediate. 1.6512e-10	sp|Q2QS14|UGDH4_ORYSJ UDP-glucose 6-dehydrogenase 4 OS=Oryza sativa subsp. japonica GN=UGD4 PE=2 SV=1 5.27708e-77	tr|Q84TT8|Q84TT8_COLES UDP-glucose 6-dehydrogenase OS=Colocasia esculenta GN=UDPGDH PE=2 SV=1 1.7e-66	GO:0003979, UDP-glucose 6-dehydrogenase activity;GO:0005634, nucleus;GO:0005829, cytosol;GO:0005975, carbohydrate metabolic process;GO:0006024, glycosaminoglycan biosynthetic process;GO:0006065, UDP-glucuronate biosynthetic process;GO:0051287, NAD binding	-
TRINITY_DN75224_c1_g7	7138.29	2774.39	720.489	-1.36341	-3.30853	-1.94512	-	-	-	-	-	-	-	-	-
TRINITY_DN75265_c1_g2	22.7473	10.1172	71.3379	-1.16888	1.64898	2.81785	-	-	gi|763795755|gb|KJB62751.1| hypothetical protein B456_009G433900 [Gossypium raimondii] 1.5e-13	-	-	sp|Q9SDT1|POR_DAUCA Protochlorophyllide reductase, chloroplastic OS=Daucus carota GN=POR1 PE=2 SV=1 1.3021e-15	tr|A0A0D2U157|A0A0D2U157_GOSRA Uncharacterized protein OS=Gossypium raimondii GN=B456_009G433900 PE=4 SV=1 1.1e-13	GO:0009507, chloroplast;GO:0015979, photosynthesis;GO:0015995, chlorophyll biosynthetic process;GO:0016630, protochlorophyllide reductase activity	-
TRINITY_DN75369_c1_g1	0.333438	36.1751	16.3813	6.76143	5.61848	-1.14295	PLN03237, PLN03237, DNA topoisomerase 2; Provisional. 1.55825e-12	-	gi|672206152|ref|XP_008779357.1| PREDICTED: DNA topoisomerase 2, partial [Phoenix dactylifera] 1.1e-16	-	-	sp|O24308|TOP2_PEA DNA topoisomerase 2 OS=Pisum sativum GN=TOP2 PE=2 SV=1 4.61681e-10	tr|I1P3D3|I1P3D3_ORYGL DNA topoisomerase 2 OS=Oryza glaberrima PE=3 SV=1 7.1e-16	GO:0003677, DNA binding;GO:0003918, DNA topoisomerase type II (ATP-hydrolyzing) activity;GO:0005524, ATP binding;GO:0006265, DNA topological change;GO:0046872, metal ion binding	-
TRINITY_DN75435_c2_g1	14.8898	5.74829	1.85394	-1.37312	-3.00566	-1.63254	cd15798, PMEI-like_3, Uncharacterized subfamily of plant invertase/pectin methylesterase inhibitor domains. This subfamily contains inhibitors similar to those of pectin methylesterase (PME; Pectinesterase; EC 3.1.1.11; CAZy class 8 of carbohydrate esterases) that catalyzes the demethylesterification of homogalacturonans in the cell wall. The proteinaceous PME inhibitor (PMEI) inhibits PME and in…	-	gi|695054985|ref|XP_009415644.1| PREDICTED: 21 kDa protein-like [Musa acuminata subsp. malaccensis] 2.5e-25	gi|695006327|ref|XM_009391376.1| PREDICTED: Musa acuminata subsp. malaccensis 21 kDa protein-like (LOC103976169), mRNA 1.66063e-17	pfam04043, PMEI, Plant invertase/pectin methylesterase inhibitor. This domain inhibits pectin methylesterases (PMEs) and invertases through formation of a non-covalent 1:1 complex. It has been implicated in the regulation of fruit development, carbohydrate metabolizm and cell wall extension. It may also be involved in inhibiting microbial pathogen PMEs. It has been observed that it is often expre…	sp|P17407|21KD_DAUCA 21 kDa protein OS=Daucus carota PE=2 SV=1 1.59325e-16	tr|M0TV44|M0TV44_MUSAM Uncharacterized protein OS=Musa acuminata subsp. malaccensis PE=4 SV=1 1.9e-25	GO:0004857, enzyme inhibitor activity	-
TRINITY_DN75529_c6_g1	5.01497	17.0125	0.683521	1.76228	-2.87518	-4.63747	pfam13966, zf-RVT, zinc-binding in reverse transcriptase. This domain would appear to be a zinc-binding region of a putative reverse transcriptase. 7.28391e-08	-	gi|218190511|gb|EEC72938.1| hypothetical protein OsI_06800 [Oryza sativa Indica Group] 3.2e-06	-	pfam13966, zf-RVT, zinc-binding in reverse transcriptase. This domain would appear to be a zinc-binding region of a putative reverse transcriptase. 1.74019e-08	-	tr|B8AFP4|B8AFP4_ORYSI Putative uncharacterized protein OS=Oryza sativa subsp. indica GN=OsI_06800 PE=4 SV=1 2.4e-06	-	-
TRINITY_DN75553_c1_g3	0.460952	20.6003	6.47831	5.4819	3.81293	-1.66897	pfam06521, PAR1, PAR1 protein. This family consists of several plant specific PAR1 proteins from Nicotiana tabacum and Arabidopsis thaliana. The function of this family is unknown. 2.81676e-58	-	gi|743867664|ref|XP_010905376.1| PREDICTED: uncharacterized protein LOC105032593 [Elaeis guineensis] 3.7e-48	gi|743867663|ref|XM_010907074.1| PREDICTED: Elaeis guineensis uncharacterized LOC105032593 (LOC105032593), mRNA 3.8666e-88	pfam06521, PAR1, PAR1 protein. This family consists of several plant specific PAR1 proteins from Nicotiana tabacum and Arabidopsis thaliana. The function of this family is unknown. 6.72948e-59	-	tr|M0UBI9|M0UBI9_MUSAM Uncharacterized protein OS=Musa acuminata subsp. malaccensis PE=4 SV=1 2.3e-42	-	-
TRINITY_DN75565_c4_g1	26.1804	3.0322	12.4311	-3.11005	-1.07453	2.03552	-	KOG1657, KOG1657, KOG1657, CCAAT-binding factor, subunit C (HAP5) [Transcription]. 4.99702e-08	gi|527203738|gb|EPS70111.1| hypothetical protein M569_04649 [Genlisea aurea] 1.4e-11	gi|764576950|ref|XM_011464960.1| PREDICTED: Fragaria vesca subsp. vesca nuclear transcription factor Y subunit C-1 (LOC101313302), mRNA 5.21652e-42	-	sp|Q9FMV5|NFYC4_ARATH Nuclear transcription factor Y subunit C-4 OS=Arabidopsis thaliana GN=NFYC4 PE=2 SV=1 2.23763e-13	tr|S8CYK1|S8CYK1_9LAMI Uncharacterized protein OS=Genlisea aurea GN=M569_04649 PE=4 SV=1 1.1e-11	GO:0003677, DNA binding;GO:0003700, DNA binding transcription factor activity;GO:0005634, nucleus;GO:0005829, cytosol;GO:0006351, transcription, DNA-templated;GO:0009738, abscisic acid-activated signaling pathway;GO:0010468, regulation of gene expression;GO:0048586, regulation of long-day photoperiodism, flowering;GO:0051247, positive regulation of protein metabolic process;GO:2000905, negative r…	-
TRINITY_DN75567_c1_g2	35.4751	6.57974	15.2676	-2.43071	-1.21633	1.21437	-	-	gi|566184176|ref|XP_002312547.2| calmodulin-binding family protein [Populus trichocarpa] 9.5e-07	-	-	-	tr|B9HK97|B9HK97_POPTR Calmodulin-binding family protein OS=Populus trichocarpa GN=POPTR_0008s15650g PE=4 SV=2 7.2e-07	-	-
TRINITY_DN75591_c0_g1	72.6888	2.60403	7.69233	-4.80292	-3.24024	1.56268	-	-	-	-	-	-	-	-	-
TRINITY_DN75591_c0_g3	45.2494	2.5809	6.92074	-4.13195	-2.7089	1.42305	-	-	-	-	-	-	-	-	-
TRINITY_DN75610_c0_g1	94.1654	13.1348	39.4175	-2.8418	-1.25636	1.58544	-	KOG1515, KOG1515, KOG1515, Arylacetamide deacetylase [Defense mechanisms]. 3.1819e-10	gi|1002845802|ref|XP_015689838.1| PREDICTED: probable carboxylesterase 17 [Oryza brachyantha] 5.9e-42	-	-	sp|Q9LFR7|CXE17_ARATH Probable carboxylesterase 17 OS=Arabidopsis thaliana GN=CXE17 PE=2 SV=1 5.98031e-34	tr|I1P9N0|I1P9N0_ORYGL Uncharacterized protein OS=Oryza glaberrima PE=4 SV=1 2.0e-42	GO:0008152, metabolic process;GO:0016787, hydrolase activity;GO:0052689, carboxylic ester hydrolase activity	-
TRINITY_DN75691_c0_g1	22.9133	9.05339	2.31197	-1.33966	-3.30899	-1.96933	cd04051, C2_SRC2_like, C2 domain present in Soybean genes Regulated by Cold 2 (SRC2)-like proteins. SRC2 production is a response to pathogen infiltration. The initial response of increased Ca2+ concentrations are coupled to downstream signal transduction pathways via calcium binding proteins. SRC2 contains a single C2 domain which localizes to the plasma membrane and is involved in Ca2+ dependen…	-	gi|1009287490|ref|NP_001308372.1| uncharacterized protein LOC107403161 [Zea mays] 4.7e-10	gi|195594750|gb|EU942396.1| Zea mays clone 1493691 mRNA sequence 1.14179e-26	-	sp|O04133|SRC2_SOYBN Protein SRC2 OS=Glycine max GN=SRC2 PE=2 SV=1 6.89122e-07	tr|A0A096TQP3|A0A096TQP3_MAIZE Uncharacterized protein OS=Zea mays PE=4 SV=1 3.6e-10	GO:0005789, endoplasmic reticulum membrane;GO:0005886, plasma membrane;GO:0016021, integral component of membrane;GO:0032586, protein storage vacuole membrane	-
TRINITY_DN75720_c1_g2	6.24732	15.4568	31.049	1.30693	2.31324	1.00631	-	-	-	-	-	-	-	-	-
TRINITY_DN75887_c1_g1	1.91138	8.67977	22.4316	2.18305	3.55285	1.36981	-	-	-	-	-	-	-	-	-
TRINITY_DN75988_c1_g1	150.882	3.82957	12.5351	-5.30009	-3.58937	1.71072	-	-	gi|720036354|ref|XP_010267327.1| PREDICTED: RING-H2 finger protein ATL52-like [Nelumbo nucifera] 8.0e-06	-	-	-	tr|A0A067EDM1|A0A067EDM1_CITSI Uncharacterized protein (Fragment) OS=Citrus sinensis GN=CISIN_1g043807mg PE=4 SV=1 6.1e-06	GO:0008270, zinc ion binding	-
TRINITY_DN76115_c0_g2	0.794091	27.5953	12.9082	5.11897	4.02284	-1.09613	PRK09369, PRK09369, UDP-N-acetylglucosamine 1-carboxyvinyltransferase; Validated. 1.758e-10	-	gi|672189167|ref|XP_008813769.1| PREDICTED: uncharacterized protein LOC103724323 [Phoenix dactylifera] 2.7e-16	-	-	sp|Q5KUL0|MURA1_GEOKA UDP-N-acetylglucosamine 1-carboxyvinyltransferase 1 OS=Geobacillus kaustophilus (strain HTA426) GN=murA1 PE=3 SV=1 1.38849e-09	tr|A0A067E1B7|A0A067E1B7_CITSI Uncharacterized protein OS=Citrus sinensis GN=CISIN_1g030153mg PE=4 SV=1 9.8e-11	GO:0005737, cytoplasm;GO:0007049, cell cycle;GO:0008360, regulation of cell shape;GO:0008760, UDP-N-acetylglucosamine 1-carboxyvinyltransferase activity;GO:0009252, peptidoglycan biosynthetic process;GO:0016765, transferase activity, transferring alkyl or aryl (other than methyl) groups;GO:0019277, UDP-N-acetylgalactosamine biosynthetic process;GO:0051301, cell division;GO:0071555, cell wall orga…	-
TRINITY_DN76131_c0_g1	450.8	53.2818	148.846	-3.08077	-1.59866	1.48211	PLN00204, PLN00204, CP12 gene family protein; Provisional. 3.35767e-36	-	gi|694998271|ref|XP_009403696.1| PREDICTED: calvin cycle protein CP12-1, chloroplastic-like [Musa acuminata subsp. malaccensis] 2.5e-30	gi|1002225089|ref|XM_015760794.1| PREDICTED: Oryza sativa Japonica Group calvin cycle protein CP12-1, chloroplastic (LOC4325791), mRNA 3.14175e-68	pfam02672, CP12, CP12 domain. The function of this domain is unknown, it does contain three conserved cysteines and a histidine, that suggests this may be a zinc binding domain (Bateman A pers. observation). This domain is found associated with CBS domains in some proteins pfam00571. 1.94362e-14	sp|Q9LZP9|CP122_ARATH Calvin cycle protein CP12-2, chloroplastic OS=Arabidopsis thaliana GN=CP12-2 PE=1 SV=1 5.29878e-33	tr|M0RZF9|M0RZF9_MUSAM Uncharacterized protein OS=Musa acuminata subsp. malaccensis PE=4 SV=1 1.9e-30	GO:0005507, copper ion binding;GO:0009416, response to light stimulus;GO:0009507, chloroplast;GO:0009570, chloroplast stroma;GO:0009744, response to sucrose;GO:0016151, nickel cation binding;GO:0018316, peptide cross-linking via L-cystine;GO:0019253, reductive pentose-phosphate cycle;GO:0034605, cellular response to heat;GO:0070417, cellular response to cold;GO:0071454, cellular response to anoxi…	-
TRINITY_DN76184_c3_g2	0.505655	19.6397	7.18239	5.27948	3.82824	-1.45124	-	-	gi|747103235|ref|XP_011099804.1| PREDICTED: uncharacterized protein LOC105178129 [Sesamum indicum] 5.6e-59	gi|695063372|ref|XM_009421912.1| PREDICTED: Musa acuminata subsp. malaccensis uncharacterized LOC103999986 (LOC103999986), mRNA 3.70193e-122	-	-	tr|S8D0V5|S8D0V5_9LAMI Uncharacterized protein OS=Genlisea aurea GN=M569_01741 PE=4 SV=1 3.6e-58	GO:0016021, integral component of membrane	-
TRINITY_DN76194_c1_g2	17.8318	7.68506	3.2457	-1.21432	-2.45785	-1.24353	-	-	gi|242093950|ref|XP_002437465.1| hypothetical protein SORBIDRAFT_10g027610 [Sorghum bicolor] 7.3e-16	gi|195658020|gb|EU976360.1| Zea mays clone 881823 EF-hand Ca2+-binding protein CCD1 mRNA, complete cds 1.35654e-55	-	sp|Q9ZPX9|KIC_ARATH Calcium-binding protein KIC OS=Arabidopsis thaliana GN=KIC PE=1 SV=2 6.92571e-14	tr|C5Z878|C5Z878_SORBI Putative uncharacterized protein Sb10g027610 OS=Sorghum bicolor GN=Sb10g027610 PE=4 SV=1 5.5e-16	GO:0005509, calcium ion binding;GO:0010091, trichome branching	-
TRINITY_DN76241_c4_g2	34.7057	2.9763	9.0224	-3.54358	-1.94359	1.59999	-	-	-	-	-	-	-	-	-
TRINITY_DN76356_c1_g6	1.44568	33.3309	12.6675	4.52704	3.13132	-1.39572	PLN00113, PLN00113, leucine-rich repeat receptor-like protein kinase; Provisional. 5.90431e-11	-	gi|22324851|gb|AAM95647.1| polygalacturonase inhibitory protein [Brassica napus] 3.7e-23	-	-	sp|Q9M5J9|PGIP1_ARATH Polygalacturonase inhibitor 1 OS=Arabidopsis thaliana GN=PGIP1 PE=2 SV=1 3.97793e-24	tr|Q8LJS5|Q8LJS5_BRANA Polygalacturonase inhibitor protein 3 OS=Brassica napus GN=PGIP3 PE=4 SV=1 2.8e-23	GO:0005576, extracellular region;GO:0005618, cell wall;GO:0005794, Golgi apparatus;GO:0009505, plant-type cell wall;GO:0009506, plasmodesma;GO:0016020, membrane;GO:0090353, polygalacturonase inhibitor activity	-
TRINITY_DN76390_c2_g1	2.9588	41.1507	18.8993	3.79783	2.67525	-1.12259	PLN02475, PLN02475, 5-methyltetrahydropteroyltriglutamate--homocysteine methyltransferase. 1.16609e-112	KOG2263, KOG2263, KOG2263, Methionine synthase II (cobalamin-independent) [Amino acid transport and metabolism]. 3.96285e-108	gi|672204588|ref|XP_008778953.1| PREDICTED: 5-methyltetrahydropteroyltriglutamate--homocysteine methyltransferase 1 [Phoenix dactylifera] 3.3e-93	gi|743880750|ref|XM_010910419.1| PREDICTED: Elaeis guineensis 5-methyltetrahydropteroyltriglutamate--homocysteine methyltransferase 1 (LOC105035031), mRNA 2.09905e-150	pfam01717, Meth_synt_2, Cobalamin-independent synthase, Catalytic domain. This is a family of vitamin-B12 independent methionine synthases or 5-methyltetrahydropteroyltriglutamate--homocysteine methyltransferases, EC:2.1.1.14 from bacteria and plants. Plants are the only higher eukaryotes that have the required enzymes for methionine synthesis. This enzyme catalyzes the last step in the productio…	sp|Q2QLY5|METE1_ORYSJ 5-methyltetrahydropteroyltriglutamate--homocysteine methyltransferase 1 OS=Oryza sativa subsp. japonica GN=Os12g0623900 PE=2 SV=1 1.02387e-114	tr|W5F4R0|W5F4R0_WHEAT Uncharacterized protein OS=Triticum aestivum PE=4 SV=1 2.2e-92	GO:0003871, 5-methyltetrahydropteroyltriglutamate-homocysteine S-methyltransferase activity;GO:0005576, extracellular region;GO:0005829, cytosol;GO:0008270, zinc ion binding;GO:0008705, methionine synthase activity;GO:0009086, methionine biosynthetic process;GO:0050667, homocysteine metabolic process	K00549-ko01230 Biosynthesis of amino acids;ko00270 Cysteine and methionine metabolism;ko00450 Selenocompound metabolism
TRINITY_DN76447_c1_g3	1.64424	41.4868	9.82182	4.65716	2.57857	-2.07859	PLN02484, PLN02484, probable pectinesterase/pectinesterase inhibitor. 1.2912e-53	-	gi|695065731|ref|XP_009421463.1| PREDICTED: probable pectinesterase/pectinesterase inhibitor 34 [Musa acuminata subsp. malaccensis] 3.3e-41	gi|695065730|ref|XM_009423188.1| PREDICTED: Musa acuminata subsp. malaccensis probable pectinesterase/pectinesterase inhibitor 34 (LOC104001015), mRNA 1.6846e-85	pfam01095, Pectinesterase, Pectinesterase. 2.10568e-42	sp|Q9M3B0|PME34_ARATH Probable pectinesterase/pectinesterase inhibitor 34 OS=Arabidopsis thaliana GN=PME34 PE=2 SV=1 9.25621e-53	tr|M0RID0|M0RID0_MUSAM Pectinesterase OS=Musa acuminata subsp. malaccensis PE=4 SV=1 2.5e-41	GO:0004857, enzyme inhibitor activity;GO:0005618, cell wall;GO:0016021, integral component of membrane;GO:0030599, pectinesterase activity;GO:0042545, cell wall modification;GO:0045330, aspartyl esterase activity;GO:0045490, pectin catabolic process;GO:0046910, pectinesterase inhibitor activity;GO:0071944, cell periphery	-
TRINITY_DN76518_c1_g1	11.6742	2.30005	5.31385	-2.34359	-1.1355	1.20809	-	-	gi|672164141|ref|XP_008801939.1| PREDICTED: uncharacterized protein LOC103715920 [Phoenix dactylifera] 1.5e-07	gi|743873253|ref|XM_010908468.1| PREDICTED: Elaeis guineensis uncharacterized LOC105033600 (LOC105033600), transcript variant X2, mRNA 2.05339e-22	-	-	tr|W9QPR0|W9QPR0_9ROSA Uncharacterized protein OS=Morus notabilis GN=L484_000744 PE=4 SV=1 1.1e-07	-	-
TRINITY_DN76684_c1_g1	1.43273	25.2086	58.5768	4.13707	5.35349	1.21641	PLN03212, PLN03212, Transcription repressor MYB5; Provisional. 5.18906e-42	KOG0048, KOG0048, KOG0048, Transcription factor, Myb superfamily [Transcription]. 7.7571e-39	gi|743772205|ref|XP_010916405.1| PREDICTED: transcription factor MYB21-like [Elaeis guineensis] 1.2e-65	gi|1002227748|ref|XM_015778198.1| PREDICTED: Oryza sativa Japonica Group transcription factor MYB108 (LOC4325992), transcript variant X1, mRNA 3.14028e-96	pfam00249, Myb_DNA-binding, Myb-like DNA-binding domain. This family contains the DNA binding domains from Myb proteins, as well as the SANT domain family. 1.35615e-09	sp|Q9LK95|MYB21_ARATH Transcription factor MYB21 OS=Arabidopsis thaliana GN=MYB21 PE=1 SV=1 5.64906e-62	tr|M0RJQ9|M0RJQ9_MUSAM Uncharacterized protein OS=Musa acuminata subsp. malaccensis PE=4 SV=1 1.4e-63	GO:0003677, DNA binding;GO:0005634, nucleus;GO:0006351, transcription, DNA-templated;GO:0006355, regulation of transcription, DNA-templated;GO:0009585, red, far-red light phototransduction;GO:0009740, gibberellic acid mediated signaling pathway;GO:0009753, response to jasmonic acid;GO:0009867, jasmonic acid mediated signaling pathway;GO:0048443, stamen development;GO:0080086, stamen filament deve…	-
TRINITY_DN76698_c3_g1	27.6386	12.3171	3.74007	-1.16602	-2.88555	-1.71953	pfam12023, DUF3511, Domain of unknown function (DUF3511). This presumed domain is functionally uncharacterized. This domain is found in eukaryotes. This domain is about 50 amino acids in length. This domain has two completely conserved residues (Y and K) that may be functionally important. 3.61992e-07	-	gi|695028018|ref|XP_009401372.1| PREDICTED: uncharacterized protein LOC103985414 [Musa acuminata subsp. malaccensis] 3.2e-23	-	pfam12023, DUF3511, Domain of unknown function (DUF3511). This presumed domain is functionally uncharacterized. This domain is found in eukaryotes. This domain is about 50 amino acids in length. This domain has two completely conserved residues (Y and K) that may be functionally important. 8.6483e-08	-	tr|M0T126|M0T126_MUSAM Uncharacterized protein OS=Musa acuminata subsp. malaccensis PE=4 SV=1 2.5e-23	-	-
TRINITY_DN76706_c0_g1	0.661419	653.106	114.08	9.94754	7.43027	-2.51727	-	-	-	-	-	-	-	-	-
TRINITY_DN76894_c1_g1	19.984	9.39012	4.13637	-1.08963	-2.27241	-1.18278	PLN03156, PLN03156, GDSL esterase/lipase; Provisional. 3.25053e-54	-	gi|720074951|ref|XP_010279182.1| PREDICTED: GDSL esterase/lipase At5g45960-like [Nelumbo nucifera] 7.6e-69	-	-	sp|Q9FJ40|GDL86_ARATH GDSL esterase/lipase At5g45960 OS=Arabidopsis thaliana GN=At5g45960 PE=2 SV=1 4.37337e-68	tr|A0A059CD57|A0A059CD57_EUCGR Uncharacterized protein OS=Eucalyptus grandis GN=EUGRSUZ_D00575 PE=4 SV=1 2.3e-65	GO:0005576, extracellular region;GO:0016042, lipid catabolic process;GO:0016788, hydrolase activity, acting on ester bonds	-
TRINITY_DN76895_c3_g3	14.547	5.56389	1.68757	-1.38656	-3.1077	-1.72114	pfam01501, Glyco_transf_8, Glycosyl transferase family 8. This family includes enzymes that transfer sugar residues to donor molecules. Members of this family are involved in lipopolysaccharide biosynthesis and glycogen synthesis. This family includes Lipopolysaccharide galactosyltransferase, lipopolysaccharide glucosyltransferase 1, and glycogenin glucosyltransferase. 1.04715e-16	-	gi|901802417|gb|KMZ62180.1| putative galacturonosyltransferase-like 9 [Zostera marina] 5.5e-72	gi|702273114|ref|XM_010045536.1| PREDICTED: Eucalyptus grandis probable galacturonosyltransferase-like 9 (LOC104432938), mRNA 4.64067e-84	pfam01501, Glyco_transf_8, Glycosyl transferase family 8. This family includes enzymes that transfer sugar residues to donor molecules. Members of this family are involved in lipopolysaccharide biosynthesis and glycogen synthesis. This family includes Lipopolysaccharide galactosyltransferase, lipopolysaccharide glucosyltransferase 1, and glycogenin glucosyltransferase. 2.50173e-17	sp|Q8VYF4|GATL7_ARATH Probable galacturonosyltransferase-like 7 OS=Arabidopsis thaliana GN=GATL7 PE=2 SV=1 3.0546e-76	tr|A0A0K9P1V5|A0A0K9P1V5_ZOSMR Hexosyltransferase OS=Zostera marina GN=ZOSMA_487G00080 PE=3 SV=1 4.2e-72	GO:0000139, Golgi membrane;GO:0000271, polysaccharide biosynthetic process;GO:0005794, Golgi apparatus;GO:0016021, integral component of membrane;GO:0016757, transferase activity, transferring glycosyl groups;GO:0045489, pectin biosynthetic process;GO:0047262, polygalacturonate 4-alpha-galacturonosyltransferase activity;GO:0071555, cell wall organization	-
TRINITY_DN76927_c0_g1	1.63491	18.7616	6.42008	3.5205	1.97338	-1.54712	pfam16205, Ribosomal_S17_N, Ribosomal_S17 N-terminal. This short N-terminal region is found in a number of higher eukaryotic ribosomal subunit 17 proteins. 1.8513e-27	KOG1728, KOG1728, KOG1728, 40S ribosomal protein S11 [Translation, ribosomal structure and biogenesis]. 9.39612e-29	gi|747084559|ref|XP_011089695.1| PREDICTED: 40S ribosomal protein S11 [Sesamum indicum] 6.2e-31	gi|835917237|ref|XM_004953031.2| PREDICTED: Setaria italica 40S ribosomal protein S11-like (LOC101785963), mRNA 9.62284e-54	pfam16205, Ribosomal_S17_N, Ribosomal_S17 N-terminal. This short N-terminal region is found in a number of higher eukaryotic ribosomal subunit 17 proteins. 4.42292e-28	sp|P17093|RS11_SOYBN 40S ribosomal protein S11 OS=Glycine max GN=RPS11 PE=2 SV=2 2.08487e-40	tr|M0SQK0|M0SQK0_MUSAM Uncharacterized protein OS=Musa acuminata subsp. malaccensis PE=4 SV=1 1.0e-30	GO:0003735, structural constituent of ribosome;GO:0005840, ribosome;GO:0006412, translation;GO:0019843, rRNA binding;GO:0022627, cytosolic small ribosomal subunit	-
TRINITY_DN76946_c1_g1	0.531726	8.58852	22.8452	4.01365	5.42506	1.41141	-	-	-	-	-	-	-	-	-
TRINITY_DN77062_c1_g4	41.5034	8.94462	2.43922	-2.21414	-4.08874	-1.8746	pfam14009, DUF4228, Domain of unknown function (DUF4228). This domain is found in plants. The function is not known. 4.81846e-07	-	gi|743783889|ref|XP_010921514.1| PREDICTED: uncharacterized protein LOC105045053 [Elaeis guineensis] 4.4e-16	-	pfam14009, DUF4228, Domain of unknown function (DUF4228). This domain is found in plants. The function is not known. 1.15117e-07	-	tr|M0RTZ7|M0RTZ7_MUSAM Uncharacterized protein OS=Musa acuminata subsp. malaccensis PE=4 SV=1 7.8e-13	-	-
TRINITY_DN77062_c1_g5	17.4639	7.44478	0.796297	-1.23007	-4.45492	-3.22485	-	-	-	-	-	-	-	-	-
TRINITY_DN77072_c0_g1	1.83174	14.6078	29.8137	2.99545	4.02469	1.02924	-	KOG2913, KOG2913, KOG2913, Predicted membrane protein [Function unknown]. 2.50714e-06	gi|743836529|ref|XP_010936127.1| PREDICTED: probable vacuolar amino acid transporter YPQ1 [Elaeis guineensis] 1.4e-16	-	-	-	tr|M0S3E5|M0S3E5_MUSAM Uncharacterized protein OS=Musa acuminata subsp. malaccensis PE=4 SV=1 2.5e-16	GO:0016021, integral component of membrane	-
TRINITY_DN77117_c0_g2	20.8399	105.674	50.1378	2.3422	1.26655	-1.07566	-	-	-	-	-	-	-	-	-
TRINITY_DN77137_c2_g1	120.72	2.86305	21.8927	-5.39797	-2.46314	2.93482	-	-	gi|743877050|ref|XP_010907757.1| PREDICTED: uncharacterized protein LOC105034334 [Elaeis guineensis] 5.6e-10	-	-	-	tr|M0SHI9|M0SHI9_MUSAM Uncharacterized protein OS=Musa acuminata subsp. malaccensis PE=4 SV=1 1.0e-08	-	-
TRINITY_DN77155_c2_g1	1.60152	16.1791	35.0429	3.33662	4.45161	1.11499	-	-	-	-	-	-	-	-	-
TRINITY_DN77159_c1_g1	2.03298	31.9962	5.97468	3.97623	1.55527	-2.42097	-	-	-	-	-	-	-	-	-
TRINITY_DN77218_c4_g1	15.168	0.612643	5.10251	-4.62984	-1.57175	3.05809	-	-	gi|475531022|gb|EMT08002.1| Peroxisomal membrane protein 11-4 [Aegilops tauschii] 2.8e-30	-	-	sp|Q7XU74|PX114_ORYSJ Peroxisomal membrane protein 11-4 OS=Oryza sativa subsp. japonica GN=PEX11-4 PE=2 SV=2 5.62713e-35	tr|M8AU46|M8AU46_AEGTA Peroxisomal membrane protein 11-4 OS=Aegilops tauschii GN=F775_20973 PE=4 SV=1 2.1e-30	GO:0005778, peroxisomal membrane;GO:0005779, integral component of peroxisomal membrane;GO:0016559, peroxisome fission;GO:0044375, regulation of peroxisome size	-
TRINITY_DN77221_c3_g1	0.711279	5.52013	11.1209	2.95621	3.96671	1.01049	-	-	-	-	-	-	-	-	-
TRINITY_DN77221_c4_g5	0.46564	22.8737	6.79876	5.61833	3.86799	-1.75035	PLN00050, PLN00050, expansin A; Provisional. 2.83793e-35	-	gi|922419167|ref|XP_013612633.1| PREDICTED: expansin-A1 [Brassica oleracea var. oleracea] 1.7e-30	gi|242385747|emb|FP093599.1| Phyllostachys edulis cDNA clone: bphyst013f13, full insert sequence 4.07462e-51	pfam01357, Pollen_allerg_1, Pollen allergen. This family contains allergens lol PI, PII and PIII from Lolium perenne. 5.06484e-11	sp|Q9C554|EXPA1_ARATH Expansin-A1 OS=Arabidopsis thaliana GN=EXPA1 PE=2 SV=1 1.16246e-37	tr|A0A0D3APA9|A0A0D3APA9_BRAOL Uncharacterized protein OS=Brassica oleracea var. oleracea PE=4 SV=1 1.3e-30	GO:0005576, extracellular region;GO:0005618, cell wall;GO:0009664, plant-type cell wall organization;GO:0016020, membrane	-
TRINITY_DN77261_c1_g2	25.7185	1.99809	6.64474	-3.68612	-1.95252	1.73359	PLN02687, PLN02687, flavonoid 3'-monooxygenase. 9.45077e-11	-	gi|566202297|ref|XP_006375022.1| hypothetical protein POPTR_0014s03660g [Populus trichocarpa] 1.3e-23	-	-	sp|O49858|C82A3_SOYBN Cytochrome P450 82A3 OS=Glycine max GN=CYP82A3 PE=2 SV=1 3.02647e-21	tr|U5FRI5|U5FRI5_POPTR Uncharacterized protein OS=Populus trichocarpa GN=POPTR_0014s03660g PE=3 SV=1 1.0e-23	GO:0005506, iron ion binding;GO:0016020, membrane;GO:0016709, oxidoreductase activity, acting on paired donors, with incorporation or reduction of molecular oxygen, NAD(P)H as one donor, and incorporation of one atom of oxygen;GO:0020037, heme binding;GO:0044550, secondary metabolite biosynthetic process	-
TRINITY_DN77310_c2_g1	4.16813	35.0721	12.1255	3.07285	1.54057	-1.53228	cd06437, CESA_CaSu_A2, Cellulose synthase catalytic subunit A2 (CESA2) is a catalytic subunit or a catalytic subunit substitute of the cellulose synthase complex. Cellulose synthase (CESA) catalyzes the polymerization reaction of cellulose using UDP-glucose as the substrate. Cellulose is an aggregate of unbranched polymers of beta-1,4-linked glucose residues, which is an abundant polysaccharide p…	-	gi|976804525|gb|KVG95880.1| hypothetical protein Ccrd_026065 [Cynara cardunculus var. scolymus] 7.7e-141	gi|695064330|ref|XM_009422432.1| PREDICTED: Musa acuminata subsp. malaccensis probable xyloglucan glycosyltransferase 1 (LOC104000402), mRNA 2.2795e-141	-	sp|Q9ZQB9|CSLCC_ARATH Probable xyloglucan glycosyltransferase 12 OS=Arabidopsis thaliana GN=CSLC12 PE=1 SV=1 0.0	tr|A0A103SUV7|A0A103SUV7_CYNCS Uncharacterized protein OS=Cynara cardunculus var. scolymus GN=Ccrd_026065 PE=4 SV=1 5.9e-141	GO:0000139, Golgi membrane;GO:0009506, plasmodesma;GO:0016021, integral component of membrane;GO:0016757, transferase activity, transferring glycosyl groups;GO:0071555, cell wall organization	-
TRINITY_DN77310_c2_g2	3.54167	27.2797	11.4317	2.94533	1.69053	-1.25479	-	-	gi|743761697|ref|XP_010943579.1| PREDICTED: probable xyloglucan glycosyltransferase 9 [Elaeis guineensis] 1.9e-17	-	-	sp|Q6L538|CSLC7_ORYSJ Probable xyloglucan glycosyltransferase 7 OS=Oryza sativa subsp. japonica GN=CSLC7 PE=2 SV=1 1.05069e-20	tr|A0A061FFJ4|A0A061FFJ4_THECC Cellulose-synthase-like C12 OS=Theobroma cacao GN=TCM_034646 PE=4 SV=1 7.2e-17	GO:0000139, Golgi membrane;GO:0016021, integral component of membrane;GO:0016757, transferase activity, transferring glycosyl groups;GO:0071555, cell wall organization	-
TRINITY_DN77390_c1_g1	2.73897	167.536	79.9625	5.9347	4.86762	-1.06708	-	-	gi|743773168|ref|XP_010916917.1| PREDICTED: heavy metal-associated isoprenylated plant protein 26-like [Elaeis guineensis] 3.8e-12	gi|960485792|ref|XM_003577987.3| PREDICTED: Brachypodium distachyon heavy metal-associated isoprenylated plant protein 26-like (LOC100837619), mRNA 1.87253e-14	-	sp|Q93VP2|HIP22_ARATH Heavy metal-associated isoprenylated plant protein 22 OS=Arabidopsis thaliana GN=HIPP22 PE=2 SV=1 5.94143e-10	tr|M0SKA0|M0SKA0_MUSAM Uncharacterized protein OS=Musa acuminata subsp. malaccensis PE=4 SV=1 1.2e-10	GO:0005737, cytoplasm;GO:0016020, membrane;GO:0030001, metal ion transport;GO:0046872, metal ion binding;GO:0046914, transition metal ion binding;GO:0046916, cellular transition metal ion homeostasis	-
TRINITY_DN77457_c0_g2	0.302028	28.3749	10.9202	6.55379	5.17617	-1.37761	PLN02991, PLN02991, oxidoreductase. 4.82781e-19	KOG1263, KOG1263, KOG1263, Multicopper oxidases [Secondary metabolites biosynthesis, transport and catabolism]. 1.35678e-08	gi|702464009|ref|XP_010028797.1| PREDICTED: L-ascorbate oxidase homolog [Eucalyptus grandis] 8.8e-21	gi|1002286375|ref|XM_015792007.1| PREDICTED: Oryza sativa Japonica Group L-ascorbate oxidase homolog (LOC4343356), mRNA 4.57894e-25	-	sp|P29162|ASOL_TOBAC L-ascorbate oxidase homolog OS=Nicotiana tabacum PE=2 SV=1 1.4658e-10	tr|A0A059APC7|A0A059APC7_EUCGR Uncharacterized protein OS=Eucalyptus grandis GN=EUGRSUZ_I01478 PE=4 SV=1 6.7e-21	GO:0005507, copper ion binding;GO:0005615, extracellular space;GO:0016491, oxidoreductase activity	-
TRINITY_DN77504_c1_g1	42.4656	12.1831	4.04862	-1.80141	-3.39079	-1.58938	-	-	-	-	-	-	-	-	-
TRINITY_DN77504_c1_g3	41.0989	14.796	4.17086	-1.47389	-3.30068	-1.82679	-	-	gi|1009154723|ref|XP_015895328.1| PREDICTED: uncharacterized protein LOC107429187 [Ziziphus jujuba] 1.8e-10	-	-	-	tr|A0A0A0M0G8|A0A0A0M0G8_CUCSA Uncharacterized protein OS=Cucumis sativus GN=Csa_1G650630 PE=4 SV=1 2.4e-07	GO:0016021, integral component of membrane	-
TRINITY_DN77548_c1_g2	1.61944	23.1943	161.433	3.8402	6.6393	2.7991	-	-	-	-	-	-	-	-	-
TRINITY_DN77587_c0_g1	2.86697	80.1783	190.224	4.80561	6.05203	1.24641	-	-	-	-	-	-	-	-	-
TRINITY_DN77748_c1_g1	21.5618	0.857273	5.21805	-4.65258	-2.0469	2.60568	-	-	-	-	-	-	-	-	-
TRINITY_DN77972_c0_g1	3.01572	21.4211	7.67216	2.82845	1.34713	-1.48132	-	-	-	-	-	-	-	-	-
TRINITY_DN77986_c3_g5	55.0574	4.46652	11.3035	-3.62371	-2.28417	1.33954	PLN03226, PLN03226, serine hydroxymethyltransferase; Provisional. 7.9776e-09	-	gi|695046918|ref|XP_009411315.1| PREDICTED: serine hydroxymethyltransferase, mitochondrial [Musa acuminata subsp. malaccensis] 2.5e-15	-	-	sp|Q9SZJ5|GLYM1_ARATH Serine hydroxymethyltransferase 1, mitochondrial OS=Arabidopsis thaliana GN=SHM1 PE=1 SV=1 4.97809e-19	tr|M0TL72|M0TL72_MUSAM Serine hydroxymethyltransferase OS=Musa acuminata subsp. malaccensis PE=3 SV=1 1.9e-15	GO:0004372, glycine hydroxymethyltransferase activity;GO:0005634, nucleus;GO:0005739, mitochondrion;GO:0005759, mitochondrial matrix;GO:0005829, cytosol;GO:0005886, plasma membrane;GO:0006544, glycine metabolic process;GO:0006563, L-serine metabolic process;GO:0007623, circadian rhythm;GO:0008266, poly(U) RNA binding;GO:0009409, response to cold;GO:0009416, response to light stimulus;GO:0009507, …	-
TRINITY_DN78037_c1_g1	0.349378	21.6851	6.02793	5.95577	4.1088	-1.84697	PLN02514, PLN02514, cinnamyl-alcohol dehydrogenase. 1.34431e-13	KOG0023, KOG0023, KOG0023, Alcohol dehydrogenase, class V [Secondary metabolites biosynthesis, transport and catabolism]. 2.8698e-07	gi|413935979|gb|AFW70530.1| brown midrib1 [Zea mays] 1.5e-12	-	-	sp|O82056|CADH_SACOF Probable cinnamyl alcohol dehydrogenase OS=Saccharum officinarum GN=CAD PE=2 SV=1 1.25054e-13	tr|A0A096UBL2|A0A096UBL2_MAIZE Uncharacterized protein OS=Zea mays GN=cad PE=3 SV=1 1.1e-12	GO:0008270, zinc ion binding;GO:0009809, lignin biosynthetic process;GO:0016491, oxidoreductase activity;GO:0045551, cinnamyl-alcohol dehydrogenase activity;GO:0052747, sinapyl alcohol dehydrogenase activity	-
TRINITY_DN78142_c1_g1	373.304	75.2021	170.494	-2.3115	-1.13063	1.18088	pfam03244, PSI_PsaH, Photosystem I reaction centre subunit VI. Photosystem I (PSI) is an integral membrane protein complex that uses light energy to mediate electron transfer from plastocyanin to ferredoxin. 1.30713e-06	-	gi|255634226|gb|ACU17477.1| unknown [Glycine max] 1.8e-07	gi|695005873|ref|XM_009391128.1| PREDICTED: Musa acuminata subsp. malaccensis photosystem I reaction center subunit VI, chloroplastic (LOC103975969), transcript variant X2, mRNA 3.25262e-42	pfam03244, PSI_PsaH, Photosystem I reaction centre subunit VI. Photosystem I (PSI) is an integral membrane protein complex that uses light energy to mediate electron transfer from plastocyanin to ferredoxin. 3.12283e-07	-	tr|C6T6N5|C6T6N5_SOYBN Putative uncharacterized protein OS=Glycine max PE=2 SV=1 1.3e-07	-	-
TRINITY_DN78171_c1_g1	95.3721	12.3467	26.1577	-2.94945	-1.86633	1.08312	-	-	gi|672161322|ref|XP_008800472.1| PREDICTED: ethylene-responsive transcription factor 1-like isoform X2 [Phoenix dactylifera] 9.7e-10	-	-	-	tr|F6HXP1|F6HXP1_VITVI Putative uncharacterized protein OS=Vitis vinifera GN=VIT_09s0002g00470 PE=4 SV=1 1.2e-07	GO:0003677, DNA binding;GO:0003700, DNA binding transcription factor activity;GO:0005634, nucleus;GO:0006351, transcription, DNA-templated	-
TRINITY_DN78299_c1_g1	0.34055	13.9695	41.59	5.35827	6.93223	1.57396	-	-	-	-	-	-	-	-	-
TRINITY_DN78363_c0_g7	1.89931	15.6079	5.23561	3.03873	1.46288	-1.57584	-	-	-	-	-	-	-	-	-
TRINITY_DN78363_c0_g8	4.54735	44.8992	11.3032	3.30359	1.31363	-1.98996	-	-	-	-	-	-	-	-	-
TRINITY_DN78371_c2_g1	46.5071	6.61686	13.7916	-2.81323	-1.75366	1.05957	PLN02632, PLN02632, phytoene synthase. 3.77773e-16	-	gi|743851921|ref|XP_010940259.1| PREDICTED: phytoene synthase 2, chloroplastic-like [Elaeis guineensis] 2.4e-37	gi|700254151|gb|KM398035.1| Pinellia ternata phytoene synthase mRNA, partial cds 5.99663e-66	-	sp|P53797|PSY_NARPS Phytoene synthase, chloroplastic OS=Narcissus pseudonarcissus GN=PSY PE=2 SV=1 4.98585e-42	tr|A0A0S3B0A1|A0A0S3B0A1_9ASPA Phytoene synthase OS=Crocus ancyrensis GN=PSY PE=2 SV=1 2.0e-36	GO:0009058, biosynthetic process;GO:0009507, chloroplast;GO:0016117, carotenoid biosynthetic process;GO:0016767, geranylgeranyl-diphosphate geranylgeranyltransferase activity	K02291-ko00906 Carotenoid biosynthesis
TRINITY_DN78403_c2_g1	1.14794	11.1917	50.7743	3.28532	5.46698	2.18166	-	-	-	-	-	-	-	-	-
TRINITY_DN78418_c2_g1	2.23726	31.5812	14.106	3.81926	2.65651	-1.16275	-	-	-	-	-	-	-	-	-
TRINITY_DN78434_c1_g1	91.6414	17.4416	45.4114	-2.39346	-1.01294	1.38052	-	-	-	-	-	-	-	-	-
TRINITY_DN78579_c2_g1	1.44693	27.1887	12.3823	4.23194	3.09721	-1.13473	cd05472, cnd41_like, Chloroplast Nucleoids DNA-binding Protease, catalyzes the degradation of ribulose-1,5-bisphosphate carboxylase/oxygenase. Chloroplast Nucleoids DNA-binding Protease catalyzes the degradation of ribulose-1,5-bisphosphate carboxylase/oxygenase (Rubisco) in senescent leaves of tobacco. Antisense tobacco with reduced amount of CND41 maintained green leaves and constant protein le…	-	gi|743756725|ref|XP_010918360.1| PREDICTED: protein ASPARTIC PROTEASE IN GUARD CELL 1-like [Elaeis guineensis] 2.3e-13	gi|743756724|ref|XM_010920058.1| PREDICTED: Elaeis guineensis protein ASPARTIC PROTEASE IN GUARD CELL 1-like (LOC105042749), mRNA 5.50546e-38	-	sp|Q9LNJ3|APF2_ARATH Aspartyl protease family protein 2 OS=Arabidopsis thaliana GN=APF2 PE=2 SV=1 3.00259e-12	tr|A0A0K9P2E8|A0A0K9P2E8_ZOSMR Eukaryotic aspartyl protease family protein OS=Zostera marina GN=ZOSMA_425G00080 PE=3 SV=1 5.0e-13	GO:0004190, aspartic-type endopeptidase activity;GO:0006508, proteolysis;GO:0009505, plant-type cell wall;GO:0016020, membrane;GO:0030163, protein catabolic process;GO:0080167, response to karrikin	-
TRINITY_DN78630_c1_g2	1499.24	62.8256	697.913	-4.57674	-1.10311	3.47362	-	-	-	-	-	-	-	-	-
TRINITY_DN78641_c0_g2	20.9373	5.12181	2.15359	-2.03135	-3.28126	-1.24991	-	-	-	-	-	-	-	-	-
TRINITY_DN78679_c0_g1	27.024	4.50461	13.2295	-2.58477	-1.03048	1.55429	-	-	-	gi|242387874|emb|FP099701.1| Phyllostachys edulis cDNA clone: bphyst032n03, full insert sequence 2.2518e-25	-	-	-	-	-
TRINITY_DN78693_c1_g1	0.0001	5.01102	25.5863	15.6128	17.965	2.35219	pfam05920, Homeobox_KN, Homeobox KN domain. This is a homeobox transcription factor KN domain conserved from fungi to human and plants. They were first identified as TALE homeobox genes in eukaryotes, (including KNOX and MEIS genes). They have been recently classified. 7.23983e-07	KOG0773, KOG0773, KOG0773, Transcription factor MEIS1 and related HOX domain proteins [Transcription]. 1.92176e-07	gi|672124641|ref|XP_008785712.1| PREDICTED: homeotic protein knotted-1-like [Phoenix dactylifera] 3.7e-30	gi|242386586|emb|FP094039.1| Phyllostachys edulis cDNA clone: bphyem209e11, full insert sequence 1.03225e-43	pfam05920, Homeobox_KN, Homeobox KN domain. This is a homeobox transcription factor KN domain conserved from fungi to human and plants. They were first identified as TALE homeobox genes in eukaryotes, (including KNOX and MEIS genes). They have been recently classified. 1.72966e-07	sp|O04135|KNAP2_MALDO Homeobox protein knotted-1-like 2 OS=Malus domestica PE=2 SV=1 3.27831e-34	tr|F5A6B2|F5A6B2_FRAVE Knotted-like homeobox KNOX2 OS=Fragaria vesca PE=2 SV=1 4.0e-29	GO:0005634, nucleus;GO:0006355, regulation of transcription, DNA-templated;GO:0043565, sequence-specific DNA binding	-
TRINITY_DN78823_c2_g3	46.4887	11.6765	4.15348	-1.99327	-3.48449	-1.49122	COG5228, POP2, mRNA deadenylase subunit [RNA processing and modification]. 2.9127e-30	KOG0304, KOG0304, KOG0304, mRNA deadenylase subunit [RNA processing and modification]. 5.91816e-38	gi|802710425|ref|XP_012084581.1| PREDICTED: probable CCR4-associated factor 1 homolog 9 [Jatropha curcas] 5.6e-57	-	-	sp|Q9FMS6|CAF1K_ARATH Probable CCR4-associated factor 1 homolog 11 OS=Arabidopsis thaliana GN=CAF1-11 PE=2 SV=1 3.21291e-67	tr|A0A067JTU3|A0A067JTU3_JATCU Uncharacterized protein OS=Jatropha curcas GN=JCGZ_20215 PE=4 SV=1 4.3e-57	GO:0000175, 3'-5'-exoribonuclease activity;GO:0000289, nuclear-transcribed mRNA poly(A) tail shortening;GO:0003676, nucleic acid binding;GO:0003723, RNA binding;GO:0004535, poly(A)-specific ribonuclease activity;GO:0005634, nucleus;GO:0005737, cytoplasm;GO:0006351, transcription, DNA-templated;GO:0006355, regulation of transcription, DNA-templated;GO:0008408, 3'-5' exonuclease activity;GO:0030014…	-
TRINITY_DN78861_c3_g1	13.7013	2.0349	5.70472	-2.75128	-1.26408	1.4872	PLN02238, PLN02238, hypoxanthine phosphoribosyltransferase. 1.43835e-54	KOG3367, KOG3367, KOG3367, Hypoxanthine-guanine phosphoribosyltransferase [Nucleotide transport and metabolism]. 1.70589e-24	gi|802611372|ref|XP_012074451.1| PREDICTED: hypoxanthine-guanine phosphoribosyltransferase [Jatropha curcas] 1.5e-53	-	pfam00156, Pribosyltran, Phosphoribosyl transferase domain. This family includes a range of diverse phosphoribosyl transferase enzymes. This family includes: Adenine phosphoribosyl-transferase EC:2.4.2.7. Hypoxanthine-guanine-xanthine phosphoribosyl-transferase. Hypoxanthine phosphoribosyl-transferase EC:2.4.2.8. Ribose-phosphate pyrophosphokinase i EC:2.7.6.1. Amidophosphoribosyltransferase EC:2…	sp|Q839B2|HPRT_ENTFA Hypoxanthine-guanine phosphoribosyltransferase OS=Enterococcus faecalis (strain ATCC 700802 / V583) GN=hpt PE=3 SV=1 3.49977e-33	tr|A0A067KIG7|A0A067KIG7_JATCU Uncharacterized protein OS=Jatropha curcas GN=JCGZ_09992 PE=4 SV=1 1.1e-53	GO:0000166, nucleotide binding;GO:0004422, hypoxanthine phosphoribosyltransferase activity;GO:0005737, cytoplasm;GO:0006166, purine ribonucleoside salvage;GO:0032264, IMP salvage;GO:0046872, metal ion binding;GO:0052657, guanine phosphoribosyltransferase activity	-
TRINITY_DN78876_c0_g1	0.0425013	21.7339	44.2655	8.99823	10.0245	1.02623	cd09218, TLP-PA, allergenic/antifungal thaumatin-like proteins: plant and animal homologs. This subfamily is represented by the thaumatin-like proteins (TLPs), Cherry Allergen Pru Av 2 TLP, Peach PpAZ44 TLP (a propylene-induced TLP in abscission), the Caenorhabditis elegans thaumatin family member (thn-6), and other plant and animal homologs. TLPs are involved in host defense and a wide range of …	-	gi|697101611|ref|XP_009596997.1| PREDICTED: thaumatin-like protein [Nicotiana tomentosiformis] 1.7e-44	gi|672175160|ref|XM_008809408.1| PREDICTED: Phoenix dactylifera thaumatin-like protein (LOC103719925), mRNA 2.29731e-74	pfam00314, Thaumatin, Thaumatin family. 1.31807e-25	sp|P50699|TLPH_ARATH Thaumatin-like protein OS=Arabidopsis thaliana GN=At1g18250 PE=2 SV=2 7.54414e-42	tr|A0A068TSM5|A0A068TSM5_COFCA Uncharacterized protein OS=Coffea canephora GN=GSCOC_T00022420001 PE=4 SV=1 1.8e-43	-	-
TRINITY_DN78920_c2_g1	0.119632	71.6904	2007.89	9.22703	14.0348	4.80776	-	-	-	-	-	-	-	-	-
TRINITY_DN78959_c1_g1	1.88051	2035.16	6644.59	10.0798	11.7868	1.70704	cd00028, B_lectin, Bulb-type mannose-specific lectin. The domain contains a three-fold internal repeat (beta-prism architecture). The consensus sequence motif QXDXNXVXY is involved in alpha-D-mannose recognition. Lectins are carbohydrate-binding proteins which specifically recognize diverse carbohydrates and mediate a wide variety of biological processes, such as cell-cell and host-pathogen inter…	-	gi|291277676|gb|ADD91328.1| lectin [Pinellia ternata] 1.7e-66	gi|374341511|gb|JF293072.1| Pinellia ternata agglutinin gene, complete cds 9.67341e-155	-	sp|P86626|LEC3_CROVR Mannose-specific lectin 3 OS=Crocus vernus PE=1 SV=3 3.70734e-27	tr|D4P965|D4P965_PINTE Lectin OS=Pinellia ternata PE=2 SV=1 1.3e-66	GO:0005537, mannose binding	-
TRINITY_DN79044_c0_g1	23.8746	86.424	227.23	1.85596	3.25061	1.39465	-	-	-	-	-	-	-	-	-
TRINITY_DN79131_c0_g2	0.579927	5.30048	13.5529	3.19218	4.54659	1.35441	-	-	-	-	-	-	-	-	-
TRINITY_DN79185_c1_g1	62.8718	13.9863	28.5085	-2.1684	-1.14102	1.02738	-	-	gi|743780460|ref|XP_010920513.1| PREDICTED: protein TIC 62, chloroplastic [Elaeis guineensis] 4.0e-22	-	-	sp|Q9STF2|PTA16_ARATH Protein plastid transcriptionally active 16, chloroplastic OS=Arabidopsis thaliana GN=PTAC16 PE=1 SV=1 1.79647e-23	tr|V7AEM0|V7AEM0_PHAVU Uncharacterized protein OS=Phaseolus vulgaris GN=PHAVU_011G061600g PE=4 SV=1 2.0e-21	GO:0007623, circadian rhythm;GO:0009295, nucleoid;GO:0009507, chloroplast;GO:0009508, plastid chromosome;GO:0009534, chloroplast thylakoid;GO:0009535, chloroplast thylakoid membrane;GO:0009941, chloroplast envelope;GO:0016020, membrane;GO:0042644, chloroplast nucleoid;GO:0098572, stromal side of plastid thylakoid membrane	-
TRINITY_DN79254_c1_g1	975.253	165.691	43.8451	-2.55728	-4.47529	-1.91801	pfam03181, BURP, BURP domain. The BURP domain is found at the C-terminus of several different plant proteins. It was named after the proteins in which it was first identified: the BNM2 clone-derived protein from Brassica napus; USPs and USP-like proteins; RD22 from Arabidopsis thaliana; and PG1beta from Lycopersicon esculentum. This domain is around 230 amino acid residues long. It possesses the …	-	gi|672107175|ref|XP_008797983.1| PREDICTED: BURP domain-containing protein 3-like [Phoenix dactylifera] 7.0e-17	-	pfam03181, BURP, BURP domain. The BURP domain is found at the C-terminus of several different plant proteins. It was named after the proteins in which it was first identified: the BNM2 clone-derived protein from Brassica napus; USPs and USP-like proteins; RD22 from Arabidopsis thaliana; and PG1beta from Lycopersicon esculentum. This domain is around 230 amino acid residues long. It possesses the …	sp|Q6I5W0|BURP2_ORYSJ BURP domain-containing protein 2 OS=Oryza sativa subsp. japonica GN=BURP2 PE=2 SV=1 4.2806e-14	tr|A0A061GJH8|A0A061GJH8_THECC BURP domain-containing protein, putative isoform 2 OS=Theobroma cacao GN=TCM_037136 PE=4 SV=1 7.0e-17	-	-
TRINITY_DN79297_c2_g4	17.8217	2.26252	5.23702	-2.97763	-1.76682	1.21081	-	-	gi|224110942|ref|XP_002315690.1| hypothetical protein POPTR_0010s05210g [Populus trichocarpa] 3.9e-06	-	-	-	tr|B9HU57|B9HU57_POPTR Uncharacterized protein OS=Populus trichocarpa GN=POPTR_0010s05210g PE=4 SV=1 3.0e-06	-	-
TRINITY_DN79322_c1_g1	6.73853	422.174	150.594	5.96926	4.48209	-1.48717	cd01960, nsLTP1, nsLTP1: Non-specific lipid-transfer protein type 1 (nsLTP1) subfamily; Plant nsLTPs are small, soluble proteins that facilitate the transfer of fatty acids, phospholipids, glycolipids, and steroids between membranes. In addition to lipid transport and assembly, nsLTPs also play a key role in the defense of plants against pathogens. There are two closely-related types of nsLTPs, t…	-	gi|109255207|gb|ABG27026.1| phosophlipid protein [Gymnadenia conopsea] 2.4e-32	-	pfam00234, Tryp_alpha_amyl, Protease inhibitor/seed storage/LTP family. This family is composed of trypsin-alpha amylase inhibitors, seed storage proteins and lipid transfer proteins from plants. 9.46064e-10	sp|Q39950|NLTP_HELAN Non-specific lipid-transfer protein OS=Helianthus annuus PE=3 SV=1 1.22603e-31	tr|Q153I9|Q153I9_GYMCO Non-specific lipid-transfer protein OS=Gymnadenia conopsea PE=2 SV=1 1.8e-32	GO:0006869, lipid transport;GO:0008289, lipid binding	-
TRINITY_DN79386_c1_g2	168.844	9.8281	48.2822	-4.10263	-1.80612	2.29651	-	-	-	-	-	-	-	-	-
TRINITY_DN79386_c1_g5	81.6303	8.55079	29.1224	-3.25498	-1.48698	1.768	-	-	-	-	-	-	-	-	-
TRINITY_DN79431_c0_g1	0.156888	192.894	1264.91	10.2639	12.977	2.71316	-	-	gi|38893007|gb|AAR27794.1| mannose-binding lectin [Pinellia ternata] 9.9e-10	gi|85036099|gb|DQ340864.1| Alocasia macrorrhizos mannose-binding lectin (AML) mRNA, complete cds 2.35838e-24	-	-	tr|Q6Y1R9|Q6Y1R9_PINTE Lectin OS=Pinellia ternata PE=2 SV=1 7.5e-10	-	-
TRINITY_DN79439_c3_g4	107.543	16.2847	35.7755	-2.72332	-1.58786	1.13546	-	-	-	-	-	-	-	-	-
TRINITY_DN79457_c1_g1	41.5009	6.22842	15.0255	-2.7362	-1.46573	1.27047	pfam12937, F-box-like, F-box-like. This is an F-box-like family. 2.6025e-09	KOG2997, KOG2997, KOG2997, F-box protein FBX9 [General function prediction only]. 9.65395e-39	gi|672116640|ref|XP_008781490.1| PREDICTED: F-box protein 7 isoform X1 [Phoenix dactylifera] 5.3e-137	gi|743817272|ref|XM_010932579.1| PREDICTED: Elaeis guineensis F-box protein 7 (LOC105051930), mRNA 1.15497e-94	pfam12937, F-box-like, F-box-like. This is an F-box-like family. 6.2176e-10	sp|Q9XI00|SKI32_ARATH F-box protein 7 OS=Arabidopsis thaliana GN=SKIP32 PE=1 SV=1 1.19793e-150	tr|M0T4X2|M0T4X2_MUSAM Uncharacterized protein OS=Musa acuminata subsp. malaccensis PE=4 SV=1 3.7e-130	GO:0005634, nucleus;GO:0005739, mitochondrion;GO:0006417, regulation of translation;GO:0009408, response to heat;GO:0009409, response to cold;GO:0016567, protein ubiquitination;GO:0090406, pollen tube	-
TRINITY_DN79477_c0_g1	2.50168	1034.02	371.169	8.69115	7.21304	-1.47811	-	-	gi|695043560|ref|XP_009409479.1| PREDICTED: protein E6-like [Musa acuminata subsp. malaccensis] 7.2e-09	-	-	-	-	-	-
TRINITY_DN79477_c0_g2	1.53743	1573.14	491.768	9.99891	8.32131	-1.6776	-	-	-	-	-	-	-	-	-
TRINITY_DN79477_c0_g3	0.415342	120.663	53.7409	8.18246	7.01558	-1.16689	-	-	-	-	-	-	-	-	-
TRINITY_DN79483_c1_g3	265.622	43.2209	103.884	-2.61957	-1.35439	1.26518	-	-	gi|147777824|emb|CAN62523.1| hypothetical protein VITISV_033397 [Vitis vinifera] 1.5e-14	-	-	-	tr|A5AJ89|A5AJ89_VITVI Putative uncharacterized protein OS=Vitis vinifera GN=VIT_11s0016g05270 PE=4 SV=1 1.1e-14	GO:0009507, chloroplast	-
TRINITY_DN79509_c2_g1	0.411371	55.427	9.73487	7.074	4.56465	-2.50935	cd06437, CESA_CaSu_A2, Cellulose synthase catalytic subunit A2 (CESA2) is a catalytic subunit or a catalytic subunit substitute of the cellulose synthase complex. Cellulose synthase (CESA) catalyzes the polymerization reaction of cellulose using UDP-glucose as the substrate. Cellulose is an aggregate of unbranched polymers of beta-1,4-linked glucose residues, which is an abundant polysaccharide p…	-	gi|148906674|gb|ABR16486.1| unknown [Picea sitchensis] 7.8e-34	gi|743761122|ref|XM_010942375.1| PREDICTED: Elaeis guineensis glucomannan 4-beta-mannosyltransferase 9-like (LOC105059152), mRNA 6.95106e-74	-	sp|Q9LZR3|CSLA9_ARATH Glucomannan 4-beta-mannosyltransferase 9 OS=Arabidopsis thaliana GN=CSLA9 PE=2 SV=1 1.27671e-38	tr|B8LLF6|B8LLF6_PICSI Putative uncharacterized protein OS=Picea sitchensis PE=2 SV=1 5.9e-34	GO:0000139, Golgi membrane;GO:0009294, DNA mediated transformation;GO:0009617, response to bacterium;GO:0016021, integral component of membrane;GO:0047259, glucomannan 4-beta-mannosyltransferase activity;GO:0051753, mannan synthase activity;GO:0071555, cell wall organization	-
TRINITY_DN79509_c2_g2	0.852565	36.2931	8.97485	5.41174	3.39601	-2.01573	cd06437, CESA_CaSu_A2, Cellulose synthase catalytic subunit A2 (CESA2) is a catalytic subunit or a catalytic subunit substitute of the cellulose synthase complex. Cellulose synthase (CESA) catalyzes the polymerization reaction of cellulose using UDP-glucose as the substrate. Cellulose is an aggregate of unbranched polymers of beta-1,4-linked glucose residues, which is an abundant polysaccharide p…	-	gi|225441006|ref|XP_002283672.1| PREDICTED: glucomannan 4-beta-mannosyltransferase 9 [Vitis vinifera] 2.3e-64	gi|960454408|ref|XM_014896499.1| PREDICTED: Brachypodium distachyon probable mannan synthase 9 (LOC100843829), transcript variant X2, mRNA 7.86242e-70	-	sp|Q9LZR3|CSLA9_ARATH Glucomannan 4-beta-mannosyltransferase 9 OS=Arabidopsis thaliana GN=CSLA9 PE=2 SV=1 1.37819e-76	tr|D7TJ10|D7TJ10_VITVI Putative uncharacterized protein OS=Vitis vinifera GN=VIT_08s0007g03990 PE=4 SV=1 1.8e-64	GO:0000139, Golgi membrane;GO:0009294, DNA mediated transformation;GO:0009617, response to bacterium;GO:0016021, integral component of membrane;GO:0047259, glucomannan 4-beta-mannosyltransferase activity;GO:0051753, mannan synthase activity;GO:0071555, cell wall organization	-
TRINITY_DN79509_c2_g4	0.531797	34.8795	7.98312	6.03536	3.908	-2.12736	-	-	gi|719973934|ref|XP_010243535.1| PREDICTED: glucomannan 4-beta-mannosyltransferase 9 [Nelumbo nucifera] 2.0e-37	gi|695006975|ref|XM_009391741.1| PREDICTED: Musa acuminata subsp. malaccensis glucomannan 4-beta-mannosyltransferase 9-like (LOC103976514), mRNA 1.81244e-65	-	sp|Q9LZR3|CSLA9_ARATH Glucomannan 4-beta-mannosyltransferase 9 OS=Arabidopsis thaliana GN=CSLA9 PE=2 SV=1 1.78709e-35	tr|D7TJ10|D7TJ10_VITVI Putative uncharacterized protein OS=Vitis vinifera GN=VIT_08s0007g03990 PE=4 SV=1 8.4e-36	GO:0000139, Golgi membrane;GO:0009294, DNA mediated transformation;GO:0009617, response to bacterium;GO:0016021, integral component of membrane;GO:0047259, glucomannan 4-beta-mannosyltransferase activity;GO:0051753, mannan synthase activity;GO:0071555, cell wall organization	-
TRINITY_DN79512_c1_g1	15.5897	6.69628	33.5189	-1.21916	1.10438	2.32354	-	-	-	-	-	-	-	-	-
TRINITY_DN79549_c2_g1	95.4289	13.095	4.31696	-2.86541	-4.46634	-1.60093	PTZ00183, PTZ00183, centrin; Provisional. 1.6001e-10	KOG0028, KOG0028, KOG0028, Ca2+-binding protein (centrin/caltractin), EF-Hand superfamily protein [Cytoskeleton, Cell cycle control, cell division, chromosome partitioning]. 2.06455e-12	gi|720098831|ref|XP_010247753.1| PREDICTED: calcium-binding protein PBP1-like [Nelumbo nucifera] 1.7e-36	-	-	sp|Q9LSQ6|PBP1_ARATH Calcium-binding protein PBP1 OS=Arabidopsis thaliana GN=PBP1 PE=1 SV=1 2.06319e-36	tr|A0A0A0L347|A0A0A0L347_CUCSA Uncharacterized protein OS=Cucumis sativus GN=Csa_3G099590 PE=4 SV=1 1.0e-33	GO:0005509, calcium ion binding;GO:0009733, response to auxin	-
TRINITY_DN79578_c0_g3	74.5309	13.1801	31.0074	-2.49947	-1.26522	1.23425	-	-	-	-	-	-	-	-	-
TRINITY_DN79587_c2_g1	8.77819	42.9114	18.7571	2.28937	1.09544	-1.19392	-	-	-	-	-	-	-	-	-
TRINITY_DN79664_c0_g2	2.51256	5.9085	17.641	1.23363	2.8117	1.57807	cd08301, alcohol_DH_plants, Plant alcohol dehydrogenase. NAD(P)(H)-dependent oxidoreductases are the major enzymes in the interconversion of alcohols and aldehydes or ketones. Alcohol dehydrogenase in the liver converts ethanol and NAD+ to acetaldehyde and NADH, while in yeast and some other microorganisms ADH catalyzes the conversion acetaldehyde to ethanol in alcoholic fermentation. There are 7…	KOG0022, KOG0022, KOG0022, Alcohol dehydrogenase, class III [Secondary metabolites biosynthesis, transport and catabolism]. 2.21411e-21	gi|960515788|gb|ALR87069.1| alcohol dehydrogenase 2 [Persea americana] 6.6e-42	gi|700682232|gb|KM253749.1| Musa acuminata AAA Group cultivar Cavendish alcohol dehydrogenase (ADH2) mRNA, complete cds 1.54485e-66	-	sp|P48977|ADH_MALDO Alcohol dehydrogenase OS=Malus domestica GN=ADH PE=2 SV=1 2.46492e-45	tr|A0A0U2UPZ5|A0A0U2UPZ5_PERAE Alcohol dehydrogenase 2 OS=Persea americana GN=ADH2 PE=2 SV=1 5.0e-42	GO:0004022, alcohol dehydrogenase (NAD) activity;GO:0005737, cytoplasm;GO:0008270, zinc ion binding;GO:0016491, oxidoreductase activity	-
TRINITY_DN79717_c0_g2	2.988	22.2965	7.46614	2.89957	1.32118	-1.57838	cd01837, SGNH_plant_lipase_like, SGNH_plant_lipase_like, a plant specific subfamily of the SGNH-family of hydrolases, a diverse family of lipases and esterases. The tertiary fold of the enzyme is substantially different from that of the alpha/beta hydrolase family and unique among all known hydrolases; its active site closely resembles the Ser-His-Asp(Glu) triad found in other serine hydrolases. …	-	gi|743758960|ref|XP_010929638.1| PREDICTED: GDSL esterase/lipase At5g55050-like [Elaeis guineensis] 6.9e-66	-	-	sp|Q9FIA1|GDL87_ARATH GDSL esterase/lipase At5g55050 OS=Arabidopsis thaliana GN=At5g55050 PE=2 SV=1 1.96855e-35	tr|M0RY56|M0RY56_MUSAM Uncharacterized protein OS=Musa acuminata subsp. malaccensis PE=4 SV=1 2.2e-64	GO:0005576, extracellular region;GO:0016042, lipid catabolic process;GO:0016298, lipase activity;GO:0016788, hydrolase activity, acting on ester bonds	-
TRINITY_DN79761_c1_g2	1.55266	23.7532	10.8561	3.93531	2.80569	-1.12962	pfam02701, zf-Dof, Dof domain, zinc finger. The Dof domain is a zinc finger DNA-binding domain, that shows resemblance to the Cys2 zinc finger. 2.81191e-28	-	gi|659127803|ref|XP_008463897.1| PREDICTED: LOW QUALITY PROTEIN: dof zinc finger protein DOF5.3-like [Cucumis melo] 5.2e-28	gi|672120787|ref|XM_008785450.1| PREDICTED: Phoenix dactylifera dof zinc finger protein DOF2.1-like (LOC103702856), mRNA 1.33861e-57	pfam02701, zf-Dof, Dof domain, zinc finger. The Dof domain is a zinc finger DNA-binding domain, that shows resemblance to the Cys2 zinc finger. 6.71788e-29	sp|Q84TE9|DOF53_ARATH Dof zinc finger protein DOF5.3 OS=Arabidopsis thaliana GN=DOF5.3 PE=2 SV=1 1.4809e-30	tr|A0A0A0KHN1|A0A0A0KHN1_CUCSA Uncharacterized protein OS=Cucumis sativus GN=Csa_6G289740 PE=4 SV=1 4.0e-28	GO:0003677, DNA binding;GO:0003700, DNA binding transcription factor activity;GO:0005634, nucleus;GO:0006351, transcription, DNA-templated;GO:0006355, regulation of transcription, DNA-templated;GO:0044212, transcription regulatory region DNA binding;GO:0046872, metal ion binding;GO:0048364, root development	-
TRINITY_DN79808_c0_g4	0.0176093	11.7113	5.60272	9.37734	8.31364	-1.0637	smart00350, MCM, minichromosome maintenance proteins. 3.6449e-19	KOG0480, KOG0480, KOG0480, DNA replication licensing factor, MCM6 component [Replication, recombination and repair]. 6.28484e-51	gi|720015431|ref|XP_010260836.1| PREDICTED: DNA replication licensing factor MCM6 [Nelumbo nucifera] 1.4e-73	gi|590680936|ref|XM_007040914.1| Theobroma cacao Minichromosome maintenance (MCM2/3/5) family protein isoform 9 (TCM_005965) mRNA, complete cds 5.00503e-75	-	sp|Q6F353|MCM6_ORYSJ DNA replication licensing factor MCM6 OS=Oryza sativa subsp. japonica GN=Os05g0235800 PE=3 SV=1 3.3119e-90	tr|A0A068U916|A0A068U916_COFCA DNA helicase OS=Coffea canephora GN=GSCOC_T00017407001 PE=3 SV=1 3.0e-73	GO:0003677, DNA binding;GO:0003678, DNA helicase activity;GO:0005524, ATP binding;GO:0005634, nucleus;GO:0006270, DNA replication initiation;GO:0007049, cell cycle;GO:0042555, MCM complex;GO:0046872, metal ion binding	-
TRINITY_DN79863_c2_g1	13.6456	1.46598	5.54976	-3.21851	-1.29794	1.92056	COG5208, HAP5, CCAAT-binding factor, subunit C [Transcription]. 7.53063e-38	KOG1657, KOG1657, KOG1657, CCAAT-binding factor, subunit C (HAP5) [Transcription]. 2.44668e-46	gi|225456369|ref|XP_002284041.1| PREDICTED: nuclear transcription factor Y subunit C-1 isoform X1 [Vitis vinifera] 1.2e-56	gi|702497108|ref|XM_010039107.1| PREDICTED: Eucalyptus grandis nuclear transcription factor Y subunit C-1 (LOC104426152), transcript variant X2, mRNA 8.49297e-124	pfam00808, CBFD_NFYB_HMF, Histone-like transcription factor (CBF/NF-Y) and archaeal histone. This family includes archaebacterial histones and histone like transcription factors from eukaryotes. 4.23297e-06	sp|Q9FMV5|NFYC4_ARATH Nuclear transcription factor Y subunit C-4 OS=Arabidopsis thaliana GN=NFYC4 PE=2 SV=1 1.85126e-73	tr|A5AFH0|A5AFH0_VITVI Putative uncharacterized protein OS=Vitis vinifera GN=VITISV_012625 PE=4 SV=1 9.4e-57	GO:0003677, DNA binding;GO:0003700, DNA binding transcription factor activity;GO:0005634, nucleus;GO:0005829, cytosol;GO:0006351, transcription, DNA-templated;GO:0009738, abscisic acid-activated signaling pathway;GO:0010468, regulation of gene expression;GO:0048586, regulation of long-day photoperiodism, flowering;GO:0051247, positive regulation of protein metabolic process;GO:2000905, negative r…	K08066-ko04612 Antigen processing and presentation;ko05152 Tuberculosis
TRINITY_DN79874_c2_g2	0.789722	5.52989	13.854	2.80783	4.13282	1.32498	-	-	-	-	-	-	-	-	-
TRINITY_DN79893_c0_g2	24.5481	5.96804	12.1778	-2.04028	-1.01136	1.02892	PRK09290, PRK09290, allantoate amidohydrolase; Reviewed. 2.00606e-41	-	gi|720015024|ref|XP_010260694.1| PREDICTED: allantoate deiminase isoform X1 [Nelumbo nucifera] 3.6e-71	-	-	sp|Q655X8|AAH_ORYSJ Probable allantoate deiminase OS=Oryza sativa subsp. japonica GN=AAH PE=1 SV=1 4.68136e-100	tr|F6HFT4|F6HFT4_VITVI Putative uncharacterized protein OS=Vitis vinifera GN=VIT_01s0011g01290 PE=4 SV=1 6.4e-68	GO:0000256, allantoin catabolic process;GO:0005783, endoplasmic reticulum;GO:0006144, purine nucleobase metabolic process;GO:0006145, purine nucleobase catabolic process;GO:0008237, metallopeptidase activity;GO:0010136, ureide catabolic process;GO:0046872, metal ion binding;GO:0047652, allantoate deiminase activity	-
TRINITY_DN79944_c1_g1	1.3468	64.2889	27.1098	5.57696	4.33121	-1.24576	pfam16845, SQAPI, Aspartic acid proteinase inhibitor. SQAPI, aspartic acid inhibitor first isolated from squash, inhibits a wide range of aspartic proteinases. This particular family of PAAPIs (proteinaceous aspartic acid inhibitors) seems to have evolved quite recently from an ancestral cystatin. Structurally it consists of a four-stranded anti-parallel beta-sheet gripping an alpha-helix in much…	-	gi|729347259|ref|XP_010542197.1| PREDICTED: cysteine proteinase inhibitor 5 [Tarenaya hassleriana] 3.1e-12	-	pfam16845, SQAPI, Aspartic acid proteinase inhibitor. SQAPI, aspartic acid inhibitor first isolated from squash, inhibits a wide range of aspartic proteinases. This particular family of PAAPIs (proteinaceous aspartic acid inhibitors) seems to have evolved quite recently from an ancestral cystatin. Structurally it consists of a four-stranded anti-parallel beta-sheet gripping an alpha-helix in much…	sp|Q6TPK4|CYT1_ACTDE Cysteine proteinase inhibitor 1 OS=Actinidia deliciosa PE=1 SV=1 4.99327e-10	tr|M0SIZ8|M0SIZ8_MUSAM Cysteine proteinase inhibitor OS=Musa acuminata subsp. malaccensis PE=3 SV=1 1.5e-11	GO:0004869, cysteine-type endopeptidase inhibitor activity;GO:0005576, extracellular region;GO:0006952, defense response;GO:0016021, integral component of membrane	-
TRINITY_DN80071_c0_g2	3.00282	9.38483	19.6177	1.64401	2.70776	1.06375	-	KOG2123, KOG2123, KOG2123, Uncharacterized conserved protein [Function unknown]. 5.7604e-09	gi|672140626|ref|XP_008794123.1| PREDICTED: protein phosphatase 1 regulatory subunit pprA-like [Phoenix dactylifera] 7.0e-33	-	-	sp|Q54Q39|PP1R7_DICDI Protein phosphatase 1 regulatory subunit pprA OS=Dictyostelium discoideum GN=pprA PE=3 SV=1 7.89618e-10	tr|M0RI32|M0RI32_MUSAM Uncharacterized protein OS=Musa acuminata subsp. malaccensis PE=4 SV=1 4.5e-32	GO:0005634, nucleus	-
TRINITY_DN80178_c0_g2	14.0473	2.38397	5.56468	-2.55886	-1.33593	1.22293	-	-	gi|720030625|ref|XP_010265573.1| PREDICTED: uncharacterized protein LOC104603275 [Nelumbo nucifera] 1.9e-37	-	-	sp|Q9S9N6|PNSB1_ARATH Photosynthetic NDH subunit of subcomplex B 1, chloroplastic OS=Arabidopsis thaliana GN=PNSB1 PE=2 SV=1 2.04996e-42	tr|A0A0F7GZT7|A0A0F7GZT7_ACOAM NAD(P)H dehydrogenase subunit 48 (Fragment) OS=Acorus americanus GN=NDHU PE=2 SV=1 1.4e-37	GO:0006810, transport;GO:0008152, metabolic process;GO:0009507, chloroplast;GO:0009534, chloroplast thylakoid;GO:0009535, chloroplast thylakoid membrane;GO:0009773, photosynthetic electron transport in photosystem I;GO:0010598, NAD(P)H dehydrogenase complex (plastoquinone);GO:0016757, transferase activity, transferring glycosyl groups	-
TRINITY_DN80178_c0_g3	19.7566	3.84189	7.9342	-2.36245	-1.31618	1.04627	-	-	gi|802565497|ref|XP_012067497.1| PREDICTED: photosynthetic NDH subunit of subcomplex B 1, chloroplastic [Jatropha curcas] 1.4e-73	gi|1012265277|ref|XM_016091719.1| PREDICTED: Arachis duranensis photosynthetic NDH subunit of subcomplex B 1, chloroplastic (LOC107472167), mRNA 2.76192e-47	-	sp|Q9S9N6|PNSB1_ARATH Photosynthetic NDH subunit of subcomplex B 1, chloroplastic OS=Arabidopsis thaliana GN=PNSB1 PE=2 SV=1 3.12193e-68	tr|A0A067LBU9|A0A067LBU9_JATCU Uncharacterized protein OS=Jatropha curcas GN=JCGZ_26988 PE=4 SV=1 1.1e-73	GO:0006810, transport;GO:0008152, metabolic process;GO:0009507, chloroplast;GO:0009534, chloroplast thylakoid;GO:0009535, chloroplast thylakoid membrane;GO:0009773, photosynthetic electron transport in photosystem I;GO:0010598, NAD(P)H dehydrogenase complex (plastoquinone);GO:0016757, transferase activity, transferring glycosyl groups	-
TRINITY_DN80201_c1_g1	38.784	6.48838	16.9788	-2.57953	-1.19173	1.3878	-	-	-	-	-	-	-	-	-
TRINITY_DN80227_c0_g3	0.0001	8.01231	17.5477	16.2899	17.4209	1.13099	-	-	-	-	-	-	-	-	-
TRINITY_DN80302_c0_g1	130.548	28.177	64.1258	-2.21199	-1.0256	1.18639	-	-	-	-	-	-	-	-	-
TRINITY_DN80322_c6_g1	0.0001	19.584	8.39864	17.5793	16.3579	-1.22145	-	-	-	-	-	-	-	-	-
TRINITY_DN80354_c0_g1	0.435311	67.615	20.9991	7.27915	5.59214	-1.68701	cd03399, SPFH_flotillin, Flotillin or reggie family; SPFH (stomatin, prohibitin, flotillin, and HflK/C) superfamily. The flotillin (reggie) like proteins are lipid raft-associated. Individual proteins of this SPFH family may cluster to form membrane microdomains which may in turn recruit multiprotein complexes. In addition, microdomains formed from flotillin proteins may be dynamic units with the…	KOG2668, KOG2668, KOG2668, Flotillins [Intracellular trafficking, secretion, and vesicular transport, Cytoskeleton]. 1.01558e-85	gi|743834085|ref|XP_010935435.1| PREDICTED: flotillin-like protein 3 [Elaeis guineensis] 2.4e-148	gi|1002299937|ref|XM_015757877.1| PREDICTED: Oryza sativa Japonica Group flotillin-like protein 1 (LOC4348926), mRNA 0.0	-	sp|D2XNQ8|FLOT1_MEDTR Flotillin-like protein 1 OS=Medicago truncatula GN=FLOT1 PE=2 SV=1 0.0	tr|A0A0A0LM23|A0A0A0LM23_CUCSA Uncharacterized protein OS=Cucumis sativus GN=Csa_2G382440 PE=4 SV=1 4.5e-147	GO:0005901, caveola;GO:0009877, nodulation	K07192-ko04910 Insulin signaling pathway
TRINITY_DN80354_c0_g2	0.309944	104.025	36.5807	8.39071	6.88293	-1.50777	-	KOG2668, KOG2668, KOG2668, Flotillins [Intracellular trafficking, secretion, and vesicular transport, Cytoskeleton]. 3.36151e-06	-	-	-	sp|D2XNR0|FLOT3_MEDTR Flotillin-like protein 3 OS=Medicago truncatula GN=FLOT3 PE=2 SV=1 1.1209e-10	-	GO:0005901, caveola;GO:0009877, nodulation;GO:0048364, root development	-
TRINITY_DN80363_c0_g2	10.5831	65.7603	28.4403	2.63545	1.42617	-1.20928	PLN02214, PLN02214, cinnamoyl-CoA reductase. 1.98738e-60	KOG1502, KOG1502, KOG1502, Flavonol reductase/cinnamoyl-CoA reductase [Defense mechanisms]. 4.61787e-29	gi|300509026|gb|ADK24219.1| cinnamoyl-CoA reductase [Hibiscus cannabinus] 1.6e-50	gi|1002866057|ref|XM_006659386.2| PREDICTED: Oryza brachyantha cinnamoyl-CoA reductase 1-like (LOC102721008), mRNA 6.3838e-85	-	sp|Q9SAH9|CCR2_ARATH Cinnamoyl-CoA reductase 2 OS=Arabidopsis thaliana GN=CCR2 PE=1 SV=1 7.34216e-60	tr|D9ZKR8|D9ZKR8_9ROSI Cinnamoyl-CoA reductase OS=Hibiscus cannabinus GN=ccr PE=2 SV=1 1.2e-50	GO:0003824, catalytic activity;GO:0006952, defense response;GO:0007623, circadian rhythm;GO:0009409, response to cold;GO:0009699, phenylpropanoid biosynthetic process;GO:0016621, cinnamoyl-CoA reductase activity;GO:0042754, negative regulation of circadian rhythm;GO:0050662, coenzyme binding	K09753-ko00940 Phenylpropanoid biosynthesis
TRINITY_DN80381_c0_g1	0.011075	109.224	11.2322	13.2677	9.98612	-3.28158	-	-	-	-	-	-	-	-	-
TRINITY_DN80431_c0_g1	149.748	18.3509	40.8359	-3.02862	-1.87463	1.15399	-	-	gi|672194362|ref|XP_008776274.1| PREDICTED: uncharacterized protein LOC103696430 isoform X1 [Phoenix dactylifera] 1.7e-11	-	-	-	tr|M0S9Y0|M0S9Y0_MUSAM Uncharacterized protein OS=Musa acuminata subsp. malaccensis PE=4 SV=1 1.3e-11	GO:0016021, integral component of membrane	-
TRINITY_DN80431_c0_g2	147.218	17.4102	39.3008	-3.07995	-1.90532	1.17463	-	-	gi|672194370|ref|XP_008776276.1| PREDICTED: uncharacterized protein LOC103696430 isoform X2 [Phoenix dactylifera] 3.5e-10	-	-	-	tr|W1PGW5|W1PGW5_AMBTC Uncharacterized protein OS=Amborella trichopoda GN=AMTR_s00016p00240970 PE=4 SV=1 1.5e-08	-	-
TRINITY_DN80465_c3_g3	13.3444	2.41135	5.51122	-2.46832	-1.27579	1.19253	-	KOG1594, KOG1594, KOG1594, Uncharacterized enzymes related to aldose 1-epimerase [Carbohydrate transport and metabolism]. 6.14383e-08	gi|695018992|ref|XP_009396478.1| PREDICTED: uncharacterized protein LOC103981464 [Musa acuminata subsp. malaccensis] 1.2e-40	-	-	sp|Q9C503|NDF5_ARATH Protein NDH-DEPENDENT CYCLIC ELECTRON FLOW 5 OS=Arabidopsis thaliana GN=NDF5 PE=2 SV=1 9.99231e-37	tr|M0SNZ6|M0SNZ6_MUSAM Uncharacterized protein OS=Musa acuminata subsp. malaccensis PE=4 SV=1 9.4e-41	GO:0003824, catalytic activity;GO:0005975, carbohydrate metabolic process;GO:0009507, chloroplast;GO:0009535, chloroplast thylakoid membrane;GO:0009773, photosynthetic electron transport in photosystem I;GO:0010628, positive regulation of gene expression;GO:0016020, membrane;GO:0030246, carbohydrate binding	-
TRINITY_DN80560_c0_g4	18.8847	53.3857	8.91223	1.49924	-1.08336	-2.58259	pfam01055, Glyco_hydro_31, Glycosyl hydrolases family 31. Glycosyl hydrolases are key enzymes of carbohydrate metabolizm. Family 31 comprises of enzymes that are, or similar to, alpha- galactosidases. 1.59828e-34	KOG1065, KOG1065, KOG1065, Maltase glucoamylase and related hydrolases, glycosyl hydrolase family 31 [Carbohydrate transport and metabolism]. 3.64892e-45	gi|672156296|ref|XP_008797841.1| PREDICTED: alpha-xylosidase 1 [Phoenix dactylifera] 9.4e-70	-	pfam01055, Glyco_hydro_31, Glycosyl hydrolases family 31. Glycosyl hydrolases are key enzymes of carbohydrate metabolizm. Family 31 comprises of enzymes that are, or similar to, alpha- galactosidases. 3.81843e-35	sp|Q9S7Y7|XYL1_ARATH Alpha-xylosidase 1 OS=Arabidopsis thaliana GN=XYL1 PE=1 SV=1 1.27463e-71	tr|C5XQV7|C5XQV7_SORBI Putative uncharacterized protein Sb03g007230 OS=Sorghum bicolor GN=Sb03g007230 PE=3 SV=1 1.5e-67	GO:0004553, hydrolase activity, hydrolyzing O-glycosyl compounds;GO:0005618, cell wall;GO:0005975, carbohydrate metabolic process;GO:0009044, xylan 1,4-beta-xylosidase activity;GO:0009505, plant-type cell wall;GO:0009506, plasmodesma;GO:0009507, chloroplast;GO:0010411, xyloglucan metabolic process;GO:0030246, carbohydrate binding;GO:0045493, xylan catabolic process;GO:0046556, alpha-L-arabinofura…	-
TRINITY_DN80610_c1_g1	16.0846	2.15912	7.32594	-2.89717	-1.1346	1.76257	-	-	-	-	-	-	-	-	-
TRINITY_DN80624_c4_g2	71.5199	8.90219	30.7123	-3.00611	-1.21953	1.78658	-	-	-	-	-	-	-	-	-
TRINITY_DN80647_c1_g1	1.66487	20.1024	7.39868	3.59389	2.15186	-1.44203	-	-	-	-	-	-	-	-	-
TRINITY_DN80751_c2_g1	0.841605	55.979	15.0202	6.0556	4.15762	-1.89798	cd00325, chitinase_glyco_hydro_19, Glycoside hydrolase family 19 chitinase domain. Chitinases are enzymes that catalyze the hydrolysis of the beta-1,4-N-acetyl-D-glucosamine linkages in chitin polymers. Family 19 chitinases are found primarily in plants (classes I, III, and IV), but some are found in bacteria. Class I and II chitinases are similar in their catalytic domains. Class I chitinases ha…	KOG4742, KOG4742, KOG4742, Predicted chitinase [General function prediction only]. 3.79124e-57	gi|225434052|ref|XP_002274620.1| PREDICTED: chitinase 5 [Vitis vinifera] 8.9e-69	gi|242386494|emb|FP093947.1| Phyllostachys edulis cDNA clone: bphylf060p09, full insert sequence 5.71127e-80	pfam00182, Glyco_hydro_19, Chitinase class I. 8.4543e-46	sp|O24658|CHI59_ARATH Endochitinase At2g43590 OS=Arabidopsis thaliana GN=At2g43590 PE=2 SV=1 1.03646e-81	tr|F6HAV9|F6HAV9_VITVI Putative uncharacterized protein OS=Vitis vinifera GN=VIT_05s0094g00240 PE=3 SV=1 6.8e-69	GO:0000272, polysaccharide catabolic process;GO:0004568, chitinase activity;GO:0005975, carbohydrate metabolic process;GO:0006032, chitin catabolic process;GO:0006952, defense response;GO:0008061, chitin binding;GO:0016998, cell wall macromolecule catabolic process	-
TRINITY_DN80751_c2_g3	0.171693	47.3455	8.20209	8.10726	5.57809	-2.52916	cd06921, ChtBD1_GH19_hevein, Hevein or Type 1 chitin binding domain subfamily co-occuring with family 19 glycosyl hydrolases or with barwin domains. This subfamily includes Hevein, a major IgE-binding allergen in natural rubber latex. ChtBD1 is a lectin domain found in proteins from plants and fungi that bind N-acetylglucosamine, plant endochitinases, wound-induced proteins, and the alpha subunit…	-	gi|526117633|ref|NP_001268075.1| class IV chitinase precursor [Vitis vinifera] 3.4e-31	gi|702236383|ref|XM_010057433.1| PREDICTED: Eucalyptus grandis endochitinase PR4-like (LOC104443583), mRNA 2.17585e-17	pfam00187, Chitin_bind_1, Chitin recognition protein. 5.51627e-06	sp|P27054|CHI4_PHAVU Endochitinase PR4 OS=Phaseolus vulgaris GN=CHI4 PE=2 SV=1 5.01409e-32	tr|Q7XAU6|Q7XAU6_VITVI Class IV chitinase OS=Vitis vinifera GN=Chi4D PE=2 SV=1 2.6e-31	GO:0000272, polysaccharide catabolic process;GO:0004568, chitinase activity;GO:0005975, carbohydrate metabolic process;GO:0006032, chitin catabolic process;GO:0006952, defense response;GO:0008061, chitin binding;GO:0016998, cell wall macromolecule catabolic process	-
TRINITY_DN80830_c0_g3	12.2207	1.72021	5.14535	-2.82866	-1.24798	1.58068	-	-	-	-	-	-	-	-	-
TRINITY_DN80926_c1_g3	50.19	3.45816	9.21664	-3.85933	-2.44509	1.41424	-	-	-	-	-	-	-	-	-
TRINITY_DN80940_c0_g1	0.0001	6.72498	24.2347	16.0372	17.8867	1.84947	-	-	-	-	-	-	-	-	-
TRINITY_DN80942_c0_g4	20.3417	3.48301	9.95161	-2.54604	-1.03144	1.5146	-	-	-	-	-	-	-	-	-
TRINITY_DN81102_c0_g1	43.0012	7.48277	16.1075	-2.52273	-1.41665	1.10608	-	-	-	-	-	-	-	-	-
TRINITY_DN81134_c1_g1	16.8672	181.13	84.821	3.42473	2.3302	-1.09453	pfam04674, Phi_1, Phosphate-induced protein 1 conserved region. Family of conserved plant proteins. Conserved region identified in a phosphate-induced protein of unknown function. 8.41015e-21	-	gi|695067887|ref|XP_009380868.1| PREDICTED: uncharacterized protein LOC103969137 [Musa acuminata subsp. malaccensis] 2.4e-38	-	pfam04674, Phi_1, Phosphate-induced protein 1 conserved region. Family of conserved plant proteins. Conserved region identified in a phosphate-induced protein of unknown function. 2.00926e-21	sp|Q9FE06|EXOL2_ARATH Protein EXORDIUM-like 2 OS=Arabidopsis thaliana GN=EXL2 PE=2 SV=1 9.38533e-45	tr|M0RL42|M0RL42_MUSAM Uncharacterized protein OS=Musa acuminata subsp. malaccensis PE=4 SV=1 1.8e-38	GO:0005615, extracellular space;GO:0005618, cell wall;GO:0005794, Golgi apparatus;GO:0005829, cytosol;GO:0009505, plant-type cell wall;GO:0009506, plasmodesma;GO:0048046, apoplast	-
TRINITY_DN81146_c0_g1	221.035	69.1969	10.5608	-1.6755	-4.38749	-2.71199	-	-	-	-	-	-	-	-	-
TRINITY_DN81159_c1_g1	0.615038	5.73764	11.6063	3.22171	4.23809	1.01638	cd09217, TLP-P, thaumatin and allergenic/antifungal thaumatin-like proteins: plant homologs. This subfamily is represented by the sweet-tasting protein thaumatin from the African berry Thaumatococcus daniellii, allergenic/antifungal Thaumatin-like proteins (TLPs), and related plant proteins. TLPs are involved in host defense and a wide range of developmental processes in fungi, plants, and animal…	-	gi|695038450|ref|XP_009406737.1| PREDICTED: protein P21-like [Musa acuminata subsp. malaccensis] 8.6e-51	gi|695038449|ref|XM_009408462.1| PREDICTED: Musa acuminata subsp. malaccensis protein P21-like (LOC103989579), mRNA 3.46376e-81	pfam00314, Thaumatin, Thaumatin family. 2.74421e-27	sp|P50700|OSL3_ARATH Osmotin-like protein OSM34 OS=Arabidopsis thaliana GN=OSM34 PE=2 SV=2 6.1032e-54	tr|M0TBU2|M0TBU2_MUSAM Uncharacterized protein OS=Musa acuminata subsp. malaccensis PE=4 SV=1 6.6e-51	GO:0009651, response to salt stress;GO:0009816, defense response to bacterium, incompatible interaction;GO:0009817, defense response to fungus, incompatible interaction	-
TRINITY_DN81244_c0_g5	49.3877	23.4396	10.3405	-1.0752	-2.25585	-1.18064	-	-	gi|720014353|ref|XP_010260469.1| PREDICTED: uncharacterized protein LOC104599567 [Nelumbo nucifera] 7.7e-60	gi|811564154|gb|KM663645.1| Ananas bracteatus clone 48153b microsatellite sequence 1.36539e-26	-	-	tr|A0A0K9PKN9|A0A0K9PKN9_ZOSMR Uncharacterized protein OS=Zostera marina GN=ZOSMA_22G01020 PE=4 SV=1 4.1e-53	GO:0016021, integral component of membrane	-
TRINITY_DN81248_c2_g1	5.72041	15.8557	41.5346	1.47081	2.86012	1.38931	-	-	gi|743890349|ref|XP_010911055.1| PREDICTED: uncharacterized protein LOC105037051 [Elaeis guineensis] 3.1e-45	gi|695021477|ref|XM_009399552.1| PREDICTED: Musa acuminata subsp. malaccensis uncharacterized LOC103982584 (LOC103982584), mRNA 2.15104e-59	-	-	tr|M0SSJ4|M0SSJ4_MUSAM Uncharacterized protein OS=Musa acuminata subsp. malaccensis PE=4 SV=1 3.4e-44	-	-
TRINITY_DN81282_c1_g1	25.3487	2.84527	6.11454	-3.15527	-2.0516	1.10368	-	-	-	-	-	-	-	-	-
TRINITY_DN81282_c1_g2	34.2991	3.13896	7.8162	-3.44981	-2.13363	1.31618	-	-	gi|672122616|ref|XP_008784643.1| PREDICTED: uncharacterized protein LOC103703539 [Phoenix dactylifera] 2.8e-35	-	-	-	tr|M0RUJ9|M0RUJ9_MUSAM Uncharacterized protein OS=Musa acuminata subsp. malaccensis PE=4 SV=1 1.4e-34	GO:0009570, chloroplast stroma	-
TRINITY_DN81309_c0_g1	62.2601	17.3309	5.63993	-1.84496	-3.46456	-1.6196	-	-	-	-	-	-	-	-	-
TRINITY_DN81311_c0_g3	74.9377	3.48176	9.75241	-4.4278	-2.94186	1.48594	-	-	-	-	-	-	-	-	-
TRINITY_DN81325_c1_g1	38.8031	4.09863	15.8686	-3.24296	-1.29	1.95296	-	KOG1940, KOG1940, KOG1940, Zn-finger protein [General function prediction only]. 1.14966e-07	gi|743845934|ref|XP_010938706.1| PREDICTED: RING finger and CHY zinc finger domain-containing protein 1 [Elaeis guineensis] 2.2e-16	-	pfam05495, zf-CHY, CHY zinc finger. This family of domains are likely to bind to zinc ions. They contain many conserved cysteine and histidine residues. We have named this domain after the N-terminal motif CXHY. This domain can be found in isolation in some proteins, but is also often associated with pfam00097. One of the proteins in this family is a mitochondrial intermembrane space protein call…	sp|Q8VZK0|MIEL1_ARATH E3 ubiquitin-protein ligase MIEL1 OS=Arabidopsis thaliana GN=MIEL1 PE=1 SV=1 1.0526e-11	tr|A0A0E0KDQ2|A0A0E0KDQ2_ORYPU Uncharacterized protein OS=Oryza punctata PE=4 SV=1 8.1e-16	GO:0004842, ubiquitin-protein transferase activity;GO:0005634, nucleus;GO:0005737, cytoplasm;GO:0006952, defense response;GO:0008134, transcription factor binding;GO:0008270, zinc ion binding;GO:0016567, protein ubiquitination;GO:0016874, ligase activity;GO:1900425, negative regulation of defense response to bacterium;GO:1901485, positive regulation of transcription factor catabolic process	-
TRINITY_DN81331_c2_g1	107.213	15.2016	45.4088	-2.81819	-1.23944	1.57875	-	-	gi|590682488|ref|XP_007041356.1| Cytochrome P450 82C4, putative isoform 2 [Theobroma cacao] 5.1e-07	-	-	-	tr|A0A061DXT9|A0A061DXT9_THECC Cytochrome P450 82C4, putative isoform 2 OS=Theobroma cacao GN=TCM_046710 PE=3 SV=1 3.9e-07	GO:0009512, cytochrome b6f complex;GO:0016021, integral component of membrane	-
TRINITY_DN81427_c2_g2	0.49266	45.7401	13.4449	6.53672	4.77032	-1.7664	PLN00113, PLN00113, leucine-rich repeat receptor-like protein kinase; Provisional. 9.13674e-11	-	gi|674952569|emb|CDX81023.1| BnaC03g02770D [Brassica napus] 3.4e-27	-	-	sp|Q9M5J9|PGIP1_ARATH Polygalacturonase inhibitor 1 OS=Arabidopsis thaliana GN=PGIP1 PE=2 SV=1 3.12146e-30	tr|A0A0D3B024|A0A0D3B024_BRAOL Uncharacterized protein OS=Brassica oleracea var. oleracea PE=4 SV=1 2.6e-27	GO:0005576, extracellular region;GO:0005618, cell wall;GO:0005794, Golgi apparatus;GO:0009505, plant-type cell wall;GO:0009506, plasmodesma;GO:0016020, membrane;GO:0090353, polygalacturonase inhibitor activity	-
TRINITY_DN81475_c2_g1	229.887	22.5571	103.279	-3.34927	-1.15437	2.19489	-	-	-	-	-	-	-	-	-
TRINITY_DN81475_c2_g2	60.4732	6.24905	20.0166	-3.27459	-1.5951	1.67949	-	-	-	-	-	-	-	-	-
TRINITY_DN81508_c0_g2	0.896532	32.451	7.60801	5.17776	3.08509	-2.09267	PLN02394, PLN02394, trans-cinnamate 4-monooxygenase. 2.08856e-12	KOG0156, KOG0156, KOG0156, Cytochrome P450 CYP2 subfamily [Secondary metabolites biosynthesis, transport and catabolism]. 9.90737e-06	-	gi|743804384|ref|XM_010928876.1| PREDICTED: Elaeis guineensis cytochrome P450 CYP73A100-like (LOC105049276), mRNA 2.08786e-12	-	sp|Q43054|TCMO_POPKI Trans-cinnamate 4-monooxygenase OS=Populus kitakamiensis GN=CYP73A16 PE=2 SV=1 1.47349e-12	-	GO:0005506, iron ion binding;GO:0016710, trans-cinnamate 4-monooxygenase activity;GO:0020037, heme binding	-
TRINITY_DN81508_c0_g6	1.80624	74.512	22.259	5.36641	3.62333	-1.74308	PLN02394, PLN02394, trans-cinnamate 4-monooxygenase. 5.38105e-112	-	gi|719987530|ref|XP_010252045.1| PREDICTED: trans-cinnamate 4-monooxygenase [Nelumbo nucifera] 3.6e-91	gi|586598513|gb|KF927086.1| Hordeum vulgare cultivar 94-19-1 cinnamate-4-hydroxylase (C4H) mRNA, complete cds 0.0	pfam00067, p450, Cytochrome P450. Cytochrome P450s are haem-thiolate proteins involved in the oxidative degradation of various compounds. They are particularly well known for their role in the degradation of environmental toxins and mutagens. They can be divided into 4 classes, according to the method by which electrons from NAD(P)H are delivered to the catalytic site. Sequence conservation is re…	sp|Q43054|TCMO_POPKI Trans-cinnamate 4-monooxygenase OS=Populus kitakamiensis GN=CYP73A16 PE=2 SV=1 4.64258e-114	tr|Q6QHK2|Q6QHK2_ALLCE Cinammate 4-hydroxylase OS=Allium cepa PE=2 SV=1 1.3e-90	GO:0004497, monooxygenase activity;GO:0005506, iron ion binding;GO:0016705, oxidoreductase activity, acting on paired donors, with incorporation or reduction of molecular oxygen;GO:0016710, trans-cinnamate 4-monooxygenase activity;GO:0020037, heme binding	K00487-ko00940 Phenylpropanoid biosynthesis;ko00360 Phenylalanine metabolism;ko01220 Degradation of aromatic compounds;ko00130 Ubiquinone and other terpenoid-quinone biosynthesis;ko00945 Stilbenoid, diarylheptanoid and gingerol biosynthesis;ko00941 Flavonoid biosynthesis
TRINITY_DN81522_c0_g1	1.68081	12.6175	54.7744	2.9082	5.02628	2.11808	pfam14111, DUF4283, Domain of unknown function (DUF4283). This domain family is found in plants, and is approximately 100 amino acids in length. Considering the very diverse range of other domains it is associated with it is possible that this domain is a binding/guiding region. There are two highly conserved tryptophan residues. 2.07118e-11	-	gi|720061953|ref|XP_010275342.1| PREDICTED: uncharacterized protein LOC104610424 [Nelumbo nucifera] 2.8e-27	-	pfam14111, DUF4283, Domain of unknown function (DUF4283). This domain family is found in plants, and is approximately 100 amino acids in length. Considering the very diverse range of other domains it is associated with it is possible that this domain is a binding/guiding region. There are two highly conserved tryptophan residues. 4.94823e-12	-	tr|A0A068V181|A0A068V181_COFCA Uncharacterized protein OS=Coffea canephora GN=GSCOC_T00040523001 PE=4 SV=1 1.1e-18	-	-
TRINITY_DN81616_c1_g1	17.869	7.67276	1.86827	-1.21964	-3.25768	-2.03804	-	-	gi|743762128|ref|XP_010906604.1| PREDICTED: patatin-like protein 3 [Elaeis guineensis] 3.1e-08	-	-	sp|O80959|PLP6_ARATH Patatin-like protein 6 OS=Arabidopsis thaliana GN=PLP6 PE=2 SV=1 5.92187e-08	tr|M0TBS6|M0TBS6_MUSAM Uncharacterized protein OS=Musa acuminata subsp. malaccensis PE=4 SV=1 6.8e-08	GO:0006952, defense response;GO:0008152, metabolic process;GO:0016042, lipid catabolic process;GO:0016787, hydrolase activity	-
TRINITY_DN81704_c2_g2	28.0372	4.88106	13.3898	-2.52208	-1.06621	1.45587	-	-	gi|1000960164|ref|XP_015576248.1| PREDICTED: uncharacterized protein LOC107261451 [Ricinus communis] 1.7e-07	gi|729313104|ref|XM_010532515.1| PREDICTED: Tarenaya hassleriana uncharacterized LOC104807301 (LOC104807301), mRNA 3.15083e-26	-	-	tr|W5H1F0|W5H1F0_WHEAT Uncharacterized protein OS=Triticum aestivum PE=4 SV=1 5.9e-08	GO:0016021, integral component of membrane	-
TRINITY_DN81775_c1_g2	8.56453	21.8207	44.1341	1.34925	2.36545	1.01619	-	-	-	-	-	-	-	-	-
TRINITY_DN81797_c0_g1	23.9253	5.51477	0.848512	-2.11716	-4.81746	-2.70029	cd04852, Peptidases_S8_3, Peptidase S8 family domain, uncharacterized subfamily 3. This family is a member of the Peptidases S8 or Subtilases serine endo- and exo-peptidase clan. They have an Asp/His/Ser catalytic triad similar to that found in trypsin-like proteases, but do not share their three-dimensional structure and are not homologous to trypsin. The stability of subtilases may be enhanced …	-	gi|743763674|ref|XP_010912031.1| PREDICTED: subtilisin-like protease [Elaeis guineensis] 1.1e-180	-	-	sp|Q9FHA4|SBT19_ARATH Subtilisin-like protease SBT1.9 OS=Arabidopsis thaliana GN=SBT1.9 PE=2 SV=1 1.18701e-143	tr|F6H1C4|F6H1C4_VITVI Putative uncharacterized protein OS=Vitis vinifera GN=VIT_18s0001g10350 PE=4 SV=1 1.2e-171	GO:0004252, serine-type endopeptidase activity;GO:0005576, extracellular region;GO:0005618, cell wall;GO:0006508, proteolysis	-
TRINITY_DN81808_c0_g3	14.3793	2.22793	5.90676	-2.69021	-1.28355	1.40666	-	-	-	-	-	-	-	-	-
TRINITY_DN81896_c0_g3	49.8301	7.44906	24.8687	-2.74189	-1.00269	1.7392	-	-	gi|743797844|ref|XP_010925083.1| PREDICTED: uncharacterized protein LOC105047729 isoform X1 [Elaeis guineensis] 2.1e-12	-	-	-	tr|M0SX55|M0SX55_MUSAM Uncharacterized protein OS=Musa acuminata subsp. malaccensis PE=4 SV=1 1.6e-12	-	-
TRINITY_DN81904_c2_g2	14.5501	93.6056	29.4735	2.68556	1.01838	-1.66718	cd01959, nsLTP2, nsLTP2: Non-specific lipid-transfer protein type 2 (nsLTP2) subfamily; Plant nsLTPs are small, soluble proteins that facilitate the transfer of fatty acids, phospholipids, glycolipids, and steroids between membranes. In addition to lipid transport and assembly, nsLTPs also play a key role in the defense of plants against pathogens. There are two closely-related types of nsLTPs, t…	-	gi|661894310|emb|CDP02751.1| unnamed protein product [Coffea canephora] 1.1e-21	-	-	sp|P86809|NLTP2_APIGA Non-specific lipid-transfer protein 2 OS=Apium graveolens var. rapaceum PE=1 SV=1 3.87676e-20	tr|A0A068U2N8|A0A068U2N8_COFCA Uncharacterized protein OS=Coffea canephora GN=GSCOC_T00040234001 PE=4 SV=1 8.4e-22	GO:0006810, transport;GO:0008289, lipid binding	-
TRINITY_DN82061_c0_g1	0.459413	29.0319	10.7697	5.9817	4.55104	-1.43066	-	-	gi|326525106|dbj|BAK07823.1| predicted protein, partial [Hordeum vulgare subsp. vulgare] 1.8e-11	gi|195641401|gb|EU968051.1| Zea mays clone 313476 flower-specific gamma-thionin precursor, mRNA, complete cds 8.24163e-38	pfam00304, Gamma-thionin, Gamma-thionin family. 3.06756e-06	sp|O65740|DEF2_CAPAN Defensin J1-2 OS=Capsicum annuum PE=1 SV=1 5.93108e-10	tr|F2EKF1|F2EKF1_HORVD Predicted protein (Fragment) OS=Hordeum vulgare var. distichum PE=2 SV=1 1.4e-11	GO:0005576, extracellular region;GO:0016021, integral component of membrane;GO:0031640, killing of cells of other organism;GO:0050832, defense response to fungus	-
TRINITY_DN82065_c2_g1	26.1274	63.7926	186.996	1.28783	2.83937	1.55155	-	-	-	-	-	-	-	-	-
TRINITY_DN82078_c2_g1	3.91192	90.5624	38.8693	4.53296	3.31268	-1.22028	PLN02589, PLN02589, caffeoyl-CoA O-methyltransferase. 6.0337e-12	-	gi|255555405|ref|XP_002518739.1| PREDICTED: caffeoyl-CoA O-methyltransferase [Ricinus communis] 9.5e-06	-	-	sp|Q40313|CAMT_MEDSA Caffeoyl-CoA O-methyltransferase OS=Medicago sativa GN=CCOMT PE=1 SV=1 2.66246e-10	tr|B9RYF5|B9RYF5_RICCO O-methyltransferase, putative OS=Ricinus communis GN=RCOM_0812690 PE=4 SV=1 7.2e-06	GO:0009809, lignin biosynthetic process;GO:0042409, caffeoyl-CoA O-methyltransferase activity;GO:0046872, metal ion binding	-
TRINITY_DN82230_c0_g1	11.0644	5.06479	1.52656	-1.12735	-2.85757	-1.73022	cd13132, MATE_eukaryotic, Eukaryotic members of the multidrug and toxic compound extrusion (MATE) family. The integral membrane proteins from the MATE family are involved in exporting metabolites across the cell membrane and are responsible for multidrug resistance (MDR) in many bacteria and animals. MATE has also been identified as a large multigene family in plants, where the proteins are linke…	KOG1347, KOG1347, KOG1347, Uncharacterized membrane protein, predicted efflux pump [General function prediction only]. 2.38572e-31	gi|743775216|ref|XP_010917985.1| PREDICTED: MATE efflux family protein 5 isoform X1 [Elaeis guineensis] 1.0e-117	gi|326501217|dbj|AK367637.1| Hordeum vulgare subsp. vulgare mRNA for predicted protein, complete cds, clone: NIASHv2059N06 1.27159e-68	-	sp|O49660|DTX56_ARATH Protein DETOXIFICATION 56 OS=Arabidopsis thaliana GN=DTX56 PE=1 SV=1 4.41739e-114	tr|A0A061G528|A0A061G528_THECC Protein DETOXIFICATION OS=Theobroma cacao GN=TCM_016100 PE=3 SV=1 1.8e-111	GO:0005886, plasma membrane;GO:0006855, drug transmembrane transport;GO:0015238, drug transmembrane transporter activity;GO:0015297, antiporter activity;GO:0016021, integral component of membrane;GO:0071244, cellular response to carbon dioxide;GO:1902456, regulation of stomatal opening	-
TRINITY_DN82238_c2_g3	24.8226	2.66173	5.35807	-3.22121	-2.21187	1.00935	-	-	-	-	-	-	-	-	-
TRINITY_DN82428_c1_g2	2.76135	9.12643	19.7271	1.72468	2.83673	1.11206	-	-	-	-	-	-	-	-	-
TRINITY_DN82428_c2_g1	1.45544	6.45556	15.1645	2.14909	3.38117	1.23208	-	KOG1603, KOG1603, KOG1603, Copper chaperone [Inorganic ion transport and metabolism]. 2.41531e-11	gi|828317212|ref|XP_004503739.2| PREDICTED: gelsolin-related protein of 125 kDa isoform X1 [Cicer arietinum] 8.8e-44	gi|743765561|ref|XM_010914703.1| PREDICTED: Elaeis guineensis protein FAM9A-like (LOC105038800), mRNA 3.48097e-36	-	sp|Q9SZN7|HIP26_ARATH Heavy metal-associated isoprenylated plant protein 26 OS=Arabidopsis thaliana GN=HIPP26 PE=1 SV=1 6.70862e-10	tr|M0T4K4|M0T4K4_MUSAM Uncharacterized protein OS=Musa acuminata subsp. malaccensis PE=4 SV=1 1.4e-38	GO:0005737, cytoplasm;GO:0005886, plasma membrane;GO:0009506, plasmodesma;GO:0010286, heat acclimation;GO:0030001, metal ion transport;GO:0031965, nuclear membrane;GO:0046872, metal ion binding;GO:0046914, transition metal ion binding;GO:0046916, cellular transition metal ion homeostasis	-
TRINITY_DN82433_c2_g1	0.646627	21.9231	8.21429	5.08337	3.66713	-1.41624	PLN02484, PLN02484, probable pectinesterase/pectinesterase inhibitor. 8.46621e-62	-	gi|672107353|ref|XP_008806757.1| PREDICTED: LOW QUALITY PROTEIN: probable pectinesterase/pectinesterase inhibitor 34 [Phoenix dactylifera] 1.3e-53	gi|743800429|ref|XM_010927631.1| PREDICTED: Elaeis guineensis probable pectinesterase/pectinesterase inhibitor 34 (LOC105048340), mRNA 2.39546e-72	pfam01095, Pectinesterase, Pectinesterase. 4.97822e-25	sp|Q9M3B0|PME34_ARATH Probable pectinesterase/pectinesterase inhibitor 34 OS=Arabidopsis thaliana GN=PME34 PE=2 SV=1 1.55152e-57	tr|A0FHC0|A0FHC0_LYCAU Pectinesterase OS=Lycoris aurea PE=2 SV=1 1.1e-52	GO:0004857, enzyme inhibitor activity;GO:0005618, cell wall;GO:0016021, integral component of membrane;GO:0030599, pectinesterase activity;GO:0042545, cell wall modification;GO:0045330, aspartyl esterase activity;GO:0045490, pectin catabolic process;GO:0046910, pectinesterase inhibitor activity;GO:0071944, cell periphery	-
TRINITY_DN82530_c1_g2	46.2716	12.1552	3.28365	-1.92856	-3.81676	-1.8882	-	-	-	-	-	-	-	-	-
TRINITY_DN82530_c1_g4	33.4603	12.9943	0.50263	-1.36457	-6.05681	-4.69224	-	-	-	-	-	-	-	-	-
TRINITY_DN82562_c1_g2	16.9787	1.54647	6.95181	-3.45668	-1.28826	2.16841	-	-	gi|225439530|ref|XP_002264158.1| PREDICTED: abscisic acid receptor PYL4 [Vitis vinifera] 1.2e-12	-	-	sp|O80920|PYL4_ARATH Abscisic acid receptor PYL4 OS=Arabidopsis thaliana GN=PYL4 PE=1 SV=1 7.34373e-11	tr|F6GXT6|F6GXT6_VITVI Putative uncharacterized protein OS=Vitis vinifera GN=VIT_08s0058g00470 PE=4 SV=1 9.4e-13	GO:0004864, protein phosphatase inhibitor activity;GO:0005634, nucleus;GO:0005737, cytoplasm;GO:0005886, plasma membrane;GO:0009738, abscisic acid-activated signaling pathway;GO:0010427, abscisic acid binding;GO:0042803, protein homodimerization activity;GO:0080163, regulation of protein serine/threonine phosphatase activity	-
TRINITY_DN82587_c0_g1	0.0001	140.624	872.798	20.4234	23.0572	2.63381	-	-	-	-	-	-	-	-	-
TRINITY_DN82681_c1_g1	0.0431337	7.4252	15.9956	7.42747	8.53465	1.10718	pfam03018, Dirigent, Dirigent-like protein. This family contains a number of proteins which are induced during disease response in plants. Members of this family are involved in lignification. 5.54878e-26	-	gi|743763255|ref|XP_010911804.1| PREDICTED: dirigent protein 22-like [Elaeis guineensis] 1.8e-25	-	pfam03018, Dirigent, Dirigent-like protein. This family contains a number of proteins which are induced during disease response in plants. Members of this family are involved in lignification. 1.32565e-26	sp|Q9FIG7|DIR2_ARATH Dirigent protein 2 OS=Arabidopsis thaliana GN=DIR2 PE=2 SV=1 1.58932e-26	tr|V7CYI3|V7CYI3_PHAVU Uncharacterized protein OS=Phaseolus vulgaris GN=PHAVU_001G145000g PE=4 SV=1 2.1e-21	GO:0009699, phenylpropanoid biosynthetic process;GO:0042349, guiding stereospecific synthesis activity;GO:0048046, apoplast	-
TRINITY_DN82685_c0_g1	79.56	200.008	23.0046	1.32994	-1.79012	-3.12006	pfam03492, Methyltransf_7, SAM dependent carboxyl methyltransferase. This family of plant methyltransferases contains enzymes that act on a variety of substrates including salicylic acid, jasmonic acid and 7-Methylxanthine. Caffeine is synthesized through sequential three-step methylation of xanthine derivatives at positions 7-N, 3-N, and 1-N. The protein 7-methylxanthine methyltransferase (desig…	-	gi|743886082|ref|XP_010910064.1| PREDICTED: anthranilate O-methyltransferase 1-like [Elaeis guineensis] 2.8e-33	-	pfam03492, Methyltransf_7, SAM dependent carboxyl methyltransferase. This family of plant methyltransferases contains enzymes that act on a variety of substrates including salicylic acid, jasmonic acid and 7-Methylxanthine. Caffeine is synthesized through sequential three-step methylation of xanthine derivatives at positions 7-N, 3-N, and 1-N. The protein 7-methylxanthine methyltransferase (desig…	sp|D9J100|AAMT3_MAIZE Anthranilate O-methyltransferase 3 OS=Zea mays GN=AAMT3 PE=1 SV=1 1.27105e-35	tr|A0A075W3C7|A0A075W3C7_9LILI SAM:benzoic acid/salicylic acid carboxyl methyltransferase OS=Lilium hybrid cultivar GN=BSMT PE=2 SV=1 5.3e-32	GO:0006952, defense response;GO:0008168, methyltransferase activity	-
TRINITY_DN82685_c0_g3	22.4322	67.3962	8.14749	1.5871	-1.46114	-3.04824	pfam03492, Methyltransf_7, SAM dependent carboxyl methyltransferase. This family of plant methyltransferases contains enzymes that act on a variety of substrates including salicylic acid, jasmonic acid and 7-Methylxanthine. Caffeine is synthesized through sequential three-step methylation of xanthine derivatives at positions 7-N, 3-N, and 1-N. The protein 7-methylxanthine methyltransferase (desig…	-	gi|695045069|ref|XP_009410315.1| PREDICTED: anthranilate O-methyltransferase 3-like [Musa acuminata subsp. malaccensis] 3.2e-23	-	pfam03492, Methyltransf_7, SAM dependent carboxyl methyltransferase. This family of plant methyltransferases contains enzymes that act on a variety of substrates including salicylic acid, jasmonic acid and 7-Methylxanthine. Caffeine is synthesized through sequential three-step methylation of xanthine derivatives at positions 7-N, 3-N, and 1-N. The protein 7-methylxanthine methyltransferase (desig…	sp|D9J0Z7|AAMT1_MAIZE Anthranilate O-methyltransferase 1 OS=Zea mays GN=AAMT1 PE=1 SV=1 9.44674e-27	tr|M0TJ67|M0TJ67_MUSAM Uncharacterized protein OS=Musa acuminata subsp. malaccensis PE=4 SV=1 2.4e-23	GO:0006952, defense response;GO:0008168, methyltransferase activity	-
TRINITY_DN82703_c4_g1	1.3253	15.5375	5.20958	3.55136	1.97484	-1.57652	-	-	-	-	-	-	-	-	-
TRINITY_DN82769_c2_g4	32.1932	3.47515	7.02865	-3.21161	-2.19544	1.01617	-	-	-	-	-	-	-	-	-
TRINITY_DN82776_c1_g1	39.2174	3.77075	7.93563	-3.37857	-2.30508	1.07349	-	-	-	-	-	-	-	-	-
TRINITY_DN82776_c1_g2	78.8665	7.51204	15.6382	-3.39214	-2.33434	1.0578	-	-	gi|1028948018|ref|XP_016717328.1| PREDICTED: uncharacterized protein LOC107930248 [Gossypium hirsutum] 1.1e-24	-	-	-	tr|A0A0D2S6I9|A0A0D2S6I9_GOSRA Uncharacterized protein OS=Gossypium raimondii GN=B456_006G199200 PE=4 SV=1 1.1e-24	-	-
TRINITY_DN82790_c1_g1	7.85514	131.68	43.248	4.06726	2.46092	-1.60633	-	-	gi|764514024|ref|XP_011464036.1| PREDICTED: subtilisin-like protease [Fragaria vesca subsp. vesca] 3.8e-19	gi|1002228738|ref|XM_015784290.1| PREDICTED: Oryza sativa Japonica Group uncharacterized LOC4324925 (LOC4324925), mRNA 1.80596e-11	pfam05922, Inhibitor_I9, Peptidase inhibitor I9. This family includes the proteinase B inhibitor from Saccharomyces cerevisiae and the activation peptides from peptidases of the subtilisin family. The subtilisin propeptides are known to function as molecular chaperones, assisting in the folding of the mature peptidase, but have also been shown to act as 'temporary inhibitors'. 4.57891e-06	sp|Q9FHA4|SBT19_ARATH Subtilisin-like protease SBT1.9 OS=Arabidopsis thaliana GN=SBT1.9 PE=2 SV=1 5.93468e-16	tr|A0A077RWL0|A0A077RWL0_WHEAT Uncharacterized protein OS=Triticum aestivum GN=TRAES_3BF044200290CFD_c1 PE=4 SV=1 1.8e-16	GO:0004252, serine-type endopeptidase activity;GO:0005576, extracellular region;GO:0005618, cell wall;GO:0006508, proteolysis	-
TRINITY_DN82844_c0_g1	64.8626	5.94709	13.8981	-3.44713	-2.2225	1.22463	-	-	-	-	-	-	-	-	-
TRINITY_DN82919_c1_g1	18.2422	3.12125	6.30373	-2.54709	-1.533	1.01408	-	-	gi|743885404|ref|XP_010909913.1| PREDICTED: cationic amino acid transporter 2, vacuolar-like [Elaeis guineensis] 5.2e-06	-	-	-	tr|M0SQV7|M0SQV7_MUSAM Uncharacterized protein OS=Musa acuminata subsp. malaccensis PE=4 SV=1 8.7e-06	GO:0015171, amino acid transmembrane transporter activity;GO:0016021, integral component of membrane	-
TRINITY_DN82927_c1_g3	43.0009	7.99939	2.56832	-2.42641	-4.06547	-1.63907	-	KOG0255, KOG0255, KOG0255, Synaptic vesicle transporter SVOP and related transporters (major facilitator superfamily) [General function prediction only]. 7.61747e-08	gi|674936782|emb|CDX96817.1| BnaA08g23600D [Brassica napus] 1.6e-43	-	-	sp|Q9SA38|OCT3_ARATH Organic cation/carnitine transporter 3 OS=Arabidopsis thaliana GN=OCT3 PE=2 SV=1 1.42439e-53	tr|A0A078E6Z2|A0A078E6Z2_BRANA BnaA08g23600D protein OS=Brassica napus GN=BnaA08g23600D PE=4 SV=1 1.2e-43	GO:0005524, ATP binding;GO:0006811, ion transport;GO:0009705, plant-type vacuole membrane;GO:0016021, integral component of membrane;GO:0022857, transmembrane transporter activity;GO:0070417, cellular response to cold	-
TRINITY_DN82970_c1_g1	0.155624	8.41099	37.8019	5.75614	7.92425	2.16811	pfam00197, Kunitz_legume, Trypsin and protease inhibitor. 4.04513e-29	-	gi|694994931|ref|XP_009406658.1| PREDICTED: miraculin-like [Musa acuminata subsp. malaccensis] 1.9e-36	-	pfam00197, Kunitz_legume, Trypsin and protease inhibitor. 9.66416e-30	sp|P13087|MIRA_SYNDU Miraculin OS=Synsepalum dulcificum PE=1 SV=3 1.98831e-24	tr|M0RW94|M0RW94_MUSAM Uncharacterized protein OS=Musa acuminata subsp. malaccensis PE=4 SV=1 1.4e-36	GO:0004866, endopeptidase inhibitor activity	-
TRINITY_DN82970_c1_g2	0.281282	32.576	117.326	6.85565	8.70429	1.84865	-	-	-	-	-	-	-	-	-
TRINITY_DN82982_c0_g1	15.0235	2.71287	5.63726	-2.46933	-1.41416	1.05517	-	-	gi|695037972|ref|XP_009406485.1| PREDICTED: dnaJ homolog subfamily B member 14 [Musa acuminata subsp. malaccensis] 7.4e-15	-	-	sp|Q9SMS0|NDHT_ARATH NAD(P)H-quinone oxidoreductase subunit T, chloroplastic OS=Arabidopsis thaliana GN=ndhT PE=1 SV=1 9.35465e-12	tr|M0TB64|M0TB64_MUSAM Uncharacterized protein OS=Musa acuminata subsp. malaccensis PE=4 SV=1 5.6e-15	GO:0006810, transport;GO:0009507, chloroplast;GO:0009535, chloroplast thylakoid membrane;GO:0010598, NAD(P)H dehydrogenase complex (plastoquinone);GO:0016021, integral component of membrane;GO:0016491, oxidoreductase activity;GO:0048038, quinone binding	-
TRINITY_DN83025_c0_g1	258.477	42.3757	122.393	-2.60873	-1.07852	1.53021	-	KOG2953, KOG2953, KOG2953, mRNA-binding protein Encore [RNA processing and modification]. 1.7231e-19	gi|743884510|ref|XP_010909706.1| PREDICTED: uncharacterized protein LOC105035733 [Elaeis guineensis] 2.8e-74	-	-	-	tr|A5AMT9|A5AMT9_VITVI Putative uncharacterized protein OS=Vitis vinifera GN=VIT_08s0040g00890 PE=4 SV=1 8.6e-68	GO:0003676, nucleic acid binding	-
TRINITY_DN83025_c0_g2	54.3569	10.2931	21.6864	-2.40079	-1.32567	1.07512	-	-	-	-	-	-	-	-	-
TRINITY_DN83038_c1_g1	12.2146	82.5428	36.2572	2.75654	1.56966	-1.18687	-	-	-	gi|743763059|ref|XM_010912794.1| PREDICTED: Elaeis guineensis probable methyltransferase PMT26 (LOC105037081), transcript variant X2, mRNA 2.1822e-11	-	-	-	-	-
TRINITY_DN83041_c1_g3	119.048	13.5778	2.41224	-3.13223	-5.62503	-2.49281	-	-	gi|672137664|ref|XP_008792564.1| PREDICTED: LOW QUALITY PROTEIN: zinc finger protein ZAT10 [Phoenix dactylifera] 1.4e-29	gi|695025538|ref|XM_009401749.1| PREDICTED: Musa acuminata subsp. malaccensis zinc finger protein ZAT6-like (LOC103984282), mRNA 2.23264e-24	pfam13912, zf-C2H2_6, C2H2-type zinc finger. 5.53253e-06	sp|Q9SSW1|AZF1_ARATH Zinc finger protein AZF1 OS=Arabidopsis thaliana GN=AZF1 PE=2 SV=1 1.6154e-22	tr|M0S7N2|M0S7N2_MUSAM Uncharacterized protein OS=Musa acuminata subsp. malaccensis PE=4 SV=1 1.2e-28	GO:0003677, DNA binding;GO:0003700, DNA binding transcription factor activity;GO:0005634, nucleus;GO:0006351, transcription, DNA-templated;GO:0009409, response to cold;GO:0009738, abscisic acid-activated signaling pathway;GO:0010200, response to chitin;GO:0042538, hyperosmotic salinity response;GO:0043565, sequence-specific DNA binding;GO:0044212, transcription regulatory region DNA binding;GO:00…	-
TRINITY_DN83059_c0_g1	1.62244	47.8367	13.3658	4.88188	3.0423	-1.83958	PLN02244, PLN02244, tocopherol O-methyltransferase. 2.24305e-23	-	gi|358680766|gb|AEU17779.1| gamma-tocopherol methyltransferase [Elaeis guineensis] 3.6e-21	-	-	sp|Q6ZIK0|GTOMC_ORYSJ Probable tocopherol O-methyltransferase, chloroplastic OS=Oryza sativa subsp. japonica GN=VTE4 PE=2 SV=1 2.98436e-24	tr|A7LP02|A7LP02_ELAOL Gamma-tocopherol methyltransferase (Fragment) OS=Elaeis oleifera GN=g-TMT PE=2 SV=1 2.7e-21	GO:0005737, cytoplasm;GO:0008757, S-adenosylmethionine-dependent methyltransferase activity;GO:0009507, chloroplast;GO:0010189, vitamin E biosynthetic process;GO:0032259, methylation;GO:0050342, tocopherol O-methyltransferase activity;GO:0051741, 2-methyl-6-phytyl-1,4-benzoquinone methyltransferase activity	K05928-ko00130 Ubiquinone and other terpenoid-quinone biosynthesis
TRINITY_DN83467_c1_g1	26.3462	293.423	57.1164	3.47731	1.11631	-2.36101	-	-	-	-	-	-	-	-	-
TRINITY_DN83467_c1_g2	10.7092	149.892	26.4645	3.80701	1.30521	-2.5018	-	-	-	-	-	-	-	-	-
TRINITY_DN83467_c1_g4	7.26889	67.735	22.828	3.2201	1.651	-1.5691	-	-	-	-	-	-	-	-	-
TRINITY_DN83518_c1_g1	2.29214	52.5221	20.372	4.51816	3.15182	-1.36634	PLN00050, PLN00050, expansin A; Provisional. 2.04399e-20	-	gi|1021581874|ref|XP_016180319.1| PREDICTED: expansin-A15-like [Arachis ipaensis] 1.2e-20	gi|195597997|gb|EU945643.1| Zea mays clone 280780 mRNA sequence 5.92049e-58	-	sp|O80622|EXP15_ARATH Expansin-A15 OS=Arabidopsis thaliana GN=EXPA15 PE=2 SV=2 1.64223e-20	tr|P93493|P93493_PINTA Expansin (Fragment) OS=Pinus taeda PE=2 SV=1 1.2e-20	GO:0005576, extracellular region;GO:0005618, cell wall;GO:0006949, syncytium formation;GO:0009664, plant-type cell wall organization;GO:0016020, membrane	-
TRINITY_DN83525_c0_g2	221.167	49.1649	107.511	-2.16944	-1.04066	1.12878	-	-	-	-	-	-	-	-	-
TRINITY_DN83544_c1_g3	9.60431	132.67	31.2205	3.78802	1.70074	-2.08728	-	-	gi|702309383|ref|XP_010050506.1| PREDICTED: leucine-rich repeat extensin-like protein 4 [Eucalyptus grandis] 2.9e-63	gi|672108654|ref|XM_008787950.1| PREDICTED: Phoenix dactylifera leucine-rich repeat extensin-like protein 4 (LOC103704595), mRNA 3.88743e-86	-	sp|Q9LHF1|LRX4_ARATH Leucine-rich repeat extensin-like protein 4 OS=Arabidopsis thaliana GN=LRX4 PE=2 SV=1 6.00898e-68	tr|V4UE70|V4UE70_9ROSI Uncharacterized protein (Fragment) OS=Citrus clementina GN=CICLE_v100107081mg PE=4 SV=1 1.1e-59	GO:0005199, structural constituent of cell wall;GO:0005576, extracellular region;GO:0005618, cell wall;GO:0009505, plant-type cell wall;GO:0009506, plasmodesma;GO:0071555, cell wall organization	-
TRINITY_DN83565_c2_g1	26.8027	130.047	63.5744	2.27858	1.24607	-1.03251	-	-	-	-	-	-	-	-	-
TRINITY_DN83576_c2_g2	76.4643	14.3331	4.00135	-2.41543	-4.25623	-1.8408	pfam07816, DUF1645, Protein of unknown function (DUF1645). These sequences are derived from a number of hypothetical plant proteins. The region in question is approximately 270 amino acids long. Some members of this family are annotated as yeast pheromone receptor proteins AR781 but no literature was found to support this. 1.01204e-06	-	gi|719985029|ref|XP_010251254.1| PREDICTED: uncharacterized protein LOC104593196 [Nelumbo nucifera] 5.7e-42	-	pfam07816, DUF1645, Protein of unknown function (DUF1645). These sequences are derived from a number of hypothetical plant proteins. The region in question is approximately 270 amino acids long. Some members of this family are annotated as yeast pheromone receptor proteins AR781 but no literature was found to support this. 2.41785e-07	-	tr|F6GSQ5|F6GSQ5_VITVI Putative uncharacterized protein OS=Vitis vinifera GN=VIT_17s0000g08380 PE=4 SV=1 6.7e-35	-	-
TRINITY_DN83616_c2_g4	0.0001	9.79556	34.5142	16.5798	18.3968	1.81699	pfam03791, KNOX2, KNOX2 domain. The MEINOX region is comprised of two domains, KNOX1 and KNOX2. KNOX1 plays a role in suppressing target gene expression. KNOX2, essential for function, is thought to be necessary for homo-dimerization. 7.5558e-15	KOG0773, KOG0773, KOG0773, Transcription factor MEIS1 and related HOX domain proteins [Transcription]. 1.95775e-11	gi|388556558|ref|NP_001253999.1| homeobox protein knotted-1-like 2-like [Glycine max] 3.3e-99	gi|695005025|ref|XM_009390670.1| PREDICTED: Musa acuminata subsp. malaccensis homeobox protein knotted-1-like 2 (LOC103975651), mRNA 3.84026e-102	pfam03791, KNOX2, KNOX2 domain. The MEINOX region is comprised of two domains, KNOX1 and KNOX2. KNOX1 plays a role in suppressing target gene expression. KNOX2, essential for function, is thought to be necessary for homo-dimerization. 1.80515e-15	sp|Q41330|KN1_SOLLC Homeotic protein knotted-1 OS=Solanum lycopersicum GN=KN1 PE=2 SV=1 7.83667e-120	tr|A0A0B2QAY9|A0A0B2QAY9_GLYSO Homeobox protein knotted-1-like 2 OS=Glycine soja GN=glysoja_010662 PE=4 SV=1 2.5e-99	GO:0005634, nucleus;GO:0006355, regulation of transcription, DNA-templated;GO:0043565, sequence-specific DNA binding	-
TRINITY_DN83656_c0_g8	1.37164	49.4158	127.55	5.171	6.53902	1.36802	PLN00142, PLN00142, sucrose synthase. 2.15655e-84	-	gi|68532869|dbj|BAE06059.1| sucrose synthase [Potamogeton distinctus] 3.2e-83	gi|242035532|ref|XM_002465116.1| Sorghum bicolor hypothetical protein, mRNA 4.83289e-85	pfam00862, Sucrose_synth, Sucrose synthase. Sucrose synthases catalyze the synthesis of sucrose from UDP-glucose and fructose. This family includes the bulk of the sucrose synthase protein. However the carboxyl terminal region of the sucrose synthases belongs to the glycosyl transferase family pfam00534. 1.52496e-65	sp|Q41607|SUS2_TULGE Sucrose synthase 2 OS=Tulipa gesneriana PE=2 SV=1 6.59196e-100	tr|Q4LEV1|Q4LEV1_POTDI Sucrose synthase OS=Potamogeton distinctus GN=PdSUS2 PE=2 SV=1 2.4e-83	GO:0005985, sucrose metabolic process;GO:0016157, sucrose synthase activity	-
TRINITY_DN83662_c1_g1	1.0275	56.0935	16.9526	5.77063	4.0443	-1.72633	PLN02196, PLN02196, abscisic acid 8'-hydroxylase. 5.06634e-120	KOG0684, KOG0684, KOG0684, Cytochrome P450 [Secondary metabolites biosynthesis, transport and catabolism]. 6.47491e-14	gi|672202822|ref|XP_008778482.1| PREDICTED: abscisic acid 8'-hydroxylase 3-like [Phoenix dactylifera] 6.2e-122	gi|1002288300|ref|XM_015792965.1| PREDICTED: Oryza sativa Japonica Group abscisic acid 8'-hydroxylase 2 (LOC4345810), mRNA 1.371e-137	pfam00067, p450, Cytochrome P450. Cytochrome P450s are haem-thiolate proteins involved in the oxidative degradation of various compounds. They are particularly well known for their role in the degradation of environmental toxins and mutagens. They can be divided into 4 classes, according to the method by which electrons from NAD(P)H are delivered to the catalytic site. Sequence conservation is re…	sp|Q0J185|ABAH3_ORYSJ Abscisic acid 8'-hydroxylase 3 OS=Oryza sativa subsp. japonica GN=CYP707A7 PE=2 SV=1 3.10161e-143	tr|M0U0I9|M0U0I9_MUSAM Uncharacterized protein OS=Musa acuminata subsp. malaccensis PE=3 SV=1 1.2e-120	GO:0004497, monooxygenase activity;GO:0005506, iron ion binding;GO:0007275, multicellular organism development;GO:0010268, brassinosteroid homeostasis;GO:0010295, (+)-abscisic acid 8'-hydroxylase activity;GO:0016021, integral component of membrane;GO:0016125, sterol metabolic process;GO:0016132, brassinosteroid biosynthetic process;GO:0016705, oxidoreductase activity, acting on paired donors, wit…	-
TRINITY_DN83668_c0_g3	0.995755	27.8611	6.74138	4.80632	2.75918	-2.04713	-	-	-	-	-	-	-	-	-
TRINITY_DN83737_c0_g2	1.15846	14.6356	5.25217	3.6592	2.18071	-1.47849	-	-	-	-	-	-	-	-	-
TRINITY_DN83787_c0_g3	48.928	19.1442	6.67878	-1.35376	-2.873	-1.51925	cd02120, PA_subtilisin_like, PA_subtilisin_like: Protease-associated domain containing subtilisin-like proteases. This group contains various PA domain-containing subtilisin-like proteases including melon cucumisin, Arabidopsis thaliana Ara12, a nodule specific serine protease from Alnus glutinosa ag12, members of the tomato P69 family, and tomato LeSBT2. These proteins belong to the peptidase S8…	-	gi|672137849|ref|XP_008792659.1| PREDICTED: subtilisin-like protease [Phoenix dactylifera] 3.7e-27	-	-	sp|O65351|SBT17_ARATH Subtilisin-like protease SBT1.7 OS=Arabidopsis thaliana GN=SBT1.7 PE=1 SV=1 2.29226e-28	tr|A0A061DID2|A0A061DID2_THECC Subtilase family protein OS=Theobroma cacao GN=TCM_000749 PE=4 SV=1 8.1e-27	GO:0004252, serine-type endopeptidase activity;GO:0005576, extracellular region;GO:0005618, cell wall;GO:0009505, plant-type cell wall;GO:0010214, seed coat development;GO:0048046, apoplast;GO:0048359, mucilage metabolic process involved in seed coat development;GO:0080001, mucilage extrusion from seed coat	-
TRINITY_DN83801_c1_g1	0.795356	87.4585	23.0395	6.78085	4.85637	-1.92449	PLN02475, PLN02475, 5-methyltetrahydropteroyltriglutamate--homocysteine methyltransferase. 1.25194e-43	KOG2263, KOG2263, KOG2263, Methionine synthase II (cobalamin-independent) [Amino acid transport and metabolism]. 2.1975e-39	gi|573964196|ref|XP_006664220.1| PREDICTED: 5-methyltetrahydropteroyltriglutamate--homocysteine methyltransferase 1 [Oryza brachyantha] 2.5e-33	gi|703104127|ref|XM_010099628.1| Morus notabilis 5-methyltetrahydropteroyltriglutamate--homocysteine methyltransferase partial mRNA 2.17848e-54	pfam01717, Meth_synt_2, Cobalamin-independent synthase, Catalytic domain. This is a family of vitamin-B12 independent methionine synthases or 5-methyltetrahydropteroyltriglutamate--homocysteine methyltransferases, EC:2.1.1.14 from bacteria and plants. Plants are the only higher eukaryotes that have the required enzymes for methionine synthesis. This enzyme catalyzes the last step in the productio…	sp|Q2QLY5|METE1_ORYSJ 5-methyltetrahydropteroyltriglutamate--homocysteine methyltransferase 1 OS=Oryza sativa subsp. japonica GN=Os12g0623900 PE=2 SV=1 1.61311e-44	tr|J3NF56|J3NF56_ORYBR Uncharacterized protein OS=Oryza brachyantha GN=OB12G26140 PE=3 SV=1 1.9e-33	GO:0003871, 5-methyltetrahydropteroyltriglutamate-homocysteine S-methyltransferase activity;GO:0005576, extracellular region;GO:0005829, cytosol;GO:0008270, zinc ion binding;GO:0008705, methionine synthase activity;GO:0009086, methionine biosynthetic process;GO:0050667, homocysteine metabolic process	-
TRINITY_DN83801_c3_g1	3.90201	96.6635	42.9647	4.63068	3.46086	-1.16982	PLN02475, PLN02475, 5-methyltetrahydropteroyltriglutamate--homocysteine methyltransferase. 3.33599e-51	KOG2263, KOG2263, KOG2263, Methionine synthase II (cobalamin-independent) [Amino acid transport and metabolism]. 1.88402e-51	gi|697165522|ref|XP_009591564.1| PREDICTED: 5-methyltetrahydropteroyltriglutamate--homocysteine methyltransferase-like [Nicotiana tomentosiformis] 6.5e-46	gi|743823935|ref|XM_010934346.1| PREDICTED: Elaeis guineensis 5-methyltetrahydropteroyltriglutamate--homocysteine methyltransferase 2-like (LOC105053250), mRNA 9.74924e-82	pfam08267, Meth_synt_1, Cobalamin-independent synthase, N-terminal domain. The N-terminal domain and C-terminal domains of cobalamin-independent synthases together define a catalytic cleft in the enzyme. The N-terminal domain is thought to bind the substrate, in particular, the negatively charged polyglutamate chain. The N-terminal domain is also thought to stabilize a loop from the C-terminal do…	sp|Q42699|METE_CATRO 5-methyltetrahydropteroyltriglutamate--homocysteine methyltransferase OS=Catharanthus roseus GN=METE PE=2 SV=1 1.41904e-53	tr|V4TTE7|V4TTE7_9ROSI Uncharacterized protein OS=Citrus clementina GN=CICLE_v10018965mg PE=4 SV=1 6.4e-46	GO:0003871, 5-methyltetrahydropteroyltriglutamate-homocysteine S-methyltransferase activity;GO:0005737, cytoplasm;GO:0008270, zinc ion binding;GO:0009086, methionine biosynthetic process	-
TRINITY_DN83801_c3_g3	1.26582	41.2924	19.2746	5.02773	3.92856	-1.09918	PLN02475, PLN02475, 5-methyltetrahydropteroyltriglutamate--homocysteine methyltransferase. 2.65887e-33	KOG2263, KOG2263, KOG2263, Methionine synthase II (cobalamin-independent) [Amino acid transport and metabolism]. 1.07526e-30	gi|1009163115|ref|XP_015899792.1| PREDICTED: 5-methyltetrahydropteroyltriglutamate--homocysteine methyltransferase [Ziziphus jujuba] 1.2e-25	gi|695041740|ref|XM_009410213.1| PREDICTED: Musa acuminata subsp. malaccensis 5-methyltetrahydropteroyltriglutamate--homocysteine methyltransferase 2-like (LOC103990917), mRNA 2.44524e-50	pfam01717, Meth_synt_2, Cobalamin-independent synthase, Catalytic domain. This is a family of vitamin-B12 independent methionine synthases or 5-methyltetrahydropteroyltriglutamate--homocysteine methyltransferases, EC:2.1.1.14 from bacteria and plants. Plants are the only higher eukaryotes that have the required enzymes for methionine synthesis. This enzyme catalyzes the last step in the productio…	sp|Q42662|METE_PLESU 5-methyltetrahydropteroyltriglutamate--homocysteine methyltransferase OS=Plectranthus scutellarioides GN=MET PE=1 SV=2 3.53458e-33	tr|G3G858|G3G858_CAMSI Methionine synthase OS=Camellia sinensis PE=2 SV=1 8.9e-26	GO:0003871, 5-methyltetrahydropteroyltriglutamate-homocysteine S-methyltransferase activity;GO:0005737, cytoplasm;GO:0008270, zinc ion binding;GO:0009086, methionine biosynthetic process	-
TRINITY_DN83801_c3_g4	2.06966	73.2738	32.0805	5.14583	3.95423	-1.1916	PLN02475, PLN02475, 5-methyltetrahydropteroyltriglutamate--homocysteine methyltransferase. 4.73914e-37	KOG2263, KOG2263, KOG2263, Methionine synthase II (cobalamin-independent) [Amino acid transport and metabolism]. 2.14444e-32	gi|1025032187|ref|XP_016442966.1| PREDICTED: 5-methyltetrahydropteroyltriglutamate--homocysteine methyltransferase-like [Nicotiana tabacum] 4.1e-30	gi|466862924|dbj|AB703683.1| Senna obtusifolia MS mRNA for cobalamin-independent methionine synthase, complete cds 7.39286e-49	pfam08267, Meth_synt_1, Cobalamin-independent synthase, N-terminal domain. The N-terminal domain and C-terminal domains of cobalamin-independent synthases together define a catalytic cleft in the enzyme. The N-terminal domain is thought to bind the substrate, in particular, the negatively charged polyglutamate chain. The N-terminal domain is also thought to stabilize a loop from the C-terminal do…	sp|Q42699|METE_CATRO 5-methyltetrahydropteroyltriglutamate--homocysteine methyltransferase OS=Catharanthus roseus GN=METE PE=2 SV=1 3.3514e-36	tr|M0SV53|M0SV53_MUSAM Uncharacterized protein OS=Musa acuminata subsp. malaccensis PE=4 SV=1 6.9e-30	GO:0003871, 5-methyltetrahydropteroyltriglutamate-homocysteine S-methyltransferase activity;GO:0005737, cytoplasm;GO:0008270, zinc ion binding;GO:0009086, methionine biosynthetic process	-
TRINITY_DN83836_c1_g2	26.2455	5.59197	11.3094	-2.23064	-1.21455	1.01609	-	-	gi|743854053|ref|XP_010940800.1| PREDICTED: uncharacterized protein LOC105059265 [Elaeis guineensis] 2.7e-46	gi|727642580|ref|XM_010494355.1| PREDICTED: Camelina sativa uncharacterized LOC104770008 (LOC104770008), transcript variant X2, mRNA 1.61988e-35	-	-	tr|M0SAK7|M0SAK7_MUSAM Uncharacterized protein OS=Musa acuminata subsp. malaccensis PE=4 SV=1 7.2e-44	-	-
TRINITY_DN83854_c2_g1	2705.02	182.728	413.385	-3.88787	-2.71008	1.17779	-	-	-	-	-	-	-	-	-
TRINITY_DN83875_c1_g2	18.9591	2.79252	6.14631	-2.76325	-1.62509	1.13815	-	-	gi|695012528|ref|XP_009393024.1| PREDICTED: uncharacterized protein LOC103978816 [Musa acuminata subsp. malaccensis] 8.4e-25	gi|223944052|gb|BT061413.1| Zea mays full-length cDNA clone ZM_BFb0143H02 mRNA, complete cds 2.26315e-22	-	sp|Q94AQ8|PNSB2_ARATH Photosynthetic NDH subunit of subcomplex B 2, chloroplastic OS=Arabidopsis thaliana GN=PNSB2 PE=2 SV=1 4.91098e-22	tr|M0SHS2|M0SHS2_MUSAM Uncharacterized protein OS=Musa acuminata subsp. malaccensis PE=4 SV=1 6.4e-25	GO:0003824, catalytic activity;GO:0005975, carbohydrate metabolic process;GO:0006810, transport;GO:0009534, chloroplast thylakoid;GO:0009535, chloroplast thylakoid membrane;GO:0009773, photosynthetic electron transport in photosystem I;GO:0010598, NAD(P)H dehydrogenase complex (plastoquinone);GO:0030246, carbohydrate binding	-
TRINITY_DN83881_c0_g1	112.294	18.465	38.03	-2.60441	-1.56206	1.04234	sd00038, Kelch, Kelch repeat. Kelch repeats are 44 to 56 amino acids in length and form a four-stranded beta-sheet corresponding to a single blade of five to seven bladed beta propellers. The Kelch superfamily is a large evolutionary conserved protein family whose members are present throughout the cell and extracellularly, and have diverse activities. Kelch repeats are often in combination with …	KOG4441, KOG4441, KOG4441, Proteins containing BTB/POZ and Kelch domains, involved in regulatory/signal transduction processes [Signal transduction mechanisms, General function prediction only]. 4.00247e-11	gi|720016529|ref|XP_010261182.1| PREDICTED: F-box/kelch-repeat protein At1g22040-like [Nelumbo nucifera] 1.6e-204	gi|720016539|ref|XR_735615.1| PREDICTED: Nelumbo nucifera F-box/kelch-repeat protein At1g22040-like (LOC104600064), transcript variant X7, misc_RNA 9.70781e-178	-	sp|Q9LM55|FBK8_ARATH F-box/kelch-repeat protein At1g22040 OS=Arabidopsis thaliana GN=At1g22040 PE=2 SV=1 0.0	tr|F6H0U8|F6H0U8_VITVI Putative uncharacterized protein OS=Vitis vinifera GN=VIT_18s0001g04730 PE=4 SV=1 3.1e-197	-	-
TRINITY_DN83893_c2_g2	349.217	37.4668	98.114	-3.22044	-1.83159	1.38885	-	-	gi|568336087|dbj|BAO24101.1| CONSTANS-like protein [Lemna gibba] 5.0e-28	gi|568336086|dbj|AB897788.1| Lemna gibba LgCOH1 mRNA for CONSTANS-like protein, complete cds 4.52165e-67	-	sp|Q9FHH8|COL5_ARATH Zinc finger protein CONSTANS-LIKE 5 OS=Arabidopsis thaliana GN=COL5 PE=2 SV=2 5.82556e-28	tr|W0RZK9|W0RZK9_LEMGI CONSTANS-like protein OS=Lemna gibba GN=LgCOH1 PE=2 SV=1 3.8e-28	GO:0003700, DNA binding transcription factor activity;GO:0005622, intracellular;GO:0005634, nucleus;GO:0006355, regulation of transcription, DNA-templated;GO:0008270, zinc ion binding;GO:0009416, response to light stimulus;GO:0009909, regulation of flower development	-
TRINITY_DN83921_c1_g1	0.707961	1144.95	207.149	10.6593	8.19278	-2.46654	-	-	-	-	-	-	-	-	-
TRINITY_DN83939_c1_g1	130.17	17.4689	5.49964	-2.89753	-4.56492	-1.66738	-	-	-	-	-	-	-	-	-
TRINITY_DN83981_c2_g2	3.80475	128.55	51.7153	5.07839	3.76472	-1.31367	PLN00050, PLN00050, expansin A; Provisional. 1.4017e-50	-	gi|657994304|ref|XP_008389456.1| PREDICTED: expansin-A10 [Malus domestica] 1.9e-47	gi|70779668|gb|DQ100330.1| Eucalyptus globulus putative alpha-expansin (EXPA3) mRNA, partial cds 4.13326e-100	pfam01357, Pollen_allerg_1, Pollen allergen. This family contains allergens lol PI, PII and PIII from Lolium perenne. 2.97119e-20	sp|Q9LDR9|EXP10_ARATH Expansin-A10 OS=Arabidopsis thaliana GN=EXPA10 PE=2 SV=1 4.18525e-55	tr|A7KX22|A7KX22_PYRPY Expansin 1 OS=Pyrus pyrifolia GN=EXP1 PE=2 SV=1 1.4e-47	GO:0005576, extracellular region;GO:0005618, cell wall;GO:0009664, plant-type cell wall organization;GO:0016020, membrane	-
TRINITY_DN83991_c0_g1	3.66163	9.86014	21.1066	1.42912	2.52714	1.09802	-	-	-	-	-	-	-	-	-
TRINITY_DN84062_c2_g1	38.1484	7.58867	2.18837	-2.3297	-4.12369	-1.79399	-	-	-	-	-	-	-	-	-
TRINITY_DN84114_c0_g1	46.1705	3.454	9.18638	-3.74063	-2.3294	1.41123	-	-	-	-	-	-	-	-	-
TRINITY_DN84161_c0_g2	1.79854	25.4055	5.48982	3.82024	1.60993	-2.21031	-	-	-	-	-	-	-	-	-
TRINITY_DN84161_c1_g1	0.97862	43.0699	8.44972	5.45979	3.11008	-2.3497	-	-	-	-	-	-	-	-	-
TRINITY_DN84161_c1_g2	3.58908	52.4267	12.6165	3.86861	1.81362	-2.055	-	-	-	-	-	-	-	-	-
TRINITY_DN84196_c1_g2	0.907358	34.3165	9.96178	5.24109	3.45666	-1.78443	PLN02835, PLN02835, oxidoreductase. 1.34234e-37	KOG1263, KOG1263, KOG1263, Multicopper oxidases [Secondary metabolites biosynthesis, transport and catabolism]. 1.08079e-19	gi|763773112|gb|KJB40235.1| hypothetical protein B456_007G052900 [Gossypium raimondii] 2.0e-30	-	pfam00394, Cu-oxidase, Multicopper oxidase. Many of the proteins in this family contain multiple similar copies of this plastocyanin-like domain. 2.13412e-17	sp|Q00624|ASOL_BRANA L-ascorbate oxidase homolog OS=Brassica napus GN=Bp10 PE=2 SV=1 3.28608e-29	tr|A0A0D2SEG3|A0A0D2SEG3_GOSRA Uncharacterized protein OS=Gossypium raimondii GN=B456_007G052900 PE=4 SV=1 1.5e-30	GO:0005507, copper ion binding;GO:0005576, extracellular region;GO:0016491, oxidoreductase activity	-
TRINITY_DN84196_c1_g4	0.42975	25.1981	7.82592	5.87367	4.18669	-1.68698	PLN02835, PLN02835, oxidoreductase. 2.78629e-52	KOG1263, KOG1263, KOG1263, Multicopper oxidases [Secondary metabolites biosynthesis, transport and catabolism]. 6.65283e-27	gi|567866401|ref|XP_006425823.1| hypothetical protein CICLE_v10025326mg [Citrus clementina] 6.8e-48	gi|242054772|ref|XM_002456487.1| Sorghum bicolor hypothetical protein, mRNA 2.2217e-33	pfam07732, Cu-oxidase_3, Multicopper oxidase. This entry contains many divergent copper oxidase-like domains that are not recognized by the pfam00394 model. 1.85639e-12	sp|Q8VXX5|SKS1_ARATH Monocopper oxidase-like protein SKS1 OS=Arabidopsis thaliana GN=SKS1 PE=1 SV=1 5.96437e-37	tr|V4RW55|V4RW55_9ROSI Uncharacterized protein OS=Citrus clementina GN=CICLE_v10025326mg PE=4 SV=1 5.2e-48	GO:0005507, copper ion binding;GO:0005886, plasma membrane;GO:0009505, plant-type cell wall;GO:0009506, plasmodesma;GO:0016491, oxidoreductase activity;GO:0016722, oxidoreductase activity, oxidizing metal ions;GO:0031225, anchored component of membrane;GO:0046658, anchored component of plasma membrane	-
TRINITY_DN84211_c1_g1	47.163	6.42188	15.347	-2.87659	-1.6197	1.25689	-	-	gi|695040019|ref|XP_009407567.1| PREDICTED: probable proline transporter 2 [Musa acuminata subsp. malaccensis] 2.3e-15	-	-	sp|Q69LA1|PROT2_ORYSJ Probable proline transporter 2 OS=Oryza sativa subsp. japonica GN=LOC_Os07g01090 PE=2 SV=1 1.12448e-15	tr|M0TCE8|M0TCE8_MUSAM Uncharacterized protein OS=Musa acuminata subsp. malaccensis PE=4 SV=1 1.7e-15	GO:0003333, amino acid transmembrane transport;GO:0005886, plasma membrane;GO:0015171, amino acid transmembrane transporter activity;GO:0016021, integral component of membrane	-
TRINITY_DN84211_c1_g4	72.9041	12.766	28.8227	-2.51369	-1.33879	1.1749	-	KOG1303, KOG1303, KOG1303, Amino acid transporters [Amino acid transport and metabolism]. 8.20064e-15	gi|695040019|ref|XP_009407567.1| PREDICTED: probable proline transporter 2 [Musa acuminata subsp. malaccensis] 2.7e-74	gi|743810675|ref|XM_010930657.1| PREDICTED: Elaeis guineensis probable proline transporter 2 (LOC105050572), transcript variant X2, mRNA 4.72464e-79	-	sp|Q69LA1|PROT2_ORYSJ Probable proline transporter 2 OS=Oryza sativa subsp. japonica GN=LOC_Os07g01090 PE=2 SV=1 1.38694e-88	tr|M0TCE8|M0TCE8_MUSAM Uncharacterized protein OS=Musa acuminata subsp. malaccensis PE=4 SV=1 2.0e-74	GO:0003333, amino acid transmembrane transport;GO:0005886, plasma membrane;GO:0015171, amino acid transmembrane transporter activity;GO:0016021, integral component of membrane	-
TRINITY_DN84222_c5_g2	526.008	79.1395	229.675	-2.73261	-1.19549	1.53713	-	-	-	-	-	-	-	-	-
TRINITY_DN84222_c5_g4	1311.87	213.891	642.529	-2.61668	-1.0298	1.58689	-	-	-	-	-	-	-	-	-
TRINITY_DN84228_c0_g1	33.9273	4.79903	9.68016	-2.82163	-1.80934	1.01229	-	-	gi|743780672|ref|XP_010920572.1| PREDICTED: uncharacterized protein LOC105044391 [Elaeis guineensis] 4.6e-103	gi|695075272|ref|XM_009386594.1| PREDICTED: Musa acuminata subsp. malaccensis PGR5-like protein 1B, chloroplastic (LOC103972301), transcript variant X1, mRNA 2.37508e-60	-	sp|Q8GYC7|PGL1B_ARATH PGR5-like protein 1B, chloroplastic OS=Arabidopsis thaliana GN=PGRL1B PE=1 SV=1 4.01991e-13	tr|M0T9K3|M0T9K3_MUSAM Uncharacterized protein OS=Musa acuminata subsp. malaccensis PE=4 SV=1 4.8e-92	GO:0009535, chloroplast thylakoid membrane;GO:0009773, photosynthetic electron transport in photosystem I;GO:0015979, photosynthesis;GO:0016021, integral component of membrane	-
TRINITY_DN84266_c1_g1	19.0559	3.30807	6.78756	-2.52618	-1.48927	1.0369	-	-	-	-	-	-	-	-	-
TRINITY_DN84288_c0_g2	0.392622	22.7831	9.24326	5.85868	4.55719	-1.30149	-	KOG0933, KOG0933, KOG0933, Structural maintenance of chromosome protein 2 (chromosome condensation complex Condensin, subunit E) [Chromatin structure and dynamics, Cell cycle control, cell division, chromosome partitioning]. 9.04042e-41	gi|720095447|ref|XP_010246683.1| PREDICTED: structural maintenance of chromosomes protein 2-1-like [Nelumbo nucifera] 2.2e-53	gi|1009122049|ref|XM_016022308.1| PREDICTED: Ziziphus jujuba structural maintenance of chromosomes protein 2-1 (LOC107414207), mRNA 1.11832e-44	-	sp|Q9SN90|SMC22_ARATH Structural maintenance of chromosomes protein 2-2 OS=Arabidopsis thaliana GN=SMC2-2 PE=2 SV=1 4.08214e-59	tr|A0A097PJ73|A0A097PJ73_YUCFI Structural maintenance of chromosomes protein 2 (Fragment) OS=Yucca filamentosa PE=2 SV=1 1.1e-52	GO:0000796, condensin complex;GO:0005215, transporter activity;GO:0005524, ATP binding;GO:0005634, nucleus;GO:0007076, mitotic chromosome condensation;GO:0051301, cell division;GO:0051321, meiotic cell cycle	-
TRINITY_DN84331_c0_g2	28.1234	3.37895	10.9839	-3.05713	-1.35638	1.70075	PLN03016, PLN03016, sinapoylglucose-malate O-sinapoyltransferase. 7.68447e-09	-	gi|1027107131|ref|XP_016650585.1| PREDICTED: serine carboxypeptidase-like 2 [Prunus mume] 9.7e-11	-	-	sp|O81009|SCP12_ARATH Serine carboxypeptidase-like 12 OS=Arabidopsis thaliana GN=SCPL12 PE=2 SV=1 7.01192e-08	tr|M5VVV4|M5VVV4_PRUPE Uncharacterized protein OS=Prunus persica GN=PRUPE_ppa005665mg PE=3 SV=1 7.4e-11	GO:0004180, carboxypeptidase activity;GO:0004185, serine-type carboxypeptidase activity;GO:0005576, extracellular region;GO:0009505, plant-type cell wall;GO:0016747, transferase activity, transferring acyl groups other than amino-acyl groups;GO:0019748, secondary metabolic process	-
TRINITY_DN84339_c0_g3	7.71322	47.8551	18.5963	2.63327	1.26961	-1.36365	cd00693, secretory_peroxidase, Horseradish peroxidase and related secretory plant peroxidases. Secretory peroxidases belong to class III of the plant heme-dependent peroxidase superfamily. All members of the superfamily share a heme prosthetic group and catalyze a multistep oxidative reaction involving hydrogen peroxide as the electron acceptor. Class III peroxidases are found in the extracellula…	-	gi|672156769|ref|XP_008798069.1| PREDICTED: peroxidase 31 [Phoenix dactylifera] 6.8e-62	gi|672156768|ref|XM_008799847.1| PREDICTED: Phoenix dactylifera peroxidase 31 (LOC103713077), mRNA 2.1991e-104	pfam00141, peroxidase, Peroxidase. 2.927e-24	sp|O23609|PER41_ARATH Peroxidase 41 OS=Arabidopsis thaliana GN=PER41 PE=3 SV=1 6.84371e-67	tr|F6HV28|F6HV28_VITVI Peroxidase OS=Vitis vinifera GN=VIT_14s0066g01850 PE=3 SV=1 5.7e-61	GO:0004601, peroxidase activity;GO:0005576, extracellular region;GO:0006979, response to oxidative stress;GO:0020037, heme binding;GO:0042744, hydrogen peroxide catabolic process;GO:0046872, metal ion binding	-
TRINITY_DN84351_c1_g2	643.578	29.3949	61.5934	-4.45248	-3.38527	1.06721	pfam06955, XET_C, Xyloglucan endo-transglycosylase (XET) C-terminus. This family represents the C-terminus (approximately 60 residues) of plant xyloglucan endo-transglycosylase (XET). Xyloglucan is the predominant hemicellulose in the cell walls of most dicotyledons. With cellulose, it forms a network that strengthens the cell wall. XET catalyzes the splitting of xyloglucan chains and the linking…	-	gi|672159467|ref|XP_008799495.1| PREDICTED: uncharacterized protein LOC103714121 [Phoenix dactylifera] 7.1e-12	-	pfam06955, XET_C, Xyloglucan endo-transglycosylase (XET) C-terminus. This family represents the C-terminus (approximately 60 residues) of plant xyloglucan endo-transglycosylase (XET). Xyloglucan is the predominant hemicellulose in the cell walls of most dicotyledons. With cellulose, it forms a network that strengthens the cell wall. XET catalyzes the splitting of xyloglucan chains and the linking…	sp|Q8LF99|XTH6_ARATH Probable xyloglucan endotransglucosylase/hydrolase protein 6 OS=Arabidopsis thaliana GN=XTH6 PE=2 SV=2 2.07736e-12	tr|M0TQQ9|M0TQQ9_MUSAM Xyloglucan endotransglucosylase/hydrolase OS=Musa acuminata subsp. malaccensis PE=3 SV=1 2.0e-11	GO:0004553, hydrolase activity, hydrolyzing O-glycosyl compounds;GO:0005618, cell wall;GO:0006073, cellular glucan metabolic process;GO:0009414, response to water deprivation;GO:0010411, xyloglucan metabolic process;GO:0016762, xyloglucan:xyloglucosyl transferase activity;GO:0042546, cell wall biogenesis;GO:0048046, apoplast;GO:0071555, cell wall organization	-
TRINITY_DN84426_c1_g1	1.31867	16.5821	6.81733	3.65247	2.37012	-1.28235	-	-	-	-	-	-	-	-	-
TRINITY_DN84497_c3_g1	20.639	2.53845	5.53072	-3.02335	-1.89984	1.12352	-	-	gi|720005590|ref|XP_010257706.1| PREDICTED: uncharacterized protein LOC104597699 [Nelumbo nucifera] 3.8e-87	-	-	sp|Q94AQ8|PNSB2_ARATH Photosynthetic NDH subunit of subcomplex B 2, chloroplastic OS=Arabidopsis thaliana GN=PNSB2 PE=2 SV=1 2.64132e-81	tr|M0SHS2|M0SHS2_MUSAM Uncharacterized protein OS=Musa acuminata subsp. malaccensis PE=4 SV=1 1.6e-82	GO:0003824, catalytic activity;GO:0005975, carbohydrate metabolic process;GO:0006810, transport;GO:0009534, chloroplast thylakoid;GO:0009535, chloroplast thylakoid membrane;GO:0009773, photosynthetic electron transport in photosystem I;GO:0010598, NAD(P)H dehydrogenase complex (plastoquinone);GO:0030246, carbohydrate binding	-
TRINITY_DN84501_c0_g1	109.173	23.5922	49.8453	-2.21024	-1.13109	1.07915	pfam04481, DUF561, Protein of unknown function (DUF561). Protein of unknown function found in a cyanobacterium, and the chloroplasts of algae. 1.60565e-10	-	gi|703154682|ref|XP_010111006.1| hypothetical protein L484_021704 [Morus notabilis] 4.9e-25	gi|924254269|gb|KR872391.1| Epipremnum aureum chloroplast, complete genome 9.06004e-22	pfam04481, DUF561, Protein of unknown function (DUF561). Protein of unknown function found in a cyanobacterium, and the chloroplasts of algae. 3.83603e-11	sp|Q06FV7|NDHJ_PELHO NAD(P)H-quinone oxidoreductase subunit J, chloroplastic OS=Pelargonium hortorum GN=ndhJ PE=3 SV=1 1.09157e-06	tr|W9S6V0|W9S6V0_9ROSA Uncharacterized protein OS=Morus notabilis GN=L484_021704 PE=4 SV=1 3.7e-25	GO:0003824, catalytic activity;GO:0006810, transport;GO:0008137, NADH dehydrogenase (ubiquinone) activity;GO:0009535, chloroplast thylakoid membrane;GO:0019684, photosynthesis, light reaction;GO:0048038, quinone binding	-
TRINITY_DN84507_c0_g1	0.343663	9.47811	27.0164	4.78553	6.2967	1.51117	-	-	-	-	-	-	-	-	-
TRINITY_DN84507_c0_g2	0.927797	23.0694	68.1555	4.63603	6.19888	1.56285	smart00883, Cpn10, Chaperonin 10 Kd subunit. The chaperonins are 'helper' molecules required for correct folding and subsequent assembly of some proteins. These are required for normal cell growth, and are stress-induced, acting to stabilise or protect disassembled polypeptides under heat-shock conditions. Type I chaperonins present in eubacteria, mitochondria and chloroplasts require the concert…	KOG1641, KOG1641, KOG1641, Mitochondrial chaperonin [Posttranslational modification, protein turnover, chaperones]. 1.30455e-15	gi|743822835|ref|XP_010932378.1| PREDICTED: 20 kDa chaperonin, chloroplastic-like [Elaeis guineensis] 3.0e-86	-	pfam00166, Cpn10, Chaperonin 10 Kd subunit. This family contains GroES and Gp31-like chaperonins. Gp31 is a functional co-chaperonin that is required for the folding and assembly of Gp23, a major capsid protein, during phage morphogenesis. 2.56757e-25	sp|O65282|CH10C_ARATH 20 kDa chaperonin, chloroplastic OS=Arabidopsis thaliana GN=CPN21 PE=1 SV=2 2.20801e-109	tr|A0A061GL19|A0A061GL19_THECC Chaperonin 20 isoform 1 OS=Theobroma cacao GN=TCM_037485 PE=3 SV=1 1.3e-84	GO:0005507, copper ion binding;GO:0005524, ATP binding;GO:0005739, mitochondrion;GO:0005759, mitochondrial matrix;GO:0006457, protein folding;GO:0006986, response to unfolded protein;GO:0009409, response to cold;GO:0009507, chloroplast;GO:0009535, chloroplast thylakoid membrane;GO:0009536, plastid;GO:0009570, chloroplast stroma;GO:0009579, thylakoid;GO:0009941, chloroplast envelope;GO:0046686, re…	-
TRINITY_DN84571_c1_g1	4.43037	37.9489	12.1149	3.09856	1.45129	-1.64727	cd15798, PMEI-like_3, Uncharacterized subfamily of plant invertase/pectin methylesterase inhibitor domains. This subfamily contains inhibitors similar to those of pectin methylesterase (PME; Pectinesterase; EC 3.1.1.11; CAZy class 8 of carbohydrate esterases) that catalyzes the demethylesterification of homogalacturonans in the cell wall. The proteinaceous PME inhibitor (PMEI) inhibits PME and in…	-	gi|657947782|ref|XP_008391723.1| PREDICTED: 21 kDa protein-like [Malus domestica] 9.6e-09	-	pfam04043, PMEI, Plant invertase/pectin methylesterase inhibitor. This domain inhibits pectin methylesterases (PMEs) and invertases through formation of a non-covalent 1:1 complex. It has been implicated in the regulation of fruit development, carbohydrate metabolizm and cell wall extension. It may also be involved in inhibiting microbial pathogen PMEs. It has been observed that it is often expre…	-	tr|M0S857|M0S857_MUSAM Uncharacterized protein OS=Musa acuminata subsp. malaccensis PE=4 SV=1 2.8e-08	GO:0004857, enzyme inhibitor activity	-
TRINITY_DN84616_c1_g2	195.794	19.8692	7.14264	-3.30073	-4.77673	-1.47601	-	-	-	-	-	-	-	-	-
TRINITY_DN84657_c1_g1	2.24931	5.7294	13.1988	1.3489	2.55285	1.20396	-	-	gi|695055311|ref|XP_009415827.1| PREDICTED: uncharacterized protein LOC103996615 [Musa acuminata subsp. malaccensis] 1.5e-96	gi|960487418|ref|XM_003578432.3| PREDICTED: Brachypodium distachyon uncharacterized LOC100844419 (LOC100844419), mRNA 1.14728e-71	-	-	tr|M0TWE5|M0TWE5_MUSAM Uncharacterized protein OS=Musa acuminata subsp. malaccensis PE=4 SV=1 1.1e-96	-	-
TRINITY_DN84660_c1_g1	127.073	14.0691	38.6006	-3.17506	-1.71897	1.4561	COG5216, COG5216, Uncharacterized conserved protein [Function unknown]. 4.17144e-16	KOG2923, KOG2923, KOG2923, Uncharacterized conserved protein [Function unknown]. 3.73286e-17	gi|661899126|emb|CDO97120.1| unnamed protein product [Coffea canephora] 2.8e-21	gi|672132102|ref|XM_008791407.1| PREDICTED: Phoenix dactylifera diphthamide biosynthesis protein 3-like (LOC103707057), mRNA 6.69349e-48	pfam05207, zf-CSL, CSL zinc finger. This is a zinc binding motif which contains four cysteine residues which chelate zinc. This domain is often found associated with a pfam00226 domain. This domain is named after the conserved motif of the final cysteine. 2.47116e-10	sp|Q4P8G2|DPH3_USTMA Diphthamide biosynthesis protein 3 OS=Ustilago maydis (strain 521 / FGSC 9021) GN=DPH3 PE=3 SV=1 2.37586e-16	tr|A0A068TLB0|A0A068TLB0_COFCA Uncharacterized protein OS=Coffea canephora GN=GSCOC_T00014362001 PE=4 SV=1 2.1e-21	GO:0005634, nucleus;GO:0005737, cytoplasm;GO:0017183, peptidyl-diphthamide biosynthetic process from peptidyl-histidine;GO:0046872, metal ion binding	-
TRINITY_DN84675_c1_g1	5.85902	12.4199	30.4779	1.08393	2.37903	1.29511	-	-	-	-	-	-	-	-	-
TRINITY_DN84675_c1_g2	5.28269	13.8336	28.9454	1.38883	2.45399	1.06516	-	-	-	-	-	-	-	-	-
TRINITY_DN84753_c2_g1	35.4772	6.85314	14.1209	-2.37206	-1.32906	1.04299	pfam14223, UBN2, gag-polypeptide of LTR copia-type. This family is found in Plants and fungi, and contains LTR-polyproteins, or retrotransposons of the copia-type. 1.04112e-34	-	gi|147811646|emb|CAN72676.1| hypothetical protein VITISV_020406 [Vitis vinifera] 1.4e-69	-	pfam14223, UBN2, gag-polypeptide of LTR copia-type. This family is found in Plants and fungi, and contains LTR-polyproteins, or retrotransposons of the copia-type. 2.48732e-35	-	tr|A5BT67|A5BT67_VITVI Putative uncharacterized protein OS=Vitis vinifera GN=VITISV_020406 PE=4 SV=1 1.1e-69	GO:0003676, nucleic acid binding;GO:0015074, DNA integration	-
TRINITY_DN84763_c0_g5	133.388	12.5266	32.7573	-3.41257	-2.02574	1.38683	-	-	-	-	-	-	-	-	-
TRINITY_DN84808_c1_g1	0.096683	34.4974	134.626	8.47901	10.4434	1.9644	PLN03023, PLN03023, Expansin-like B1; Provisional. 2.9025e-12	-	gi|255541170|ref|XP_002511649.1| PREDICTED: putative expansin-B2 [Ricinus communis] 8.3e-44	-	pfam03330, DPBB_1, Rare lipoprotein A (RlpA)-like double-psi beta-barrel. Rare lipoprotein A (RlpA) contains a conserved region that has the double-psi beta-barrel (DPBB) fold. The function of RlpA is not well understood, but it has been shown to act as a prc mutant suppressor in Escherichia coli. The DPBB fold is often an enzymatic domain. The members of this family are quite diverse, and if cat…	sp|Q7XT39|EXPB5_ORYSJ Expansin-B5 OS=Oryza sativa subsp. japonica GN=EXPB5 PE=2 SV=2 3.7738e-49	tr|B9RD60|B9RD60_RICCO Beta-expansin 3, putative OS=Ricinus communis GN=RCOM_1610130 PE=3 SV=1 6.3e-44	GO:0005576, extracellular region;GO:0005618, cell wall;GO:0016020, membrane;GO:0019953, sexual reproduction;GO:0071555, cell wall organization	-
TRINITY_DN84808_c1_g2	0.0001	12.7584	70.4145	16.9611	19.4255	2.46442	-	-	-	-	-	-	-	-	-
TRINITY_DN84847_c1_g3	0.0467756	12.3331	34.2322	8.04256	9.51538	1.47282	cd03185, GST_C_Tau, C-terminal, alpha helical domain of Class Tau Glutathione S-transferases. Glutathione S-transferase (GST) C-terminal domain family, Class Tau subfamily; GSTs are cytosolic dimeric proteins involved in cellular detoxification by catalyzing the conjugation of glutathione (GSH) with a wide range of endogenous and xenobiotic alkylating agents, including carcinogens, therapeutic dr…	KOG0406, KOG0406, KOG0406, Glutathione S-transferase [Posttranslational modification, protein turnover, chaperones]. 1.59404e-36	gi|695030036|ref|XP_009402461.1| PREDICTED: glutathione transferase GST 23-like [Musa acuminata subsp. malaccensis] 9.8e-71	gi|242380160|emb|FP096333.1| Phyllostachys edulis cDNA clone: bphylf042p01, full insert sequence 6.07807e-60	-	sp|Q9FQA3|GST23_MAIZE Glutathione transferase GST 23 OS=Zea mays PE=2 SV=1 1.45561e-41	tr|M0RV98|M0RV98_MUSAM Uncharacterized protein OS=Musa acuminata subsp. malaccensis PE=4 SV=1 1.8e-69	GO:0004364, glutathione transferase activity;GO:0006952, defense response	K00799-ko00480 Glutathione metabolism;ko01524 Platinum drug resistance;ko00980 Metabolism of xenobiotics by cytochrome P450;ko00982 Drug metabolism - cytochrome P450;ko05204 Chemical carcinogenesis
TRINITY_DN84861_c1_g1	2.55347	13.6689	5.27871	2.42037	1.04773	-1.37264	-	-	-	-	-	-	-	-	-
TRINITY_DN84877_c4_g1	0.445847	12.1073	5.38645	4.76319	3.59471	-1.16847	-	-	-	-	-	-	-	-	-
TRINITY_DN84879_c1_g3	177.039	30.5593	64.889	-2.53439	-1.44802	1.08636	-	-	-	-	-	-	-	-	-
TRINITY_DN84968_c0_g1	16.2166	2.6129	5.83053	-2.63375	-1.47577	1.15797	-	-	-	-	-	-	-	-	-
TRINITY_DN84993_c1_g1	74.0024	11.3117	27.2379	-2.70975	-1.44196	1.26779	cd00590, RRM_SF, RNA recognition motif (RRM) superfamily. RRM, also known as RBD (RNA binding domain) or RNP (ribonucleoprotein domain), is a highly abundant domain in eukaryotes found in proteins involved in post-transcriptional gene expression processes including mRNA and rRNA processing, RNA export, and RNA stability. This domain is 90 amino acids in length and consists of a four-stranded beta…	KOG0114, KOG0114, KOG0114, Predicted RNA-binding protein (RRM superfamily) [General function prediction only]. 6.53481e-06	gi|743827023|ref|XP_010933475.1| PREDICTED: 29 kDa ribonucleoprotein A, chloroplastic [Elaeis guineensis] 7.2e-15	-	pfam00076, RRM_1, RNA recognition motif. (a.k.a. RRM, RBD, or RNP domain). The RRM motif is probably diagnostic of an RNA binding protein. RRMs are found in a variety of RNA binding proteins, including various hnRNP proteins, proteins implicated in regulation of alternative splicing, and protein components of snRNPs. The motif also appears in a few single stranded DNA binding proteins. The RRM st…	sp|Q39061|CP33_ARATH RNA-binding protein CP33, chloroplastic OS=Arabidopsis thaliana GN=CP33 PE=2 SV=1 5.29328e-06	tr|M0RUR6|M0RUR6_MUSAM Uncharacterized protein OS=Musa acuminata subsp. malaccensis PE=4 SV=1 1.6e-14	GO:0000166, nucleotide binding;GO:0003676, nucleic acid binding;GO:0003723, RNA binding;GO:0006397, mRNA processing;GO:0009507, chloroplast;GO:0009570, chloroplast stroma;GO:0009579, thylakoid	-
TRINITY_DN84993_c1_g2	43.2924	7.36462	18.343	-2.55543	-1.23888	1.31655	PLN03134, PLN03134, glycine-rich RNA-binding protein 4; Provisional. 2.06559e-11	KOG0123, KOG0123, KOG0123, Polyadenylate-binding protein (RRM superfamily) [RNA processing and modification, Translation, ribosomal structure and biogenesis]. 1.76417e-08	gi|743827023|ref|XP_010933475.1| PREDICTED: 29 kDa ribonucleoprotein A, chloroplastic [Elaeis guineensis] 1.3e-30	-	pfam00076, RRM_1, RNA recognition motif. (a.k.a. RRM, RBD, or RNP domain). The RRM motif is probably diagnostic of an RNA binding protein. RRMs are found in a variety of RNA binding proteins, including various hnRNP proteins, proteins implicated in regulation of alternative splicing, and protein components of snRNPs. The motif also appears in a few single stranded DNA binding proteins. The RRM st…	sp|P19683|ROC4_NICSY 31 kDa ribonucleoprotein, chloroplastic OS=Nicotiana sylvestris PE=1 SV=1 1.25388e-11	tr|M0RUR6|M0RUR6_MUSAM Uncharacterized protein OS=Musa acuminata subsp. malaccensis PE=4 SV=1 1.9e-26	GO:0000166, nucleotide binding;GO:0003676, nucleic acid binding;GO:0003723, RNA binding;GO:0006397, mRNA processing;GO:0009507, chloroplast;GO:0009570, chloroplast stroma;GO:0009579, thylakoid	-
TRINITY_DN85030_c2_g4	0.156296	18.2151	6.14266	6.86471	5.29651	-1.5682	cd01803, Ubiquitin, Ubiquitin. Ubiquitin (includes Ubq/RPL40e and Ubq/RPS27a fusions as well as homopolymeric multiubiquitin protein chains). 8.4523e-13	KOG0003, KOG0003, KOG0003, Ubiquitin/60s ribosomal protein L40 fusion [Translation, ribosomal structure and biogenesis]. 1.22037e-13	gi|848853654|ref|XP_012844547.1| PREDICTED: ubiquitin-60S ribosomal protein L40-like [Erythranthe guttata] 3.8e-09	gi|926781221|ref|XM_014043631.1| Monoraphidium neglectum large subunit ribosomal protein L40e mRNA 2.70325e-24	-	sp|P69310|UBIQ_AVESA Ubiquitin OS=Avena sativa PE=1 SV=1 6.81752e-12	tr|A0A0D2SYC9|A0A0D2SYC9_GOSRA Uncharacterized protein OS=Gossypium raimondii GN=B456_006G153600 PE=4 SV=1 8.3e-09	GO:0005634, nucleus;GO:0005737, cytoplasm	-
TRINITY_DN85063_c0_g1	0.540667	5.13075	11.498	3.24636	4.4105	1.16414	PLN03212, PLN03212, Transcription repressor MYB5; Provisional. 3.59495e-28	KOG0048, KOG0048, KOG0048, Transcription factor, Myb superfamily [Transcription]. 7.40166e-31	gi|672108256|ref|XP_008784211.1| PREDICTED: myb-related protein 306 [Phoenix dactylifera] 2.5e-53	gi|695016441|ref|XM_009396854.1| PREDICTED: Musa acuminata subsp. malaccensis myb-related protein 306-like (LOC103980432), mRNA 3.14854e-56	pfam00249, Myb_DNA-binding, Myb-like DNA-binding domain. This family contains the DNA binding domains from Myb proteins, as well as the SANT domain family. 4.68137e-06	sp|P81392|MYB06_ANTMA Myb-related protein 306 OS=Antirrhinum majus GN=MYB306 PE=2 SV=1 1.43591e-52	tr|I1L5Y3|I1L5Y3_SOYBN Uncharacterized protein OS=Glycine max GN=GLYMA_09G238800 PE=4 SV=1 9.6e-53	GO:0003677, DNA binding;GO:0005634, nucleus;GO:0006351, transcription, DNA-templated;GO:0006355, regulation of transcription, DNA-templated	-
TRINITY_DN85165_c0_g2	3.9544	271.89	111.73	6.10342	4.82042	-1.283	PLN02494, PLN02494, adenosylhomocysteinase. 7.63236e-117	KOG1370, KOG1370, KOG1370, S-adenosylhomocysteine hydrolase [Coenzyme transport and metabolism]. 6.33852e-87	gi|672141622|ref|XP_008794647.1| PREDICTED: adenosylhomocysteinase-like [Phoenix dactylifera] 2.5e-100	gi|955721074|ref|XM_004972955.3| PREDICTED: Setaria italica adenosylhomocysteinase-like (LOC101786236), mRNA 3.732e-180	pfam05221, AdoHcyase, S-adenosyl-L-homocysteine hydrolase. 2.89984e-94	sp|P32112|SAHH_WHEAT Adenosylhomocysteinase OS=Triticum aestivum GN=SAHH PE=2 SV=1 1.32756e-127	tr|A5C5K3|A5C5K3_VITVI Adenosylhomocysteinase OS=Vitis vinifera GN=VIT_05s0029g00330 PE=3 SV=1 1.8e-98	GO:0004013, adenosylhomocysteinase activity;GO:0005829, cytosol;GO:0006730, one-carbon metabolic process;GO:0033353, S-adenosylmethionine cycle	K01251-ko00270 Cysteine and methionine metabolism
TRINITY_DN85247_c0_g1	0.143955	46.0813	10.4626	8.32242	6.18348	-2.13894	-	-	-	-	-	-	-	-	-
TRINITY_DN85260_c0_g1	3.26252	37.841	18.4362	3.53589	2.49848	-1.03741	TIGR01788, Glutamate_decarboxylase_alpha_GAD-alpha., glutamate decarboxylase. This model represents the pyridoxal phosphate-dependent glutamate (alpha) decarboxylase found in bacteria (low and hi-GC gram positive, proteobacteria and cyanobacteria), plants, fungi and at least one archaon (Methanosarcina). The product of the enzyme is gamma-aminobutyrate (GABA). 8.66353e-98	KOG1383, KOG1383, KOG1383, Glutamate decarboxylase/sphingosine phosphate lyase [Amino acid transport and metabolism]. 2.77472e-55	gi|743839475|ref|XP_010937014.1| PREDICTED: glutamate decarboxylase 1 [Elaeis guineensis] 6.3e-110	gi|1002247477|ref|XM_015772426.1| PREDICTED: Oryza sativa Japonica Group glutamate decarboxylase 1 (LOC4332184), mRNA 0.0	pfam00282, Pyridoxal_deC, Pyridoxal-dependent decarboxylase conserved domain. 1.03063e-19	sp|Q42521|DCE1_ARATH Glutamate decarboxylase 1 OS=Arabidopsis thaliana GN=GAD1 PE=1 SV=2 5.65189e-131	tr|M5WTD4|M5WTD4_PRUPE Glutamate decarboxylase OS=Prunus persica GN=PRUPE_ppa004796mg PE=3 SV=1 5.3e-109	GO:0004351, glutamate decarboxylase activity;GO:0005516, calmodulin binding;GO:0005829, cytosol;GO:0006536, glutamate metabolic process;GO:0030170, pyridoxal phosphate binding;GO:0046686, response to cadmium ion	-
TRINITY_DN85265_c0_g1	40.7036	5.84822	14.7491	-2.79909	-1.46453	1.33456	-	-	gi|901820922|gb|KMZ72814.1| Ferredoxin-thioredoxin reductase, variable chain [Zostera marina] 1.6e-18	-	-	sp|P80680|FTRV_MAIZE Ferredoxin-thioredoxin reductase, variable chain OS=Zea mays PE=1 SV=1 1.36911e-17	tr|A0A0K9PV41|A0A0K9PV41_ZOSMR Ferredoxin-thioredoxin reductase, variable chain OS=Zostera marina GN=ZOSMA_15G01530 PE=4 SV=1 1.2e-18	GO:0009507, chloroplast;GO:0015979, photosynthesis;GO:0016491, oxidoreductase activity;GO:0016992, lipoate synthase activity;GO:0051539, 4 iron, 4 sulfur cluster binding;GO:0055114, oxidation-reduction process	-
TRINITY_DN85265_c0_g2	62.6488	10.766	23.6696	-2.5408	-1.40425	1.13655	-	-	-	-	-	-	-	-	-
TRINITY_DN85354_c0_g1	14.8517	1.38896	5.12837	-3.41855	-1.53406	1.8845	-	-	-	-	-	-	-	-	-
TRINITY_DN85379_c1_g1	2.09204	11.6859	31.4909	2.48179	3.91195	1.43016	pfam03018, Dirigent, Dirigent-like protein. This family contains a number of proteins which are induced during disease response in plants. Members of this family are involved in lignification. 8.68051e-56	-	gi|743816927|ref|XP_010930785.1| PREDICTED: dirigent protein 22-like [Elaeis guineensis] 3.3e-58	-	pfam03018, Dirigent, Dirigent-like protein. This family contains a number of proteins which are induced during disease response in plants. Members of this family are involved in lignification. 2.07385e-56	sp|Q9C891|DIR20_ARATH Dirigent protein 20 OS=Arabidopsis thaliana GN=DIR20 PE=2 SV=1 2.06204e-56	tr|F6HLF9|F6HLF9_VITVI Putative uncharacterized protein OS=Vitis vinifera GN=VIT_08s0007g06950 PE=4 SV=1 7.5e-55	GO:0009699, phenylpropanoid biosynthetic process;GO:0042349, guiding stereospecific synthesis activity;GO:0048046, apoplast	-
TRINITY_DN85418_c0_g1	2.22451	21.7352	6.60517	3.28848	1.57011	-1.71837	-	-	-	-	-	-	-	-	-
TRINITY_DN85495_c2_g1	243.205	26.6194	71.5264	-3.19162	-1.76562	1.426	-	-	-	-	-	-	-	-	-
TRINITY_DN85495_c2_g2	71.719	5.85621	21.8498	-3.61432	-1.71474	1.89958	-	-	-	gi|1002252955|ref|XM_015775225.1| PREDICTED: Oryza sativa Japonica Group copper transporter 4 (LOC9268111), mRNA 5.86472e-18	-	-	-	-	-
TRINITY_DN85501_c0_g1	71.9052	14.7375	31.5392	-2.28661	-1.18895	1.09766	-	-	gi|743814613|ref|XP_010930096.1| PREDICTED: cyclin-dependent kinase G-2-like isoform X2 [Elaeis guineensis] 2.8e-34	-	-	sp|Q7XUF4|CDKG2_ORYSJ Cyclin-dependent kinase G-2 OS=Oryza sativa subsp. japonica GN=CDKG-2 PE=2 SV=2 2.13523e-08	-	GO:0004693, cyclin-dependent protein serine/threonine kinase activity;GO:0005524, ATP binding;GO:0008353, RNA polymerase II carboxy-terminal domain kinase activity	-
TRINITY_DN85502_c0_g1	17.2462	38.6934	77.6551	1.16581	2.1708	1.00499	-	-	-	gi|57506488|emb|CR931740.2| Medicago truncatula chromosome 5 clone mth2-67g10, COMPLETE SEQUENCE 3.19148e-11	-	-	-	-	-
TRINITY_DN85561_c0_g2	0.110974	13.9812	44.7676	6.97713	8.65609	1.67896	pfam05920, Homeobox_KN, Homeobox KN domain. This is a homeobox transcription factor KN domain conserved from fungi to human and plants. They were first identified as TALE homeobox genes in eukaryotes, (including KNOX and MEIS genes). They have been recently classified. 1.32748e-07	KOG0773, KOG0773, KOG0773, Transcription factor MEIS1 and related HOX domain proteins [Transcription]. 5.46727e-11	gi|586682608|ref|XP_006841054.1| PREDICTED: homeobox protein knotted-1-like 2 [Amborella trichopoda] 7.7e-45	gi|747050102|ref|XM_011072808.1| PREDICTED: Sesamum indicum homeobox protein knotted-1-like 6 (LOC105156624), mRNA 1.37562e-54	pfam05920, Homeobox_KN, Homeobox KN domain. This is a homeobox transcription factor KN domain conserved from fungi to human and plants. They were first identified as TALE homeobox genes in eukaryotes, (including KNOX and MEIS genes). They have been recently classified. 3.17145e-08	sp|Q84JS6|KNAT6_ARATH Homeobox protein knotted-1-like 6 OS=Arabidopsis thaliana GN=KNAT6 PE=1 SV=1 7.89894e-45	tr|W1P515|W1P515_AMBTC Uncharacterized protein OS=Amborella trichopoda GN=AMTR_s00085p00165180 PE=4 SV=1 5.9e-45	GO:0003700, DNA binding transcription factor activity;GO:0005634, nucleus;GO:0006355, regulation of transcription, DNA-templated;GO:0010073, meristem maintenance;GO:0043565, sequence-specific DNA binding	-
TRINITY_DN85564_c3_g1	51.0996	17.9078	1.92509	-1.51273	-4.73031	-3.21759	pfam13359, DDE_Tnp_4, DDE superfamily endonuclease. This family of proteins are related to pfam00665 and are probably endonucleases of the DDE superfamily. Transposase proteins are necessary for efficient DNA transposition. This domain is a member of the DDE superfamily, which contain three carboxylate residues that are believed to be responsible for coordinating metal ions needed for catalysis. …	KOG4585, KOG4585, KOG4585, Predicted transposase [Replication, recombination and repair]. 1.76396e-50	gi|672178334|ref|XP_008809298.1| PREDICTED: uncharacterized protein LOC103721044 [Phoenix dactylifera] 1.5e-163	gi|312283765|gb|AC243234.1| Panicum virgatum clone PV_ABa020-D10, complete sequence 0.0	pfam13359, DDE_Tnp_4, DDE superfamily endonuclease. This family of proteins are related to pfam00665 and are probably endonucleases of the DDE superfamily. Transposase proteins are necessary for efficient DNA transposition. This domain is a member of the DDE superfamily, which contain three carboxylate residues that are believed to be responsible for coordinating metal ions needed for catalysis. …	sp|Q17QR8|HARB1_BOVIN Putative nuclease HARBI1 OS=Bos taurus GN=HARBI1 PE=2 SV=1 5.7782e-18	tr|M5XE98|M5XE98_PRUPE Uncharacterized protein OS=Prunus persica GN=PRUPE_ppa004917mg PE=4 SV=1 3.0e-151	GO:0004518, nuclease activity;GO:0005634, nucleus;GO:0005737, cytoplasm;GO:0005813, centrosome;GO:0046872, metal ion binding	-
TRINITY_DN85564_c3_g3	33.2565	10.3129	0.941729	-1.68919	-5.14218	-3.45299	-	-	gi|743769816|ref|XP_010915201.1| PREDICTED: putative nuclease HARBI1 [Elaeis guineensis] 1.7e-15	-	-	-	tr|F8WL75|F8WL75_CITUN Putative uncharacterized protein ORF08 OS=Citrus unshiu GN=ORF08 PE=4 SV=1 4.5e-13	-	-
TRINITY_DN85577_c0_g2	71.2218	290.194	144.913	2.02663	1.0248	-1.00183	cd00200, WD40, WD40 domain, found in a number of eukaryotic proteins that cover a wide variety of functions including adaptor/regulatory modules in signal transduction, pre-mRNA processing and cytoskeleton assembly; typically contains a GH dipeptide 11-24 residues from its N-terminus and the WD dipeptide at its C-terminus and is 40 residues long, hence the name WD40; between GH and WD lies a cons…	KOG0279, KOG0279, KOG0279, G protein beta subunit-like protein [Signal transduction mechanisms]. 6.10338e-55	gi|672184636|ref|XP_008812615.1| PREDICTED: guanine nucleotide-binding protein subunit beta-like protein A [Phoenix dactylifera] 1.9e-57	gi|743757825|ref|XM_010925500.1| PREDICTED: Elaeis guineensis guanine nucleotide-binding protein subunit beta-like protein A (LOC105046778), mRNA 1.06708e-121	-	sp|O24076|GBLP_MEDSA Guanine nucleotide-binding protein subunit beta-like protein OS=Medicago sativa GN=GB1 PE=2 SV=1 2.10092e-63	tr|A0A0K9NTX5|A0A0K9NTX5_ZOSMR Guanine nucleotide-binding protein subunit beta-like protein OS=Zostera marina GN=ZOSMA_67G00030 PE=4 SV=1 1.3e-55	-	-
TRINITY_DN85594_c0_g1	7.08745	63.6308	153.908	3.16639	4.44066	1.27427	-	-	-	-	-	-	-	-	-
TRINITY_DN85594_c0_g2	5.09325	42.2321	107.595	3.05168	4.40088	1.3492	-	-	-	-	-	-	-	-	-
TRINITY_DN85594_c0_g3	23.7752	7.83738	1.6349	-1.60102	-3.86219	-2.26117	-	-	-	-	-	-	-	-	-
TRINITY_DN85603_c2_g1	1.94232	45.2248	22.0157	4.54126	3.50268	-1.03858	-	-	-	-	-	-	-	-	-
TRINITY_DN85714_c2_g3	0.481922	27.0777	9.84868	5.81216	4.35306	-1.4591	cd05489, xylanase_inhibitor_I_like, TAXI-I inhibits degradation of xylan in the cell wall. Xylanase inhibitor-I (TAXI-I) is a member of potent TAXI-type inhibitors of fungal and bacterial family 11 xylanases. Plants developed a diverse battery of defense mechanisms in response to continual challenges by a broad spectrum of pathogenic microorganisms. Their defense arsenal includes inhibitors of ce…	-	gi|224066523|ref|XP_002302122.1| hypothetical protein POPTR_0002s05580g [Populus trichocarpa] 1.5e-20	-	pfam14541, TAXi_C, Xylanase inhibitor C-terminal. The N- and C-termini of the members of this family are jointly necessary for creating the catalytic pocket necessary for cleaving xylasnase. Phytopathogens produce xylanase that destroys plant cells, so its destruction through proteolysis is vital for plant-survival. 3.99363e-11	sp|Q8RVH5|7SBG2_SOYBN Basic 7S globulin 2 OS=Glycine max PE=1 SV=1 8.85713e-07	tr|B9GSQ3|B9GSQ3_POPTR Uncharacterized protein OS=Populus trichocarpa GN=POPTR_0002s05580g PE=3 SV=1 1.1e-20	GO:0004190, aspartic-type endopeptidase activity;GO:0006508, proteolysis;GO:0030163, protein catabolic process;GO:0045735, nutrient reservoir activity	-
TRINITY_DN85787_c2_g1	0.190757	9.8674	34.634	5.69286	7.50431	1.81144	pfam03195, DUF260, Protein of unknown function DUF260. 1.94368e-36	-	gi|719984571|ref|XP_010251115.1| PREDICTED: LOB domain-containing protein 25-like [Nelumbo nucifera] 4.2e-58	gi|743851457|ref|XM_010941835.1| PREDICTED: Elaeis guineensis LOB domain-containing protein 25 (LOC105058788), transcript variant X3, mRNA 7.56485e-107	pfam03195, DUF260, Protein of unknown function DUF260. 4.64362e-37	sp|Q9FML4|LOB_ARATH Protein LATERAL ORGAN BOUNDARIES OS=Arabidopsis thaliana GN=LOB PE=2 SV=1 4.09347e-61	tr|B9I3C8|B9I3C8_POPTR Uncharacterized protein OS=Populus trichocarpa GN=POPTR_0012s08540g PE=4 SV=1 3.9e-56	GO:0010199, organ boundary specification between lateral organs and the meristem	-
TRINITY_DN85882_c4_g1	137.991	19.665	59.3876	-2.81087	-1.21634	1.59453	pfam07123, PsbW, Photosystem II reaction centre W protein (PsbW). This family consists of several plant specific photosystem II reaction centre W (PsbW) proteins. PsbW is a nuclear-encoded protein located in the thylakoid membrane of the chloroplast. PsbW is a core component of photosystem II but not photosystem I. This family does not appear to be related to pfam03912. 2.3626e-09	-	gi|743841142|ref|XP_010937454.1| PREDICTED: photosystem II reaction center W protein, chloroplastic-like [Elaeis guineensis] 1.9e-09	-	pfam07123, PsbW, Photosystem II reaction centre W protein (PsbW). This family consists of several plant specific photosystem II reaction centre W (PsbW) proteins. PsbW is a nuclear-encoded protein located in the thylakoid membrane of the chloroplast. PsbW is a core component of photosystem II but not photosystem I. This family does not appear to be related to pfam03912. 5.64444e-10	sp|Q39194|PSBW_ARATH Photosystem II reaction center W protein, chloroplastic OS=Arabidopsis thaliana GN=PSBW PE=1 SV=2 1.44265e-07	tr|A0A0D9V6C5|A0A0D9V6C5_9ORYZ Uncharacterized protein OS=Leersia perrieri PE=4 SV=1 1.4e-09	GO:0009507, chloroplast;GO:0009523, photosystem II;GO:0009535, chloroplast thylakoid membrane;GO:0015979, photosynthesis;GO:0016021, integral component of membrane;GO:0042549, photosystem II stabilization	-
TRINITY_DN85882_c4_g2	69.9645	6.11852	17.1	-3.51537	-2.03263	1.48274	-	-	-	-	-	-	-	-	-
TRINITY_DN85888_c0_g2	33.8623	12.1192	3.48581	-1.48238	-3.28011	-1.79773	-	-	-	gi|226504197|ref|NM_001156015.1| Zea mays auxin-inducible protein (LOC100283113), mRNA ;gi|195627499|gb|EU963462.1| Zea mays clone 262966 auxin-inducible protein mRNA, complete cds 1.06911e-17	-	-	-	-	-
TRINITY_DN85944_c0_g1	0.244048	21.9201	8.98371	6.48895	5.20207	-1.28687	PLN02991, PLN02991, oxidoreductase. 2.8685e-126	KOG1263, KOG1263, KOG1263, Multicopper oxidases [Secondary metabolites biosynthesis, transport and catabolism]. 8.96128e-74	gi|672136557|ref|XP_008791980.1| PREDICTED: L-ascorbate oxidase homolog [Phoenix dactylifera] 3.5e-120	gi|1002286375|ref|XM_015792007.1| PREDICTED: Oryza sativa Japonica Group L-ascorbate oxidase homolog (LOC4343356), mRNA 1.02845e-146	pfam07732, Cu-oxidase_3, Multicopper oxidase. This entry contains many divergent copper oxidase-like domains that are not recognized by the pfam00394 model. 1.02391e-26	sp|P29162|ASOL_TOBAC L-ascorbate oxidase homolog OS=Nicotiana tabacum PE=2 SV=1 2.75357e-94	tr|C0L7D8|C0L7D8_ANNCH Pectinesterase OS=Annona cherimola GN=PE PE=2 SV=1 1.2e-117	GO:0005507, copper ion binding;GO:0005615, extracellular space;GO:0016491, oxidoreductase activity	-
TRINITY_DN85944_c0_g2	0.827453	80.8458	35.0888	6.61035	5.40619	-1.20416	-	-	-	gi|593795137|ref|XM_007160545.1| Phaseolus vulgaris hypothetical protein (PHAVU_001G001500g) mRNA, complete cds 5.18395e-11	-	-	-	-	-
TRINITY_DN85953_c0_g1	214.008	23.71	72.1567	-3.1741	-1.56846	1.60564	PRK14297, PRK14297, chaperone protein DnaJ; Provisional. 1.34082e-09	KOG0712, KOG0712, KOG0712, Molecular chaperone (DnaJ superfamily) [Posttranslational modification, protein turnover, chaperones]. 9.96306e-10	gi|743807063|ref|XP_010927956.1| PREDICTED: chaperone protein dnaJ 8, chloroplastic-like [Elaeis guineensis] 1.8e-26	gi|700257594|gb|KM399771.1| Pinellia ternata pectin lyase-like superfamily protein mRNA, partial cds 1.58757e-40	pfam00226, DnaJ, DnaJ domain. DnaJ domains (J-domains) are associated with hsp70 heat-shock system and it is thought that this domain mediates the interaction. DnaJ-domain is therefore part of a chaperone (protein folding) system. The T-antigens, although not in Prosite are confirmed as DnaJ containing domains from literature. 8.86844e-09	sp|Q9SAG8|DNAJ8_ARATH Chaperone protein dnaJ 8, chloroplastic OS=Arabidopsis thaliana GN=ATJ8 PE=2 SV=1 2.31065e-21	tr|M0RYM4|M0RYM4_MUSAM Uncharacterized protein OS=Musa acuminata subsp. malaccensis PE=4 SV=1 1.6e-24	GO:0005634, nucleus;GO:0009416, response to light stimulus;GO:0009507, chloroplast;GO:0009570, chloroplast stroma	-
TRINITY_DN85953_c0_g2	140.841	15.4585	48.4114	-3.18759	-1.54065	1.64694	-	-	gi|1026033605|ref|XP_016562976.1| PREDICTED: chaperone protein dnaJ 8, chloroplastic [Capsicum annuum] 3.9e-13	gi|695040864|ref|XM_009409752.1| PREDICTED: Musa acuminata subsp. malaccensis chaperone protein dnaJ 8, chloroplastic-like (LOC103990562), mRNA 5.15889e-21	-	sp|Q9SAG8|DNAJ8_ARATH Chaperone protein dnaJ 8, chloroplastic OS=Arabidopsis thaliana GN=ATJ8 PE=2 SV=1 1.83562e-11	tr|A0A0V0HCK5|A0A0V0HCK5_SOLCH Putative chaperone protein dnaJ 8, chloroplastic-like OS=Solanum chacoense PE=4 SV=1 3.0e-13	GO:0005634, nucleus;GO:0009416, response to light stimulus;GO:0009507, chloroplast;GO:0009570, chloroplast stroma	-
TRINITY_DN86112_c1_g3	20.1327	4.26964	9.59493	-2.23735	-1.0692	1.16816	PRK05461, apaG, CO2+/MG2+ efflux protein ApaG; Reviewed. 2.75455e-30	KOG4408, KOG4408, KOG4408, Putative Mg2+ and Co2+ transporter CorD [Inorganic ion transport and metabolism]. 1.78831e-17	gi|743882094|ref|XP_010909070.1| PREDICTED: uncharacterized protein LOC105035261 [Elaeis guineensis] 2.1e-87	-	pfam04379, DUF525, Protein of unknown function (DUF525). Members of this family include the bacterial protein ApaG and the C termini of some F-box proteins (pfam00646). F-box proteins contain a carboxyl-terminal domain that interacts with protein substrates, so this family may be involved in protein-protein interaction. The function of ApaG proteins is unknown, but mutations in the Salmonella typ…	sp|Q8G2L5|APAG_BRUSU Protein ApaG OS=Brucella suis biovar 1 (strain 1330) GN=apaG PE=3 SV=1 4.19455e-31	tr|J3M4D7|J3M4D7_ORYBR Uncharacterized protein OS=Oryza brachyantha GN=OB05G14610 PE=4 SV=1 8.6e-86	-	-
TRINITY_DN86171_c1_g1	0.0001	18.8805	314.411	17.5265	21.5842	4.05769	-	-	gi|1536884|emb|CAA56115.1| trypsin/chymotrypsin inhibitor [Alocasia macrorrhizos] 1.7e-24	-	-	sp|P35812|ITC_ALOMA Trypsin/chymotrypsin inhibitor OS=Alocasia macrorrhizos PE=1 SV=1 7.85097e-33	tr|Q96230|Q96230_ALOMA Trypsin/chymotrypsin inhibitor OS=Alocasia macrorrhizos PE=2 SV=1 1.3e-24	GO:0004866, endopeptidase inhibitor activity;GO:0004867, serine-type endopeptidase inhibitor activity	-
TRINITY_DN86171_c1_g2	0.0001	22.8965	288.629	17.8048	21.4608	3.65601	-	-	gi|1536884|emb|CAA56115.1| trypsin/chymotrypsin inhibitor [Alocasia macrorrhizos] 5.7e-20	-	-	sp|P35812|ITC_ALOMA Trypsin/chymotrypsin inhibitor OS=Alocasia macrorrhizos PE=1 SV=1 1.41856e-25	tr|Q96230|Q96230_ALOMA Trypsin/chymotrypsin inhibitor OS=Alocasia macrorrhizos PE=2 SV=1 4.4e-20	GO:0004866, endopeptidase inhibitor activity;GO:0004867, serine-type endopeptidase inhibitor activity	-
TRINITY_DN86171_c2_g1	198.767	434.491	6369.31	1.12825	5.00199	3.87374	smart00452, STI, Soybean trypsin inhibitor (Kunitz) family of protease inhibitors. 2.27207e-21	-	gi|1536884|emb|CAA56115.1| trypsin/chymotrypsin inhibitor [Alocasia macrorrhizos] 1.6e-55	-	pfam00197, Kunitz_legume, Trypsin and protease inhibitor. 1.04913e-21	sp|P35812|ITC_ALOMA Trypsin/chymotrypsin inhibitor OS=Alocasia macrorrhizos PE=1 SV=1 2.47177e-72	tr|Q96230|Q96230_ALOMA Trypsin/chymotrypsin inhibitor OS=Alocasia macrorrhizos PE=2 SV=1 1.2e-55	GO:0004866, endopeptidase inhibitor activity;GO:0004867, serine-type endopeptidase inhibitor activity	-
TRINITY_DN86171_c2_g2	0.145717	70.2094	936.871	8.91235	12.6505	3.73811	-	-	-	gi|633047|dbj|D16175.1|COLTTP25C Colocasia esculenta mRNA for 25kD storage protein, complete cds 9.49693e-23	-	-	-	-	-
TRINITY_DN86192_c2_g1	25.2256	159.896	65.0924	2.66418	1.3676	-1.29657	cd00028, B_lectin, Bulb-type mannose-specific lectin. The domain contains a three-fold internal repeat (beta-prism architecture). The consensus sequence motif QXDXNXVXY is involved in alpha-D-mannose recognition. Lectins are carbohydrate-binding proteins which specifically recognize diverse carbohydrates and mediate a wide variety of biological processes, such as cell-cell and host-pathogen inter…	-	gi|34558674|gb|AAQ75079.1| mannose-binding lectin ZAA precursor [Zantedeschia aethiopica] 5.6e-22	gi|34558673|gb|AY308073.1| Zantedeschia aethiopica mannose-binding lectin ZAA precursor, mRNA, complete cds 7.06768e-66	-	sp|P49329|LEC_ALOAR Mannose-specific lectin OS=Aloe arborescens PE=1 SV=1 1.30852e-06	tr|Q6JTD2|Q6JTD2_ZANAE Mannose-binding lectin OS=Zantedeschia aethiopica PE=2 SV=1 4.3e-22	GO:0005537, mannose binding;GO:0005576, extracellular region;GO:0030246, carbohydrate binding	-
TRINITY_DN86193_c2_g1	23.8936	295.098	97.101	3.6265	2.02286	-1.60364	-	-	-	-	-	-	-	-	-
TRINITY_DN86254_c1_g1	35.6855	13.5448	6.31478	-1.3976	-2.49853	-1.10094	-	-	gi|470116236|ref|XP_004294290.1| PREDICTED: zinc finger CCCH domain-containing protein 66-like [Fragaria vesca subsp. vesca] 3.7e-21	-	-	sp|Q93ZS9|C3H47_ARATH Zinc finger CCCH domain-containing protein 47 OS=Arabidopsis thaliana GN=At3g55980 PE=2 SV=1 4.27766e-18	tr|W9T201|W9T201_9ROSA Zinc finger CCCH domain-containing protein 66 OS=Morus notabilis GN=L484_001689 PE=4 SV=1 5.3e-20	GO:0003677, DNA binding;GO:0003700, DNA binding transcription factor activity;GO:0005634, nucleus;GO:0006355, regulation of transcription, DNA-templated;GO:0010200, response to chitin;GO:0046872, metal ion binding	-
[truncated: 320 more rows]
