# Supplementary material for: Transcriptome Profiling Reveals Differential Gene Expression during the Process of Microtuber Formation in Pinellia ternata
Source: Int J Mol Sci. 2023 Jul 18;24(14):11604. doi: 10.3390/ijms241411604 (PMC10380585; doi:10.3390/ijms241411604)
Supplement: Supplementary file 1 [file ijms-24-11604-s001.zip › Supplementary materials/Table S4.xlsx]

## Sheet: Sheet1
Table S4. Functional classification of the differentially expressed genes based on GO categorization.
GO.ID	Term	Ontology	Significant	Annotated	Pvalue	Qvalue	Signi_id
GO:0008150	biological_process	biological process	2514/2514	46656/46656	1	1	TRINITY_DN31349_c0_g1,TRINITY_DN32977_c0_g1,TRINITY_DN34177_c0_g1,TRINITY_DN34538_c0_g1,TRINITY_DN34975_c0_g1,TRINITY_DN35022_c0_g1,TRINITY_DN35143_c0_g1,TRINITY_DN35157_c0_g1,TRINITY_DN35211_c0_g1,TRINITY_DN35268_c0_g1,TRINITY_DN36271_c0_g1,TRINITY_DN36308_c0_g1,TRINITY_DN37211_c0_g1,TRINITY_DN38267_c0_g1,TRINITY_DN38312_c0_g1,TRINITY_DN38413_c0_g1,TRINITY_DN38449_c0_g1,TRINITY_DN38789_c0_g1,TRI…
GO:0009987	cellular process	biological process	2018/2514	38317/46656	0.99376	1	TRINITY_DN31349_c0_g1,TRINITY_DN32977_c0_g1,TRINITY_DN34177_c0_g1,TRINITY_DN34538_c0_g1,TRINITY_DN34975_c0_g1,TRINITY_DN35143_c0_g1,TRINITY_DN35211_c0_g1,TRINITY_DN35268_c0_g1,TRINITY_DN36271_c0_g1,TRINITY_DN36308_c0_g1,TRINITY_DN37211_c0_g1,TRINITY_DN38413_c0_g1,TRINITY_DN38449_c0_g1,TRINITY_DN38789_c0_g1,TRINITY_DN39372_c0_g1,TRINITY_DN39836_c0_g1,TRINITY_DN39962_c1_g1,TRINITY_DN40343_c0_g1,TRI…
GO:0008152	metabolic process	biological process	1781/2514	34979/46656	1	1	TRINITY_DN31349_c0_g1,TRINITY_DN34177_c0_g1,TRINITY_DN34538_c0_g1,TRINITY_DN34975_c0_g1,TRINITY_DN35143_c0_g1,TRINITY_DN35211_c0_g1,TRINITY_DN35268_c0_g1,TRINITY_DN36271_c0_g1,TRINITY_DN36308_c0_g1,TRINITY_DN37211_c0_g1,TRINITY_DN38413_c0_g1,TRINITY_DN38449_c0_g1,TRINITY_DN39372_c0_g1,TRINITY_DN39836_c0_g1,TRINITY_DN39962_c1_g1,TRINITY_DN40343_c0_g1,TRINITY_DN41196_c0_g1,TRINITY_DN41322_c0_g1,TRI…
GO:0071704	organic substance metabolic process	biological process	1660/2514	32830/46656	1	1	TRINITY_DN31349_c0_g1,TRINITY_DN34177_c0_g1,TRINITY_DN34538_c0_g1,TRINITY_DN34975_c0_g1,TRINITY_DN35143_c0_g1,TRINITY_DN35211_c0_g1,TRINITY_DN35268_c0_g1,TRINITY_DN36271_c0_g1,TRINITY_DN36308_c0_g1,TRINITY_DN37211_c0_g1,TRINITY_DN38413_c0_g1,TRINITY_DN38449_c0_g1,TRINITY_DN39372_c0_g1,TRINITY_DN39836_c0_g1,TRINITY_DN39962_c1_g1,TRINITY_DN40343_c0_g1,TRINITY_DN41196_c0_g1,TRINITY_DN41322_c0_g1,TRI…
GO:0044237	cellular metabolic process	biological process	1588/2514	31790/46656	1	1	TRINITY_DN31349_c0_g1,TRINITY_DN34177_c0_g1,TRINITY_DN34538_c0_g1,TRINITY_DN34975_c0_g1,TRINITY_DN35143_c0_g1,TRINITY_DN35211_c0_g1,TRINITY_DN35268_c0_g1,TRINITY_DN36271_c0_g1,TRINITY_DN36308_c0_g1,TRINITY_DN37211_c0_g1,TRINITY_DN38413_c0_g1,TRINITY_DN38449_c0_g1,TRINITY_DN39372_c0_g1,TRINITY_DN39836_c0_g1,TRINITY_DN39962_c1_g1,TRINITY_DN40343_c0_g1,TRINITY_DN41402_c0_g1,TRINITY_DN41719_c0_g1,TRI…
GO:0044238	primary metabolic process	biological process	1531/2514	30889/46656	1	1	TRINITY_DN31349_c0_g1,TRINITY_DN34177_c0_g1,TRINITY_DN34538_c0_g1,TRINITY_DN34975_c0_g1,TRINITY_DN35143_c0_g1,TRINITY_DN35211_c0_g1,TRINITY_DN35268_c0_g1,TRINITY_DN36271_c0_g1,TRINITY_DN36308_c0_g1,TRINITY_DN37211_c0_g1,TRINITY_DN38413_c0_g1,TRINITY_DN38449_c0_g1,TRINITY_DN39372_c0_g1,TRINITY_DN39836_c0_g1,TRINITY_DN39962_c1_g1,TRINITY_DN40343_c0_g1,TRINITY_DN41196_c0_g1,TRINITY_DN41322_c0_g1,TRI…
GO:0006807	nitrogen compound metabolic process	biological process	1323/2514	27111/46656	1	1	TRINITY_DN31349_c0_g1,TRINITY_DN34177_c0_g1,TRINITY_DN34975_c0_g1,TRINITY_DN35143_c0_g1,TRINITY_DN35211_c0_g1,TRINITY_DN35268_c0_g1,TRINITY_DN36271_c0_g1,TRINITY_DN36308_c0_g1,TRINITY_DN38449_c0_g1,TRINITY_DN39962_c1_g1,TRINITY_DN40343_c0_g1,TRINITY_DN41402_c0_g1,TRINITY_DN41719_c0_g1,TRINITY_DN41965_c0_g1,TRINITY_DN42467_c0_g1,TRINITY_DN43275_c0_g2,TRINITY_DN43368_c0_g2,TRINITY_DN43596_c0_g2,TRI…	TRINITY_DN31349_c0_g1,TRINITY_DN34177_c0_g1,TRINITY_DN34975_c0_g1,TRINITY_DN35143_c0_g1,TRINITY_DN35211_c0_g1,TRINITY_DN35268_c0_g1,TRINITY_DN36271_c0_g1,TRINITY_DN36308_c0_g1,TRINITY_DN38449_c0_g1,TRINITY_DN39962_c1_g1,TRINITY_DN40343_c0_g1,TRINITY_DN41402_c0_g1,TRINITY_DN41719_c0_g1,TRINITY_DN41965_c0_g1,TRINITY_DN42467_c0_g1,TRINITY_DN43275_c0_g2,TRINITY_DN43368_c0_g2,TRINITY_DN43596_c0_g2,TRI…
GO:0043170	macromolecule metabolic process	biological process	1129/2514	24858/46656	1	1	TRINITY_DN34538_c0_g1,TRINITY_DN35143_c0_g1,TRINITY_DN35211_c0_g1,TRINITY_DN35268_c0_g1,TRINITY_DN36271_c0_g1,TRINITY_DN36308_c0_g1,TRINITY_DN37211_c0_g1,TRINITY_DN38413_c0_g1,TRINITY_DN38449_c0_g1,TRINITY_DN39836_c0_g1,TRINITY_DN39962_c1_g1,TRINITY_DN41402_c0_g1,TRINITY_DN41965_c0_g1,TRINITY_DN43275_c0_g2,TRINITY_DN43368_c0_g2,TRINITY_DN43709_c0_g1,TRINITY_DN44020_c0_g1,TRINITY_DN44081_c0_g2,TRI…	TRINITY_DN34538_c0_g1,TRINITY_DN35143_c0_g1,TRINITY_DN35211_c0_g1,TRINITY_DN35268_c0_g1,TRINITY_DN36271_c0_g1,TRINITY_DN36308_c0_g1,TRINITY_DN37211_c0_g1,TRINITY_DN38413_c0_g1,TRINITY_DN38449_c0_g1,TRINITY_DN39836_c0_g1,TRINITY_DN39962_c1_g1,TRINITY_DN41402_c0_g1,TRINITY_DN41965_c0_g1,TRINITY_DN43275_c0_g2,TRINITY_DN43368_c0_g2,TRINITY_DN43709_c0_g1,TRINITY_DN44020_c0_g1,TRINITY_DN44081_c0_g2,TRI…
GO:0009058	biosynthetic process	biological process	1065/2514	14781/46656	1e-30	1.0837e-27	TRINITY_DN31349_c0_g1,TRINITY_DN34177_c0_g1,TRINITY_DN34538_c0_g1,TRINITY_DN34975_c0_g1,TRINITY_DN35143_c0_g1,TRINITY_DN35268_c0_g1,TRINITY_DN36271_c0_g1,TRINITY_DN36308_c0_g1,TRINITY_DN37211_c0_g1,TRINITY_DN38449_c0_g1,TRINITY_DN39372_c0_g1,TRINITY_DN39962_c1_g1,TRINITY_DN40343_c0_g1,TRINITY_DN41402_c0_g1,TRINITY_DN41719_c0_g1,TRINITY_DN41725_c0_g1,TRINITY_DN41965_c0_g1,TRINITY_DN42467_c0_g1,TRI…	TRINITY_DN31349_c0_g1,TRINITY_DN34177_c0_g1,TRINITY_DN34538_c0_g1,TRINITY_DN34975_c0_g1,TRINITY_DN35143_c0_g1,TRINITY_DN35268_c0_g1,TRINITY_DN36271_c0_g1,TRINITY_DN36308_c0_g1,TRINITY_DN37211_c0_g1,TRINITY_DN38449_c0_g1,TRINITY_DN39372_c0_g1,TRINITY_DN39962_c1_g1,TRINITY_DN40343_c0_g1,TRINITY_DN41402_c0_g1,TRINITY_DN41719_c0_g1,TRINITY_DN41725_c0_g1,TRINITY_DN41965_c0_g1,TRINITY_DN42467_c0_g1,TRI…
GO:1901576	organic substance biosynthetic process	biological process	1036/2514	14321/46656	1.2e-30	1.18222e-27	TRINITY_DN31349_c0_g1,TRINITY_DN34177_c0_g1,TRINITY_DN34538_c0_g1,TRINITY_DN34975_c0_g1,TRINITY_DN35143_c0_g1,TRINITY_DN35268_c0_g1,TRINITY_DN36271_c0_g1,TRINITY_DN36308_c0_g1,TRINITY_DN37211_c0_g1,TRINITY_DN38449_c0_g1,TRINITY_DN39372_c0_g1,TRINITY_DN39962_c1_g1,TRINITY_DN40343_c0_g1,TRINITY_DN41402_c0_g1,TRINITY_DN41719_c0_g1,TRINITY_DN41725_c0_g1,TRINITY_DN41965_c0_g1,TRINITY_DN42467_c0_g1,TRI…	TRINITY_DN31349_c0_g1,TRINITY_DN34177_c0_g1,TRINITY_DN34538_c0_g1,TRINITY_DN34975_c0_g1,TRINITY_DN35143_c0_g1,TRINITY_DN35268_c0_g1,TRINITY_DN36271_c0_g1,TRINITY_DN36308_c0_g1,TRINITY_DN37211_c0_g1,TRINITY_DN38449_c0_g1,TRINITY_DN39372_c0_g1,TRINITY_DN39962_c1_g1,TRINITY_DN40343_c0_g1,TRINITY_DN41402_c0_g1,TRINITY_DN41719_c0_g1,TRINITY_DN41725_c0_g1,TRINITY_DN41965_c0_g1,TRINITY_DN42467_c0_g1,TRI…
GO:0044249	cellular biosynthetic process	biological process	1009/2514	13888/46656	3e-30	2.70925e-27	TRINITY_DN31349_c0_g1,TRINITY_DN34177_c0_g1,TRINITY_DN34538_c0_g1,TRINITY_DN34975_c0_g1,TRINITY_DN35143_c0_g1,TRINITY_DN35268_c0_g1,TRINITY_DN36271_c0_g1,TRINITY_DN36308_c0_g1,TRINITY_DN37211_c0_g1,TRINITY_DN38449_c0_g1,TRINITY_DN39372_c0_g1,TRINITY_DN39962_c1_g1,TRINITY_DN40343_c0_g1,TRINITY_DN41402_c0_g1,TRINITY_DN41719_c0_g1,TRINITY_DN41965_c0_g1,TRINITY_DN42467_c0_g1,TRINITY_DN43596_c0_g2,TRI…	TRINITY_DN31349_c0_g1,TRINITY_DN34177_c0_g1,TRINITY_DN34538_c0_g1,TRINITY_DN34975_c0_g1,TRINITY_DN35143_c0_g1,TRINITY_DN35268_c0_g1,TRINITY_DN36271_c0_g1,TRINITY_DN36308_c0_g1,TRINITY_DN37211_c0_g1,TRINITY_DN38449_c0_g1,TRINITY_DN39372_c0_g1,TRINITY_DN39962_c1_g1,TRINITY_DN40343_c0_g1,TRINITY_DN41402_c0_g1,TRINITY_DN41719_c0_g1,TRINITY_DN41965_c0_g1,TRINITY_DN42467_c0_g1,TRINITY_DN43596_c0_g2,TRI…
GO:0044260	cellular macromolecule metabolic process	biological process	995/2514	21899/46656	1	1	TRINITY_DN34538_c0_g1,TRINITY_DN35143_c0_g1,TRINITY_DN35268_c0_g1,TRINITY_DN36271_c0_g1,TRINITY_DN36308_c0_g1,TRINITY_DN37211_c0_g1,TRINITY_DN38413_c0_g1,TRINITY_DN38449_c0_g1,TRINITY_DN39836_c0_g1,TRINITY_DN39962_c1_g1,TRINITY_DN41402_c0_g1,TRINITY_DN41965_c0_g1,TRINITY_DN43275_c0_g2,TRINITY_DN43709_c0_g1,TRINITY_DN44020_c0_g1,TRINITY_DN44081_c0_g2,TRINITY_DN44171_c0_g1,TRINITY_DN44497_c4_g2,TRI…	TRINITY_DN34538_c0_g1,TRINITY_DN35143_c0_g1,TRINITY_DN35268_c0_g1,TRINITY_DN36271_c0_g1,TRINITY_DN36308_c0_g1,TRINITY_DN37211_c0_g1,TRINITY_DN38413_c0_g1,TRINITY_DN38449_c0_g1,TRINITY_DN39836_c0_g1,TRINITY_DN39962_c1_g1,TRINITY_DN41402_c0_g1,TRINITY_DN41965_c0_g1,TRINITY_DN43275_c0_g2,TRINITY_DN43709_c0_g1,TRINITY_DN44020_c0_g1,TRINITY_DN44081_c0_g2,TRINITY_DN44171_c0_g1,TRINITY_DN44497_c4_g2,TRI…
GO:0034641	cellular nitrogen compound metabolic process	biological process	994/2514	21430/46656	1	1	TRINITY_DN31349_c0_g1,TRINITY_DN34177_c0_g1,TRINITY_DN34975_c0_g1,TRINITY_DN35143_c0_g1,TRINITY_DN35211_c0_g1,TRINITY_DN35268_c0_g1,TRINITY_DN36271_c0_g1,TRINITY_DN36308_c0_g1,TRINITY_DN38449_c0_g1,TRINITY_DN39962_c1_g1,TRINITY_DN41402_c0_g1,TRINITY_DN41719_c0_g1,TRINITY_DN41965_c0_g1,TRINITY_DN43368_c0_g2,TRINITY_DN43596_c0_g2,TRINITY_DN43709_c0_g1,TRINITY_DN44020_c0_g1,TRINITY_DN44171_c0_g1,TRI…	TRINITY_DN31349_c0_g1,TRINITY_DN34177_c0_g1,TRINITY_DN34975_c0_g1,TRINITY_DN35143_c0_g1,TRINITY_DN35211_c0_g1,TRINITY_DN35268_c0_g1,TRINITY_DN36271_c0_g1,TRINITY_DN36308_c0_g1,TRINITY_DN38449_c0_g1,TRINITY_DN39962_c1_g1,TRINITY_DN41402_c0_g1,TRINITY_DN41719_c0_g1,TRINITY_DN41965_c0_g1,TRINITY_DN43368_c0_g2,TRINITY_DN43596_c0_g2,TRINITY_DN43709_c0_g1,TRINITY_DN44020_c0_g1,TRINITY_DN44171_c0_g1,TRI…
GO:1901564	organonitrogen compound metabolic process	biological process	905/2514	11079/46656	1e-30	1.0837e-27	TRINITY_DN31349_c0_g1,TRINITY_DN34177_c0_g1,TRINITY_DN34975_c0_g1,TRINITY_DN39962_c1_g1,TRINITY_DN40343_c0_g1,TRINITY_DN41719_c0_g1,TRINITY_DN41965_c0_g1,TRINITY_DN42467_c0_g1,TRINITY_DN43275_c0_g2,TRINITY_DN43709_c0_g1,TRINITY_DN43904_c0_g1,TRINITY_DN44497_c4_g2,TRINITY_DN45054_c0_g3,TRINITY_DN45104_c0_g1,TRINITY_DN45293_c0_g1,TRINITY_DN45453_c0_g1,TRINITY_DN45641_c2_g2,TRINITY_DN45645_c0_g1,TRI…	TRINITY_DN31349_c0_g1,TRINITY_DN34177_c0_g1,TRINITY_DN34975_c0_g1,TRINITY_DN39962_c1_g1,TRINITY_DN40343_c0_g1,TRINITY_DN41719_c0_g1,TRINITY_DN41965_c0_g1,TRINITY_DN42467_c0_g1,TRINITY_DN43275_c0_g2,TRINITY_DN43709_c0_g1,TRINITY_DN43904_c0_g1,TRINITY_DN44497_c4_g2,TRINITY_DN45054_c0_g3,TRINITY_DN45104_c0_g1,TRINITY_DN45293_c0_g1,TRINITY_DN45453_c0_g1,TRINITY_DN45641_c2_g2,TRINITY_DN45645_c0_g1,TRI…
GO:0044271	cellular nitrogen compound biosynthetic process	biological process	746/2514	9817/46656	6.1e-26	4.72184e-23	TRINITY_DN31349_c0_g1,TRINITY_DN34975_c0_g1,TRINITY_DN35143_c0_g1,TRINITY_DN36271_c0_g1,TRINITY_DN38449_c0_g1,TRINITY_DN39962_c1_g1,TRINITY_DN41402_c0_g1,TRINITY_DN41719_c0_g1,TRINITY_DN41965_c0_g1,TRINITY_DN43596_c0_g2,TRINITY_DN43709_c0_g1,TRINITY_DN44020_c0_g1,TRINITY_DN45054_c0_g3,TRINITY_DN45263_c0_g1,TRINITY_DN45293_c0_g1,TRINITY_DN45453_c0_g1,TRINITY_DN45828_c4_g3,TRINITY_DN46178_c2_g1,TRI…	TRINITY_DN31349_c0_g1,TRINITY_DN34975_c0_g1,TRINITY_DN35143_c0_g1,TRINITY_DN36271_c0_g1,TRINITY_DN38449_c0_g1,TRINITY_DN39962_c1_g1,TRINITY_DN41402_c0_g1,TRINITY_DN41719_c0_g1,TRINITY_DN41965_c0_g1,TRINITY_DN43596_c0_g2,TRINITY_DN43709_c0_g1,TRINITY_DN44020_c0_g1,TRINITY_DN45054_c0_g3,TRINITY_DN45263_c0_g1,TRINITY_DN45293_c0_g1,TRINITY_DN45453_c0_g1,TRINITY_DN45828_c4_g3,TRINITY_DN46178_c2_g1,TRI…
GO:0010467	gene expression	biological process	723/2514	10086/46656	3e-18	1.71111e-15	TRINITY_DN35143_c0_g1,TRINITY_DN35211_c0_g1,TRINITY_DN36271_c0_g1,TRINITY_DN38449_c0_g1,TRINITY_DN39962_c1_g1,TRINITY_DN41965_c0_g1,TRINITY_DN43368_c0_g2,TRINITY_DN43709_c0_g1,TRINITY_DN44020_c0_g1,TRINITY_DN45054_c0_g3,TRINITY_DN45263_c0_g1,TRINITY_DN45293_c0_g1,TRINITY_DN45453_c0_g1,TRINITY_DN45645_c0_g1,TRINITY_DN45943_c0_g1,TRINITY_DN46178_c2_g1,TRINITY_DN47142_c0_g1,TRINITY_DN47924_c0_g5,TRI…	TRINITY_DN35143_c0_g1,TRINITY_DN35211_c0_g1,TRINITY_DN36271_c0_g1,TRINITY_DN38449_c0_g1,TRINITY_DN39962_c1_g1,TRINITY_DN41965_c0_g1,TRINITY_DN43368_c0_g2,TRINITY_DN43709_c0_g1,TRINITY_DN44020_c0_g1,TRINITY_DN45054_c0_g3,TRINITY_DN45263_c0_g1,TRINITY_DN45293_c0_g1,TRINITY_DN45453_c0_g1,TRINITY_DN45645_c0_g1,TRINITY_DN45943_c0_g1,TRINITY_DN46178_c2_g1,TRINITY_DN47142_c0_g1,TRINITY_DN47924_c0_g5,TRI…
GO:0009059	macromolecule biosynthetic process	biological process	713/2514	9654/46656	3.2e-21	2.03991e-18	TRINITY_DN34538_c0_g1,TRINITY_DN35143_c0_g1,TRINITY_DN35268_c0_g1,TRINITY_DN36271_c0_g1,TRINITY_DN36308_c0_g1,TRINITY_DN37211_c0_g1,TRINITY_DN38449_c0_g1,TRINITY_DN39962_c1_g1,TRINITY_DN41402_c0_g1,TRINITY_DN41965_c0_g1,TRINITY_DN43709_c0_g1,TRINITY_DN44020_c0_g1,TRINITY_DN44081_c0_g2,TRINITY_DN44171_c0_g1,TRINITY_DN45054_c0_g3,TRINITY_DN45263_c0_g1,TRINITY_DN45293_c0_g1,TRINITY_DN45453_c0_g1,TRI…	TRINITY_DN34538_c0_g1,TRINITY_DN35143_c0_g1,TRINITY_DN35268_c0_g1,TRINITY_DN36271_c0_g1,TRINITY_DN36308_c0_g1,TRINITY_DN37211_c0_g1,TRINITY_DN38449_c0_g1,TRINITY_DN39962_c1_g1,TRINITY_DN41402_c0_g1,TRINITY_DN41965_c0_g1,TRINITY_DN43709_c0_g1,TRINITY_DN44020_c0_g1,TRINITY_DN44081_c0_g2,TRINITY_DN44171_c0_g1,TRINITY_DN45054_c0_g3,TRINITY_DN45263_c0_g1,TRINITY_DN45293_c0_g1,TRINITY_DN45453_c0_g1,TRI…
GO:1901360	organic cyclic compound metabolic process	biological process	708/2514	20443/46656	1	1	TRINITY_DN31349_c0_g1,TRINITY_DN34177_c0_g1,TRINITY_DN34975_c0_g1,TRINITY_DN35143_c0_g1,TRINITY_DN35211_c0_g1,TRINITY_DN35268_c0_g1,TRINITY_DN36271_c0_g1,TRINITY_DN36308_c0_g1,TRINITY_DN38449_c0_g1,TRINITY_DN41402_c0_g1,TRINITY_DN41719_c0_g1,TRINITY_DN43368_c0_g2,TRINITY_DN43596_c0_g2,TRINITY_DN43709_c0_g1,TRINITY_DN44020_c0_g1,TRINITY_DN44171_c0_g1,TRINITY_DN45263_c0_g1,TRINITY_DN45645_c0_g1,TRI…	TRINITY_DN31349_c0_g1,TRINITY_DN34177_c0_g1,TRINITY_DN34975_c0_g1,TRINITY_DN35143_c0_g1,TRINITY_DN35211_c0_g1,TRINITY_DN35268_c0_g1,TRINITY_DN36271_c0_g1,TRINITY_DN36308_c0_g1,TRINITY_DN38449_c0_g1,TRINITY_DN41402_c0_g1,TRINITY_DN41719_c0_g1,TRINITY_DN43368_c0_g2,TRINITY_DN43596_c0_g2,TRINITY_DN43709_c0_g1,TRINITY_DN44020_c0_g1,TRINITY_DN44171_c0_g1,TRINITY_DN45263_c0_g1,TRINITY_DN45645_c0_g1,TRI…
GO:0034645	cellular macromolecule biosynthetic process	biological process	702/2514	9489/46656	5.1e-21	3.07048e-18	TRINITY_DN34538_c0_g1,TRINITY_DN35143_c0_g1,TRINITY_DN35268_c0_g1,TRINITY_DN36271_c0_g1,TRINITY_DN36308_c0_g1,TRINITY_DN37211_c0_g1,TRINITY_DN38449_c0_g1,TRINITY_DN39962_c1_g1,TRINITY_DN41402_c0_g1,TRINITY_DN41965_c0_g1,TRINITY_DN43709_c0_g1,TRINITY_DN44020_c0_g1,TRINITY_DN44081_c0_g2,TRINITY_DN44171_c0_g1,TRINITY_DN45054_c0_g3,TRINITY_DN45263_c0_g1,TRINITY_DN45293_c0_g1,TRINITY_DN45453_c0_g1,TRI…	TRINITY_DN34538_c0_g1,TRINITY_DN35143_c0_g1,TRINITY_DN35268_c0_g1,TRINITY_DN36271_c0_g1,TRINITY_DN36308_c0_g1,TRINITY_DN37211_c0_g1,TRINITY_DN38449_c0_g1,TRINITY_DN39962_c1_g1,TRINITY_DN41402_c0_g1,TRINITY_DN41965_c0_g1,TRINITY_DN43709_c0_g1,TRINITY_DN44020_c0_g1,TRINITY_DN44081_c0_g2,TRINITY_DN44171_c0_g1,TRINITY_DN45054_c0_g3,TRINITY_DN45263_c0_g1,TRINITY_DN45293_c0_g1,TRINITY_DN45453_c0_g1,TRI…
GO:0050896	response to stimulus	biological process	674/2514	13162/46656	0.94871	1	TRINITY_DN32977_c0_g1,TRINITY_DN34975_c0_g1,TRINITY_DN36271_c0_g1,TRINITY_DN38267_c0_g1,TRINITY_DN38312_c0_g1,TRINITY_DN38413_c0_g1,TRINITY_DN38449_c0_g1,TRINITY_DN40754_c0_g1,TRINITY_DN41196_c0_g1,TRINITY_DN41725_c0_g1,TRINITY_DN42107_c0_g1,TRINITY_DN42863_c0_g1,TRINITY_DN43275_c0_g2,TRINITY_DN43368_c0_g2,TRINITY_DN44020_c0_g1,TRINITY_DN44287_c1_g1,TRINITY_DN45263_c0_g1,TRINITY_DN45641_c2_g2,TRI…	TRINITY_DN32977_c0_g1,TRINITY_DN34975_c0_g1,TRINITY_DN36271_c0_g1,TRINITY_DN38267_c0_g1,TRINITY_DN38312_c0_g1,TRINITY_DN38413_c0_g1,TRINITY_DN38449_c0_g1,TRINITY_DN40754_c0_g1,TRINITY_DN41196_c0_g1,TRINITY_DN41725_c0_g1,TRINITY_DN42107_c0_g1,TRINITY_DN42863_c0_g1,TRINITY_DN43275_c0_g2,TRINITY_DN43368_c0_g2,TRINITY_DN44020_c0_g1,TRINITY_DN44287_c1_g1,TRINITY_DN45263_c0_g1,TRINITY_DN45641_c2_g2,TRI…
GO:0006725	cellular aromatic compound metabolic process	biological process	673/2514	20049/46656	1	1	TRINITY_DN31349_c0_g1,TRINITY_DN34177_c0_g1,TRINITY_DN34975_c0_g1,TRINITY_DN35143_c0_g1,TRINITY_DN35211_c0_g1,TRINITY_DN35268_c0_g1,TRINITY_DN36271_c0_g1,TRINITY_DN36308_c0_g1,TRINITY_DN38449_c0_g1,TRINITY_DN41402_c0_g1,TRINITY_DN41719_c0_g1,TRINITY_DN43368_c0_g2,TRINITY_DN43596_c0_g2,TRINITY_DN43709_c0_g1,TRINITY_DN44020_c0_g1,TRINITY_DN44171_c0_g1,TRINITY_DN45263_c0_g1,TRINITY_DN45645_c0_g1,TRI…	TRINITY_DN31349_c0_g1,TRINITY_DN34177_c0_g1,TRINITY_DN34975_c0_g1,TRINITY_DN35143_c0_g1,TRINITY_DN35211_c0_g1,TRINITY_DN35268_c0_g1,TRINITY_DN36271_c0_g1,TRINITY_DN36308_c0_g1,TRINITY_DN38449_c0_g1,TRINITY_DN41402_c0_g1,TRINITY_DN41719_c0_g1,TRINITY_DN43368_c0_g2,TRINITY_DN43596_c0_g2,TRINITY_DN43709_c0_g1,TRINITY_DN44020_c0_g1,TRINITY_DN44171_c0_g1,TRINITY_DN45263_c0_g1,TRINITY_DN45645_c0_g1,TRI…
GO:0046483	heterocycle metabolic process	biological process	657/2514	19743/46656	1	1	TRINITY_DN31349_c0_g1,TRINITY_DN34177_c0_g1,TRINITY_DN34975_c0_g1,TRINITY_DN35143_c0_g1,TRINITY_DN35211_c0_g1,TRINITY_DN35268_c0_g1,TRINITY_DN36271_c0_g1,TRINITY_DN36308_c0_g1,TRINITY_DN38449_c0_g1,TRINITY_DN41402_c0_g1,TRINITY_DN41719_c0_g1,TRINITY_DN43368_c0_g2,TRINITY_DN43596_c0_g2,TRINITY_DN43709_c0_g1,TRINITY_DN44020_c0_g1,TRINITY_DN44171_c0_g1,TRINITY_DN45263_c0_g1,TRINITY_DN45645_c0_g1,TRI…	TRINITY_DN31349_c0_g1,TRINITY_DN34177_c0_g1,TRINITY_DN34975_c0_g1,TRINITY_DN35143_c0_g1,TRINITY_DN35211_c0_g1,TRINITY_DN35268_c0_g1,TRINITY_DN36271_c0_g1,TRINITY_DN36308_c0_g1,TRINITY_DN38449_c0_g1,TRINITY_DN41402_c0_g1,TRINITY_DN41719_c0_g1,TRINITY_DN43368_c0_g2,TRINITY_DN43596_c0_g2,TRINITY_DN43709_c0_g1,TRINITY_DN44020_c0_g1,TRINITY_DN44171_c0_g1,TRINITY_DN45263_c0_g1,TRINITY_DN45645_c0_g1,TRI…
GO:0019538	protein metabolic process	biological process	639/2514	7558/46656	1e-30	1.0837e-27	TRINITY_DN39962_c1_g1,TRINITY_DN41965_c0_g1,TRINITY_DN43275_c0_g2,TRINITY_DN43709_c0_g1,TRINITY_DN44497_c4_g2,TRINITY_DN45054_c0_g3,TRINITY_DN45293_c0_g1,TRINITY_DN45453_c0_g1,TRINITY_DN45641_c2_g2,TRINITY_DN46211_c0_g3,TRINITY_DN46417_c2_g1,TRINITY_DN47142_c0_g1,TRINITY_DN47924_c0_g5,TRINITY_DN48167_c1_g1,TRINITY_DN48287_c0_g1,TRINITY_DN48401_c0_g3,TRINITY_DN48575_c0_g1,TRINITY_DN49653_c5_g1,TRI…	TRINITY_DN39962_c1_g1,TRINITY_DN41965_c0_g1,TRINITY_DN43275_c0_g2,TRINITY_DN43709_c0_g1,TRINITY_DN44497_c4_g2,TRINITY_DN45054_c0_g3,TRINITY_DN45293_c0_g1,TRINITY_DN45453_c0_g1,TRINITY_DN45641_c2_g2,TRINITY_DN46211_c0_g3,TRINITY_DN46417_c2_g1,TRINITY_DN47142_c0_g1,TRINITY_DN47924_c0_g5,TRINITY_DN48167_c1_g1,TRINITY_DN48287_c0_g1,TRINITY_DN48401_c0_g3,TRINITY_DN48575_c0_g1,TRINITY_DN49653_c5_g1,TRI…
GO:0044267	cellular protein metabolic process	biological process	618/2514	6930/46656	1e-30	1.0837e-27	TRINITY_DN39962_c1_g1,TRINITY_DN41965_c0_g1,TRINITY_DN43275_c0_g2,TRINITY_DN43709_c0_g1,TRINITY_DN44497_c4_g2,TRINITY_DN45054_c0_g3,TRINITY_DN45293_c0_g1,TRINITY_DN45453_c0_g1,TRINITY_DN45641_c2_g2,TRINITY_DN46211_c0_g3,TRINITY_DN46417_c2_g1,TRINITY_DN47142_c0_g1,TRINITY_DN47924_c0_g5,TRINITY_DN48167_c1_g1,TRINITY_DN48287_c0_g1,TRINITY_DN48401_c0_g3,TRINITY_DN48575_c0_g1,TRINITY_DN49653_c5_g1,TRI…	TRINITY_DN39962_c1_g1,TRINITY_DN41965_c0_g1,TRINITY_DN43275_c0_g2,TRINITY_DN43709_c0_g1,TRINITY_DN44497_c4_g2,TRINITY_DN45054_c0_g3,TRINITY_DN45293_c0_g1,TRINITY_DN45453_c0_g1,TRINITY_DN45641_c2_g2,TRINITY_DN46211_c0_g3,TRINITY_DN46417_c2_g1,TRINITY_DN47142_c0_g1,TRINITY_DN47924_c0_g5,TRINITY_DN48167_c1_g1,TRINITY_DN48287_c0_g1,TRINITY_DN48401_c0_g3,TRINITY_DN48575_c0_g1,TRINITY_DN49653_c5_g1,TRI…
GO:0065007	biological regulation	biological process	613/2514	12610/46656	0.9991	1	TRINITY_DN32977_c0_g1,TRINITY_DN34177_c0_g1,TRINITY_DN35143_c0_g1,TRINITY_DN36271_c0_g1,TRINITY_DN38449_c0_g1,TRINITY_DN40754_c0_g1,TRINITY_DN42107_c0_g1,TRINITY_DN43275_c0_g2,TRINITY_DN43749_c0_g1,TRINITY_DN44020_c0_g1,TRINITY_DN44287_c1_g1,TRINITY_DN45943_c0_g1,TRINITY_DN46056_c0_g1,TRINITY_DN46178_c2_g1,TRINITY_DN46211_c0_g3,TRINITY_DN46727_c0_g1,TRINITY_DN47273_c0_g1,TRINITY_DN47300_c3_g5,TRI…	TRINITY_DN32977_c0_g1,TRINITY_DN34177_c0_g1,TRINITY_DN35143_c0_g1,TRINITY_DN36271_c0_g1,TRINITY_DN38449_c0_g1,TRINITY_DN40754_c0_g1,TRINITY_DN42107_c0_g1,TRINITY_DN43275_c0_g2,TRINITY_DN43749_c0_g1,TRINITY_DN44020_c0_g1,TRINITY_DN44287_c1_g1,TRINITY_DN45943_c0_g1,TRINITY_DN46056_c0_g1,TRINITY_DN46178_c2_g1,TRINITY_DN46211_c0_g3,TRINITY_DN46727_c0_g1,TRINITY_DN47273_c0_g1,TRINITY_DN47300_c3_g5,TRI…
GO:0006139	nucleobase-containing compound metabolic process	biological process	593/2514	18867/46656	1	1	TRINITY_DN31349_c0_g1,TRINITY_DN34177_c0_g1,TRINITY_DN34975_c0_g1,TRINITY_DN35143_c0_g1,TRINITY_DN35211_c0_g1,TRINITY_DN35268_c0_g1,TRINITY_DN36271_c0_g1,TRINITY_DN36308_c0_g1,TRINITY_DN38449_c0_g1,TRINITY_DN41402_c0_g1,TRINITY_DN41719_c0_g1,TRINITY_DN43368_c0_g2,TRINITY_DN43596_c0_g2,TRINITY_DN43709_c0_g1,TRINITY_DN44020_c0_g1,TRINITY_DN44171_c0_g1,TRINITY_DN45263_c0_g1,TRINITY_DN45645_c0_g1,TRI…	TRINITY_DN31349_c0_g1,TRINITY_DN34177_c0_g1,TRINITY_DN34975_c0_g1,TRINITY_DN35143_c0_g1,TRINITY_DN35211_c0_g1,TRINITY_DN35268_c0_g1,TRINITY_DN36271_c0_g1,TRINITY_DN36308_c0_g1,TRINITY_DN38449_c0_g1,TRINITY_DN41402_c0_g1,TRINITY_DN41719_c0_g1,TRINITY_DN43368_c0_g2,TRINITY_DN43596_c0_g2,TRINITY_DN43709_c0_g1,TRINITY_DN44020_c0_g1,TRINITY_DN44171_c0_g1,TRINITY_DN45263_c0_g1,TRINITY_DN45645_c0_g1,TRI…
GO:1901566	organonitrogen compound biosynthetic process	biological process	567/2514	4928/46656	1e-30	1.0837e-27	TRINITY_DN31349_c0_g1,TRINITY_DN34975_c0_g1,TRINITY_DN39962_c1_g1,TRINITY_DN40343_c0_g1,TRINITY_DN41719_c0_g1,TRINITY_DN41965_c0_g1,TRINITY_DN42467_c0_g1,TRINITY_DN43709_c0_g1,TRINITY_DN43904_c0_g1,TRINITY_DN45054_c0_g3,TRINITY_DN45293_c0_g1,TRINITY_DN45453_c0_g1,TRINITY_DN45828_c4_g3,TRINITY_DN47142_c0_g1,TRINITY_DN47499_c0_g1,TRINITY_DN48287_c0_g1,TRINITY_DN48575_c0_g1,TRINITY_DN48986_c0_g1,TRI…	TRINITY_DN31349_c0_g1,TRINITY_DN34975_c0_g1,TRINITY_DN39962_c1_g1,TRINITY_DN40343_c0_g1,TRINITY_DN41719_c0_g1,TRINITY_DN41965_c0_g1,TRINITY_DN42467_c0_g1,TRINITY_DN43709_c0_g1,TRINITY_DN43904_c0_g1,TRINITY_DN45054_c0_g3,TRINITY_DN45293_c0_g1,TRINITY_DN45453_c0_g1,TRINITY_DN45828_c4_g3,TRINITY_DN47142_c0_g1,TRINITY_DN47499_c0_g1,TRINITY_DN48287_c0_g1,TRINITY_DN48575_c0_g1,TRINITY_DN48986_c0_g1,TRI…
GO:0050789	regulation of biological process	biological process	537/2514	11162/46656	0.9992	1	TRINITY_DN32977_c0_g1,TRINITY_DN35143_c0_g1,TRINITY_DN36271_c0_g1,TRINITY_DN38449_c0_g1,TRINITY_DN40754_c0_g1,TRINITY_DN42107_c0_g1,TRINITY_DN43275_c0_g2,TRINITY_DN44020_c0_g1,TRINITY_DN44287_c1_g1,TRINITY_DN45943_c0_g1,TRINITY_DN46056_c0_g1,TRINITY_DN46178_c2_g1,TRINITY_DN46211_c0_g3,TRINITY_DN46727_c0_g1,TRINITY_DN47273_c0_g1,TRINITY_DN47924_c0_g5,TRINITY_DN48167_c1_g1,TRINITY_DN48401_c0_g3,TRI…	TRINITY_DN32977_c0_g1,TRINITY_DN35143_c0_g1,TRINITY_DN36271_c0_g1,TRINITY_DN38449_c0_g1,TRINITY_DN40754_c0_g1,TRINITY_DN42107_c0_g1,TRINITY_DN43275_c0_g2,TRINITY_DN44020_c0_g1,TRINITY_DN44287_c1_g1,TRINITY_DN45943_c0_g1,TRINITY_DN46056_c0_g1,TRINITY_DN46178_c2_g1,TRINITY_DN46211_c0_g3,TRINITY_DN46727_c0_g1,TRINITY_DN47273_c0_g1,TRINITY_DN47924_c0_g5,TRINITY_DN48167_c1_g1,TRINITY_DN48401_c0_g3,TRI…
GO:0071840	cellular component organization or biogenesis	biological process	509/2514	7447/46656	2.8e-09	9.48237e-07	TRINITY_DN35268_c0_g1,TRINITY_DN36271_c0_g1,TRINITY_DN38413_c0_g1,TRINITY_DN39836_c0_g1,TRINITY_DN41402_c0_g1,TRINITY_DN43709_c0_g1,TRINITY_DN43749_c0_g1,TRINITY_DN44081_c0_g2,TRINITY_DN44171_c0_g1,TRINITY_DN45263_c0_g1,TRINITY_DN45386_c2_g2,TRINITY_DN45529_c0_g1,TRINITY_DN46056_c0_g1,TRINITY_DN47273_c0_g1,TRINITY_DN47333_c1_g3,TRINITY_DN47488_c5_g1,TRINITY_DN47889_c1_g2,TRINITY_DN47924_c0_g5,TRI…	TRINITY_DN35268_c0_g1,TRINITY_DN36271_c0_g1,TRINITY_DN38413_c0_g1,TRINITY_DN39836_c0_g1,TRINITY_DN41402_c0_g1,TRINITY_DN43709_c0_g1,TRINITY_DN43749_c0_g1,TRINITY_DN44081_c0_g2,TRINITY_DN44171_c0_g1,TRINITY_DN45263_c0_g1,TRINITY_DN45386_c2_g2,TRINITY_DN45529_c0_g1,TRINITY_DN46056_c0_g1,TRINITY_DN47273_c0_g1,TRINITY_DN47333_c1_g3,TRINITY_DN47488_c5_g1,TRINITY_DN47889_c1_g2,TRINITY_DN47924_c0_g5,TRI…
GO:0090304	nucleic acid metabolic process	biological process	480/2514	17378/46656	1	1	TRINITY_DN35143_c0_g1,TRINITY_DN35211_c0_g1,TRINITY_DN35268_c0_g1,TRINITY_DN36271_c0_g1,TRINITY_DN36308_c0_g1,TRINITY_DN38449_c0_g1,TRINITY_DN43368_c0_g2,TRINITY_DN43709_c0_g1,TRINITY_DN44020_c0_g1,TRINITY_DN45263_c0_g1,TRINITY_DN45645_c0_g1,TRINITY_DN45941_c4_g1,TRINITY_DN45943_c0_g1,TRINITY_DN46178_c2_g1,TRINITY_DN47488_c5_g1,TRINITY_DN47924_c0_g5,TRINITY_DN47945_c1_g2,TRINITY_DN48107_c0_g1,TRI…	TRINITY_DN35143_c0_g1,TRINITY_DN35211_c0_g1,TRINITY_DN35268_c0_g1,TRINITY_DN36271_c0_g1,TRINITY_DN36308_c0_g1,TRINITY_DN38449_c0_g1,TRINITY_DN43368_c0_g2,TRINITY_DN43709_c0_g1,TRINITY_DN44020_c0_g1,TRINITY_DN45263_c0_g1,TRINITY_DN45645_c0_g1,TRINITY_DN45941_c4_g1,TRINITY_DN45943_c0_g1,TRINITY_DN46178_c2_g1,TRINITY_DN47488_c5_g1,TRINITY_DN47924_c0_g5,TRINITY_DN47945_c1_g2,TRINITY_DN48107_c0_g1,TRI…
GO:0050794	regulation of cellular process	biological process	478/2514	9914/46656	0.99798	1	TRINITY_DN32977_c0_g1,TRINITY_DN35143_c0_g1,TRINITY_DN36271_c0_g1,TRINITY_DN38449_c0_g1,TRINITY_DN40754_c0_g1,TRINITY_DN42107_c0_g1,TRINITY_DN43275_c0_g2,TRINITY_DN44020_c0_g1,TRINITY_DN44287_c1_g1,TRINITY_DN46056_c0_g1,TRINITY_DN46178_c2_g1,TRINITY_DN46211_c0_g3,TRINITY_DN46727_c0_g1,TRINITY_DN47273_c0_g1,TRINITY_DN47924_c0_g5,TRINITY_DN48401_c0_g3,TRINITY_DN49631_c0_g7,TRINITY_DN49998_c1_g1,TRI…	TRINITY_DN32977_c0_g1,TRINITY_DN35143_c0_g1,TRINITY_DN36271_c0_g1,TRINITY_DN38449_c0_g1,TRINITY_DN40754_c0_g1,TRINITY_DN42107_c0_g1,TRINITY_DN43275_c0_g2,TRINITY_DN44020_c0_g1,TRINITY_DN44287_c1_g1,TRINITY_DN46056_c0_g1,TRINITY_DN46178_c2_g1,TRINITY_DN46211_c0_g3,TRINITY_DN46727_c0_g1,TRINITY_DN47273_c0_g1,TRINITY_DN47924_c0_g5,TRINITY_DN48401_c0_g3,TRINITY_DN49631_c0_g7,TRINITY_DN49998_c1_g1,TRI…
GO:1901362	organic cyclic compound biosynthetic process	biological process	428/2514	8343/46656	0.88141	1	TRINITY_DN31349_c0_g1,TRINITY_DN34975_c0_g1,TRINITY_DN35143_c0_g1,TRINITY_DN36271_c0_g1,TRINITY_DN38449_c0_g1,TRINITY_DN41402_c0_g1,TRINITY_DN41719_c0_g1,TRINITY_DN43596_c0_g2,TRINITY_DN44020_c0_g1,TRINITY_DN45263_c0_g1,TRINITY_DN45828_c4_g3,TRINITY_DN46178_c2_g1,TRINITY_DN47924_c0_g5,TRINITY_DN47945_c1_g2,TRINITY_DN48686_c0_g1,TRINITY_DN48986_c0_g1,TRINITY_DN48986_c0_g2,TRINITY_DN49631_c0_g7,TRI…	TRINITY_DN31349_c0_g1,TRINITY_DN34975_c0_g1,TRINITY_DN35143_c0_g1,TRINITY_DN36271_c0_g1,TRINITY_DN38449_c0_g1,TRINITY_DN41402_c0_g1,TRINITY_DN41719_c0_g1,TRINITY_DN43596_c0_g2,TRINITY_DN44020_c0_g1,TRINITY_DN45263_c0_g1,TRINITY_DN45828_c4_g3,TRINITY_DN46178_c2_g1,TRINITY_DN47924_c0_g5,TRINITY_DN47945_c1_g2,TRINITY_DN48686_c0_g1,TRINITY_DN48986_c0_g1,TRINITY_DN48986_c0_g2,TRINITY_DN49631_c0_g7,TRI…
GO:0016043	cellular component organization	biological process	414/2514	6688/46656	0.00111	0.0695322	TRINITY_DN35268_c0_g1,TRINITY_DN36271_c0_g1,TRINITY_DN38413_c0_g1,TRINITY_DN39836_c0_g1,TRINITY_DN41402_c0_g1,TRINITY_DN43749_c0_g1,TRINITY_DN44081_c0_g2,TRINITY_DN44171_c0_g1,TRINITY_DN45263_c0_g1,TRINITY_DN45386_c2_g2,TRINITY_DN45529_c0_g1,TRINITY_DN46056_c0_g1,TRINITY_DN47273_c0_g1,TRINITY_DN47333_c1_g3,TRINITY_DN47488_c5_g1,TRINITY_DN47889_c1_g2,TRINITY_DN47924_c0_g5,TRINITY_DN48107_c0_g1,TRI…	TRINITY_DN35268_c0_g1,TRINITY_DN36271_c0_g1,TRINITY_DN38413_c0_g1,TRINITY_DN39836_c0_g1,TRINITY_DN41402_c0_g1,TRINITY_DN43749_c0_g1,TRINITY_DN44081_c0_g2,TRINITY_DN44171_c0_g1,TRINITY_DN45263_c0_g1,TRINITY_DN45386_c2_g2,TRINITY_DN45529_c0_g1,TRINITY_DN46056_c0_g1,TRINITY_DN47273_c0_g1,TRINITY_DN47333_c1_g3,TRINITY_DN47488_c5_g1,TRINITY_DN47889_c1_g2,TRINITY_DN47924_c0_g5,TRINITY_DN48107_c0_g1,TRI…
GO:0006950	response to stress	biological process	411/2514	8088/46656	0.91556	1	TRINITY_DN32977_c0_g1,TRINITY_DN36271_c0_g1,TRINITY_DN38312_c0_g1,TRINITY_DN38449_c0_g1,TRINITY_DN40754_c0_g1,TRINITY_DN41196_c0_g1,TRINITY_DN42107_c0_g1,TRINITY_DN42863_c0_g1,TRINITY_DN43368_c0_g2,TRINITY_DN44020_c0_g1,TRINITY_DN44287_c1_g1,TRINITY_DN45263_c0_g1,TRINITY_DN45641_c2_g2,TRINITY_DN45722_c0_g1,TRINITY_DN45941_c4_g1,TRINITY_DN46178_c2_g1,TRINITY_DN47258_c3_g2,TRINITY_DN47488_c5_g1,TRI…	TRINITY_DN32977_c0_g1,TRINITY_DN36271_c0_g1,TRINITY_DN38312_c0_g1,TRINITY_DN38449_c0_g1,TRINITY_DN40754_c0_g1,TRINITY_DN41196_c0_g1,TRINITY_DN42107_c0_g1,TRINITY_DN42863_c0_g1,TRINITY_DN43368_c0_g2,TRINITY_DN44020_c0_g1,TRINITY_DN44287_c1_g1,TRINITY_DN45263_c0_g1,TRINITY_DN45641_c2_g2,TRINITY_DN45722_c0_g1,TRINITY_DN45941_c4_g1,TRINITY_DN46178_c2_g1,TRINITY_DN47258_c3_g2,TRINITY_DN47488_c5_g1,TRI…
GO:0043603	cellular amide metabolic process	biological process	403/2514	2755/46656	1e-30	1.0837e-27	TRINITY_DN39962_c1_g1,TRINITY_DN41965_c0_g1,TRINITY_DN43709_c0_g1,TRINITY_DN45054_c0_g3,TRINITY_DN45293_c0_g1,TRINITY_DN45453_c0_g1,TRINITY_DN47142_c0_g1,TRINITY_DN48287_c0_g1,TRINITY_DN48575_c0_g1,TRINITY_DN49653_c5_g1,TRINITY_DN49653_c5_g2,TRINITY_DN49980_c0_g1,TRINITY_DN51022_c1_g1,TRINITY_DN51040_c0_g1,TRINITY_DN51283_c0_g3,TRINITY_DN52191_c0_g1,TRINITY_DN53111_c2_g3,TRINITY_DN53163_c0_g1,TRI…	TRINITY_DN39962_c1_g1,TRINITY_DN41965_c0_g1,TRINITY_DN43709_c0_g1,TRINITY_DN45054_c0_g3,TRINITY_DN45293_c0_g1,TRINITY_DN45453_c0_g1,TRINITY_DN47142_c0_g1,TRINITY_DN48287_c0_g1,TRINITY_DN48575_c0_g1,TRINITY_DN49653_c5_g1,TRINITY_DN49653_c5_g2,TRINITY_DN49980_c0_g1,TRINITY_DN51022_c1_g1,TRINITY_DN51040_c0_g1,TRINITY_DN51283_c0_g3,TRINITY_DN52191_c0_g1,TRINITY_DN53111_c2_g3,TRINITY_DN53163_c0_g1,TRI…
GO:0016070	RNA metabolic process	biological process	396/2514	8493/46656	0.9996	1	TRINITY_DN35143_c0_g1,TRINITY_DN35211_c0_g1,TRINITY_DN36271_c0_g1,TRINITY_DN38449_c0_g1,TRINITY_DN43368_c0_g2,TRINITY_DN43709_c0_g1,TRINITY_DN44020_c0_g1,TRINITY_DN45263_c0_g1,TRINITY_DN45645_c0_g1,TRINITY_DN45941_c4_g1,TRINITY_DN45943_c0_g1,TRINITY_DN46178_c2_g1,TRINITY_DN47924_c0_g5,TRINITY_DN47945_c1_g2,TRINITY_DN50037_c3_g1,TRINITY_DN50114_c0_g1,TRINITY_DN50196_c0_g1,TRINITY_DN50607_c1_g2,TRI…	TRINITY_DN35143_c0_g1,TRINITY_DN35211_c0_g1,TRINITY_DN36271_c0_g1,TRINITY_DN38449_c0_g1,TRINITY_DN43368_c0_g2,TRINITY_DN43709_c0_g1,TRINITY_DN44020_c0_g1,TRINITY_DN45263_c0_g1,TRINITY_DN45645_c0_g1,TRINITY_DN45941_c4_g1,TRINITY_DN45943_c0_g1,TRINITY_DN46178_c2_g1,TRINITY_DN47924_c0_g5,TRINITY_DN47945_c1_g2,TRINITY_DN50037_c3_g1,TRINITY_DN50114_c0_g1,TRINITY_DN50196_c0_g1,TRINITY_DN50607_c1_g2,TRI…
GO:0019438	aromatic compound biosynthetic process	biological process	393/2514	7942/46656	0.97436	1	TRINITY_DN31349_c0_g1,TRINITY_DN34975_c0_g1,TRINITY_DN35143_c0_g1,TRINITY_DN36271_c0_g1,TRINITY_DN38449_c0_g1,TRINITY_DN41402_c0_g1,TRINITY_DN41719_c0_g1,TRINITY_DN43596_c0_g2,TRINITY_DN44020_c0_g1,TRINITY_DN45263_c0_g1,TRINITY_DN45828_c4_g3,TRINITY_DN46178_c2_g1,TRINITY_DN47924_c0_g5,TRINITY_DN47945_c1_g2,TRINITY_DN48686_c0_g1,TRINITY_DN48986_c0_g1,TRINITY_DN48986_c0_g2,TRINITY_DN49631_c0_g7,TRI…	TRINITY_DN31349_c0_g1,TRINITY_DN34975_c0_g1,TRINITY_DN35143_c0_g1,TRINITY_DN36271_c0_g1,TRINITY_DN38449_c0_g1,TRINITY_DN41402_c0_g1,TRINITY_DN41719_c0_g1,TRINITY_DN43596_c0_g2,TRINITY_DN44020_c0_g1,TRINITY_DN45263_c0_g1,TRINITY_DN45828_c4_g3,TRINITY_DN46178_c2_g1,TRINITY_DN47924_c0_g5,TRINITY_DN47945_c1_g2,TRINITY_DN48686_c0_g1,TRINITY_DN48986_c0_g1,TRINITY_DN48986_c0_g2,TRINITY_DN49631_c0_g7,TRI…
GO:0018130	heterocycle biosynthetic process	biological process	385/2514	7824/46656	0.97998	1	TRINITY_DN31349_c0_g1,TRINITY_DN34975_c0_g1,TRINITY_DN35143_c0_g1,TRINITY_DN36271_c0_g1,TRINITY_DN38449_c0_g1,TRINITY_DN41402_c0_g1,TRINITY_DN41719_c0_g1,TRINITY_DN43596_c0_g2,TRINITY_DN44020_c0_g1,TRINITY_DN45263_c0_g1,TRINITY_DN45828_c4_g3,TRINITY_DN46178_c2_g1,TRINITY_DN47924_c0_g5,TRINITY_DN47945_c1_g2,TRINITY_DN48986_c0_g1,TRINITY_DN48986_c0_g2,TRINITY_DN49631_c0_g7,TRINITY_DN50037_c3_g1,TRI…	TRINITY_DN31349_c0_g1,TRINITY_DN34975_c0_g1,TRINITY_DN35143_c0_g1,TRINITY_DN36271_c0_g1,TRINITY_DN38449_c0_g1,TRINITY_DN41402_c0_g1,TRINITY_DN41719_c0_g1,TRINITY_DN43596_c0_g2,TRINITY_DN44020_c0_g1,TRINITY_DN45263_c0_g1,TRINITY_DN45828_c4_g3,TRINITY_DN46178_c2_g1,TRINITY_DN47924_c0_g5,TRINITY_DN47945_c1_g2,TRINITY_DN48986_c0_g1,TRINITY_DN48986_c0_g2,TRINITY_DN49631_c0_g7,TRINITY_DN50037_c3_g1,TRI…
GO:0006518	peptide metabolic process	biological process	379/2514	2435/46656	1e-30	1.0837e-27	TRINITY_DN39962_c1_g1,TRINITY_DN41965_c0_g1,TRINITY_DN43709_c0_g1,TRINITY_DN45054_c0_g3,TRINITY_DN45293_c0_g1,TRINITY_DN45453_c0_g1,TRINITY_DN47142_c0_g1,TRINITY_DN48287_c0_g1,TRINITY_DN48575_c0_g1,TRINITY_DN49653_c5_g1,TRINITY_DN49653_c5_g2,TRINITY_DN49980_c0_g1,TRINITY_DN51022_c1_g1,TRINITY_DN51040_c0_g1,TRINITY_DN51283_c0_g3,TRINITY_DN52191_c0_g1,TRINITY_DN53111_c2_g3,TRINITY_DN53163_c0_g1,TRI…	TRINITY_DN39962_c1_g1,TRINITY_DN41965_c0_g1,TRINITY_DN43709_c0_g1,TRINITY_DN45054_c0_g3,TRINITY_DN45293_c0_g1,TRINITY_DN45453_c0_g1,TRINITY_DN47142_c0_g1,TRINITY_DN48287_c0_g1,TRINITY_DN48575_c0_g1,TRINITY_DN49653_c5_g1,TRINITY_DN49653_c5_g2,TRINITY_DN49980_c0_g1,TRINITY_DN51022_c1_g1,TRINITY_DN51040_c0_g1,TRINITY_DN51283_c0_g3,TRINITY_DN52191_c0_g1,TRINITY_DN53111_c2_g3,TRINITY_DN53163_c0_g1,TRI…
GO:0043604	amide biosynthetic process	biological process	377/2514	2421/46656	1e-30	1.0837e-27	TRINITY_DN39962_c1_g1,TRINITY_DN41965_c0_g1,TRINITY_DN43709_c0_g1,TRINITY_DN45054_c0_g3,TRINITY_DN45293_c0_g1,TRINITY_DN45453_c0_g1,TRINITY_DN47142_c0_g1,TRINITY_DN48287_c0_g1,TRINITY_DN48575_c0_g1,TRINITY_DN49653_c5_g1,TRINITY_DN49653_c5_g2,TRINITY_DN49980_c0_g1,TRINITY_DN51022_c1_g1,TRINITY_DN51040_c0_g1,TRINITY_DN51283_c0_g3,TRINITY_DN52191_c0_g1,TRINITY_DN53111_c2_g3,TRINITY_DN53163_c0_g1,TRI…	TRINITY_DN39962_c1_g1,TRINITY_DN41965_c0_g1,TRINITY_DN43709_c0_g1,TRINITY_DN45054_c0_g3,TRINITY_DN45293_c0_g1,TRINITY_DN45453_c0_g1,TRINITY_DN47142_c0_g1,TRINITY_DN48287_c0_g1,TRINITY_DN48575_c0_g1,TRINITY_DN49653_c5_g1,TRINITY_DN49653_c5_g2,TRINITY_DN49980_c0_g1,TRINITY_DN51022_c1_g1,TRINITY_DN51040_c0_g1,TRINITY_DN51283_c0_g3,TRINITY_DN52191_c0_g1,TRINITY_DN53111_c2_g3,TRINITY_DN53163_c0_g1,TRI…
GO:0044281	small molecule metabolic process	biological process	372/2514	5772/46656	0.00012	0.0110207	TRINITY_DN31349_c0_g1,TRINITY_DN34177_c0_g1,TRINITY_DN34975_c0_g1,TRINITY_DN39372_c0_g1,TRINITY_DN40343_c0_g1,TRINITY_DN41402_c0_g1,TRINITY_DN41719_c0_g1,TRINITY_DN42467_c0_g1,TRINITY_DN43596_c0_g2,TRINITY_DN44171_c0_g1,TRINITY_DN45104_c0_g1,TRINITY_DN45508_c1_g1,TRINITY_DN45645_c0_g1,TRINITY_DN45828_c4_g3,TRINITY_DN47499_c0_g1,TRINITY_DN48986_c0_g1,TRINITY_DN48986_c0_g2,TRINITY_DN49882_c0_g2,TRI…	TRINITY_DN31349_c0_g1,TRINITY_DN34177_c0_g1,TRINITY_DN34975_c0_g1,TRINITY_DN39372_c0_g1,TRINITY_DN40343_c0_g1,TRINITY_DN41402_c0_g1,TRINITY_DN41719_c0_g1,TRINITY_DN42467_c0_g1,TRINITY_DN43596_c0_g2,TRINITY_DN44171_c0_g1,TRINITY_DN45104_c0_g1,TRINITY_DN45508_c1_g1,TRINITY_DN45645_c0_g1,TRINITY_DN45828_c4_g3,TRINITY_DN47499_c0_g1,TRINITY_DN48986_c0_g1,TRINITY_DN48986_c0_g2,TRINITY_DN49882_c0_g2,TRI…
GO:0051179	localization	biological process	368/2514	6867/46656	0.55562	1	TRINITY_DN31349_c0_g1,TRINITY_DN35022_c0_g1,TRINITY_DN35157_c0_g1,TRINITY_DN42107_c0_g1,TRINITY_DN43749_c0_g1,TRINITY_DN43839_c2_g1,TRINITY_DN44287_c1_g1,TRINITY_DN44487_c0_g1,TRINITY_DN44764_c3_g1,TRINITY_DN45421_c0_g1,TRINITY_DN45421_c0_g2,TRINITY_DN45619_c0_g1,TRINITY_DN45679_c2_g1,TRINITY_DN47011_c2_g2,TRINITY_DN47300_c3_g5,TRINITY_DN47333_c1_g3,TRINITY_DN47398_c0_g1,TRINITY_DN47975_c1_g3,TRI…	TRINITY_DN31349_c0_g1,TRINITY_DN35022_c0_g1,TRINITY_DN35157_c0_g1,TRINITY_DN42107_c0_g1,TRINITY_DN43749_c0_g1,TRINITY_DN43839_c2_g1,TRINITY_DN44287_c1_g1,TRINITY_DN44487_c0_g1,TRINITY_DN44764_c3_g1,TRINITY_DN45421_c0_g1,TRINITY_DN45421_c0_g2,TRINITY_DN45619_c0_g1,TRINITY_DN45679_c2_g1,TRINITY_DN47011_c2_g2,TRINITY_DN47300_c3_g5,TRINITY_DN47333_c1_g3,TRINITY_DN47398_c0_g1,TRINITY_DN47975_c1_g3,TRI…
GO:0006412	translation	biological process	364/2514	2206/46656	1e-30	1.0837e-27	TRINITY_DN39962_c1_g1,TRINITY_DN41965_c0_g1,TRINITY_DN43709_c0_g1,TRINITY_DN45054_c0_g3,TRINITY_DN45293_c0_g1,TRINITY_DN45453_c0_g1,TRINITY_DN47142_c0_g1,TRINITY_DN48287_c0_g1,TRINITY_DN48575_c0_g1,TRINITY_DN49653_c5_g1,TRINITY_DN49653_c5_g2,TRINITY_DN49980_c0_g1,TRINITY_DN51022_c1_g1,TRINITY_DN51040_c0_g1,TRINITY_DN51283_c0_g3,TRINITY_DN52191_c0_g1,TRINITY_DN53111_c2_g3,TRINITY_DN53163_c0_g1,TRI…	TRINITY_DN39962_c1_g1,TRINITY_DN41965_c0_g1,TRINITY_DN43709_c0_g1,TRINITY_DN45054_c0_g3,TRINITY_DN45293_c0_g1,TRINITY_DN45453_c0_g1,TRINITY_DN47142_c0_g1,TRINITY_DN48287_c0_g1,TRINITY_DN48575_c0_g1,TRINITY_DN49653_c5_g1,TRINITY_DN49653_c5_g2,TRINITY_DN49980_c0_g1,TRINITY_DN51022_c1_g1,TRINITY_DN51040_c0_g1,TRINITY_DN51283_c0_g3,TRINITY_DN52191_c0_g1,TRINITY_DN53111_c2_g3,TRINITY_DN53163_c0_g1,TRI…
GO:0043043	peptide biosynthetic process	biological process	364/2514	2221/46656	1e-30	1.0837e-27	TRINITY_DN39962_c1_g1,TRINITY_DN41965_c0_g1,TRINITY_DN43709_c0_g1,TRINITY_DN45054_c0_g3,TRINITY_DN45293_c0_g1,TRINITY_DN45453_c0_g1,TRINITY_DN47142_c0_g1,TRINITY_DN48287_c0_g1,TRINITY_DN48575_c0_g1,TRINITY_DN49653_c5_g1,TRINITY_DN49653_c5_g2,TRINITY_DN49980_c0_g1,TRINITY_DN51022_c1_g1,TRINITY_DN51040_c0_g1,TRINITY_DN51283_c0_g3,TRINITY_DN52191_c0_g1,TRINITY_DN53111_c2_g3,TRINITY_DN53163_c0_g1,TRI…	TRINITY_DN39962_c1_g1,TRINITY_DN41965_c0_g1,TRINITY_DN43709_c0_g1,TRINITY_DN45054_c0_g3,TRINITY_DN45293_c0_g1,TRINITY_DN45453_c0_g1,TRINITY_DN47142_c0_g1,TRINITY_DN48287_c0_g1,TRINITY_DN48575_c0_g1,TRINITY_DN49653_c5_g1,TRINITY_DN49653_c5_g2,TRINITY_DN49980_c0_g1,TRINITY_DN51022_c1_g1,TRINITY_DN51040_c0_g1,TRINITY_DN51283_c0_g3,TRINITY_DN52191_c0_g1,TRINITY_DN53111_c2_g3,TRINITY_DN53163_c0_g1,TRI…
GO:0051234	establishment of localization	biological process	351/2514	6468/46656	0.45075	1	TRINITY_DN31349_c0_g1,TRINITY_DN35022_c0_g1,TRINITY_DN35157_c0_g1,TRINITY_DN43749_c0_g1,TRINITY_DN43839_c2_g1,TRINITY_DN44287_c1_g1,TRINITY_DN44487_c0_g1,TRINITY_DN44764_c3_g1,TRINITY_DN45421_c0_g1,TRINITY_DN45421_c0_g2,TRINITY_DN45619_c0_g1,TRINITY_DN45679_c2_g1,TRINITY_DN47011_c2_g2,TRINITY_DN47300_c3_g5,TRINITY_DN47333_c1_g3,TRINITY_DN47398_c0_g1,TRINITY_DN47975_c1_g3,TRINITY_DN48771_c0_g2,TRI…	TRINITY_DN31349_c0_g1,TRINITY_DN35022_c0_g1,TRINITY_DN35157_c0_g1,TRINITY_DN43749_c0_g1,TRINITY_DN43839_c2_g1,TRINITY_DN44287_c1_g1,TRINITY_DN44487_c0_g1,TRINITY_DN44764_c3_g1,TRINITY_DN45421_c0_g1,TRINITY_DN45421_c0_g2,TRINITY_DN45619_c0_g1,TRINITY_DN45679_c2_g1,TRINITY_DN47011_c2_g2,TRINITY_DN47300_c3_g5,TRINITY_DN47333_c1_g3,TRINITY_DN47398_c0_g1,TRINITY_DN47975_c1_g3,TRINITY_DN48771_c0_g2,TRI…
GO:0006810	transport	biological process	344/2514	6390/46656	0.51687	1	TRINITY_DN31349_c0_g1,TRINITY_DN35022_c0_g1,TRINITY_DN35157_c0_g1,TRINITY_DN43749_c0_g1,TRINITY_DN43839_c2_g1,TRINITY_DN44287_c1_g1,TRINITY_DN44487_c0_g1,TRINITY_DN44764_c3_g1,TRINITY_DN45421_c0_g1,TRINITY_DN45421_c0_g2,TRINITY_DN45619_c0_g1,TRINITY_DN45679_c2_g1,TRINITY_DN47011_c2_g2,TRINITY_DN47300_c3_g5,TRINITY_DN47333_c1_g3,TRINITY_DN47398_c0_g1,TRINITY_DN47975_c1_g3,TRINITY_DN48771_c0_g2,TRI…	TRINITY_DN31349_c0_g1,TRINITY_DN35022_c0_g1,TRINITY_DN35157_c0_g1,TRINITY_DN43749_c0_g1,TRINITY_DN43839_c2_g1,TRINITY_DN44287_c1_g1,TRINITY_DN44487_c0_g1,TRINITY_DN44764_c3_g1,TRINITY_DN45421_c0_g1,TRINITY_DN45421_c0_g2,TRINITY_DN45619_c0_g1,TRINITY_DN45679_c2_g1,TRINITY_DN47011_c2_g2,TRINITY_DN47300_c3_g5,TRINITY_DN47333_c1_g3,TRINITY_DN47398_c0_g1,TRINITY_DN47975_c1_g3,TRINITY_DN48771_c0_g2,TRI…
GO:0034654	nucleobase-containing compound biosynthetic process	biological process	335/2514	7124/46656	0.99787	1	TRINITY_DN31349_c0_g1,TRINITY_DN34975_c0_g1,TRINITY_DN35143_c0_g1,TRINITY_DN36271_c0_g1,TRINITY_DN38449_c0_g1,TRINITY_DN41402_c0_g1,TRINITY_DN41719_c0_g1,TRINITY_DN43596_c0_g2,TRINITY_DN44020_c0_g1,TRINITY_DN45263_c0_g1,TRINITY_DN45828_c4_g3,TRINITY_DN46178_c2_g1,TRINITY_DN47924_c0_g5,TRINITY_DN47945_c1_g2,TRINITY_DN48986_c0_g1,TRINITY_DN48986_c0_g2,TRINITY_DN50037_c3_g1,TRINITY_DN50114_c0_g1,TRI…	TRINITY_DN31349_c0_g1,TRINITY_DN34975_c0_g1,TRINITY_DN35143_c0_g1,TRINITY_DN36271_c0_g1,TRINITY_DN38449_c0_g1,TRINITY_DN41402_c0_g1,TRINITY_DN41719_c0_g1,TRINITY_DN43596_c0_g2,TRINITY_DN44020_c0_g1,TRINITY_DN45263_c0_g1,TRINITY_DN45828_c4_g3,TRINITY_DN46178_c2_g1,TRINITY_DN47924_c0_g5,TRINITY_DN47945_c1_g2,TRINITY_DN48986_c0_g1,TRINITY_DN48986_c0_g2,TRINITY_DN50037_c3_g1,TRINITY_DN50114_c0_g1,TRI…
GO:0032502	developmental process	biological process	303/2514	6801/46656	0.99993	1	TRINITY_DN35268_c0_g1,TRINITY_DN36271_c0_g1,TRINITY_DN38267_c0_g1,TRINITY_DN39372_c0_g1,TRINITY_DN43839_c2_g1,TRINITY_DN46056_c0_g1,TRINITY_DN47011_c2_g2,TRINITY_DN47273_c0_g1,TRINITY_DN48083_c3_g1,TRINITY_DN48107_c0_g1,TRINITY_DN48986_c0_g1,TRINITY_DN49882_c0_g2,TRINITY_DN50033_c0_g1,TRINITY_DN50037_c3_g1,TRINITY_DN50114_c0_g1,TRINITY_DN50233_c0_g1,TRINITY_DN50503_c2_g1,TRINITY_DN50836_c0_g1,TRI…	TRINITY_DN35268_c0_g1,TRINITY_DN36271_c0_g1,TRINITY_DN38267_c0_g1,TRINITY_DN39372_c0_g1,TRINITY_DN43839_c2_g1,TRINITY_DN46056_c0_g1,TRINITY_DN47011_c2_g2,TRINITY_DN47273_c0_g1,TRINITY_DN48083_c3_g1,TRINITY_DN48107_c0_g1,TRINITY_DN48986_c0_g1,TRINITY_DN49882_c0_g2,TRINITY_DN50033_c0_g1,TRINITY_DN50037_c3_g1,TRINITY_DN50114_c0_g1,TRINITY_DN50233_c0_g1,TRINITY_DN50503_c2_g1,TRINITY_DN50836_c0_g1,TRI…
GO:0051716	cellular response to stimulus	biological process	294/2514	6377/46656	0.99884	1	TRINITY_DN32977_c0_g1,TRINITY_DN36271_c0_g1,TRINITY_DN40754_c0_g1,TRINITY_DN42107_c0_g1,TRINITY_DN43275_c0_g2,TRINITY_DN44020_c0_g1,TRINITY_DN44287_c1_g1,TRINITY_DN45941_c4_g1,TRINITY_DN46056_c0_g1,TRINITY_DN46178_c2_g1,TRINITY_DN46211_c0_g3,TRINITY_DN46727_c0_g1,TRINITY_DN47488_c5_g1,TRINITY_DN47941_c3_g1,TRINITY_DN48401_c0_g3,TRINITY_DN49998_c1_g1,TRINITY_DN50037_c3_g1,TRINITY_DN50196_c0_g1,TRI…	TRINITY_DN32977_c0_g1,TRINITY_DN36271_c0_g1,TRINITY_DN40754_c0_g1,TRINITY_DN42107_c0_g1,TRINITY_DN43275_c0_g2,TRINITY_DN44020_c0_g1,TRINITY_DN44287_c1_g1,TRINITY_DN45941_c4_g1,TRINITY_DN46056_c0_g1,TRINITY_DN46178_c2_g1,TRINITY_DN46211_c0_g3,TRINITY_DN46727_c0_g1,TRINITY_DN47488_c5_g1,TRINITY_DN47941_c3_g1,TRINITY_DN48401_c0_g3,TRINITY_DN49998_c1_g1,TRINITY_DN50037_c3_g1,TRINITY_DN50196_c0_g1,TRI…
GO:0048856	anatomical structure development	biological process	293/2514	6571/46656	0.9999	1	TRINITY_DN35268_c0_g1,TRINITY_DN36271_c0_g1,TRINITY_DN38267_c0_g1,TRINITY_DN39372_c0_g1,TRINITY_DN43839_c2_g1,TRINITY_DN46056_c0_g1,TRINITY_DN47011_c2_g2,TRINITY_DN47273_c0_g1,TRINITY_DN48083_c3_g1,TRINITY_DN48107_c0_g1,TRINITY_DN48986_c0_g1,TRINITY_DN49882_c0_g2,TRINITY_DN50033_c0_g1,TRINITY_DN50037_c3_g1,TRINITY_DN50114_c0_g1,TRINITY_DN50233_c0_g1,TRINITY_DN50503_c2_g1,TRINITY_DN50836_c0_g1,TRI…	TRINITY_DN35268_c0_g1,TRINITY_DN36271_c0_g1,TRINITY_DN38267_c0_g1,TRINITY_DN39372_c0_g1,TRINITY_DN43839_c2_g1,TRINITY_DN46056_c0_g1,TRINITY_DN47011_c2_g2,TRINITY_DN47273_c0_g1,TRINITY_DN48083_c3_g1,TRINITY_DN48107_c0_g1,TRINITY_DN48986_c0_g1,TRINITY_DN49882_c0_g2,TRINITY_DN50033_c0_g1,TRINITY_DN50037_c3_g1,TRINITY_DN50114_c0_g1,TRINITY_DN50233_c0_g1,TRINITY_DN50503_c2_g1,TRINITY_DN50836_c0_g1,TRI…
GO:0042221	response to chemical	biological process	292/2514	5676/46656	0.81552	1	TRINITY_DN32977_c0_g1,TRINITY_DN34975_c0_g1,TRINITY_DN38413_c0_g1,TRINITY_DN42107_c0_g1,TRINITY_DN43368_c0_g2,TRINITY_DN44020_c0_g1,TRINITY_DN46178_c2_g1,TRINITY_DN46211_c0_g3,TRINITY_DN46727_c0_g1,TRINITY_DN47011_c2_g2,TRINITY_DN47273_c0_g1,TRINITY_DN47333_c1_g3,TRINITY_DN47941_c3_g1,TRINITY_DN48401_c0_g3,TRINITY_DN48986_c0_g1,TRINITY_DN49631_c0_g7,TRINITY_DN50033_c0_g1,TRINITY_DN50037_c3_g1,TRI…	TRINITY_DN32977_c0_g1,TRINITY_DN34975_c0_g1,TRINITY_DN38413_c0_g1,TRINITY_DN42107_c0_g1,TRINITY_DN43368_c0_g2,TRINITY_DN44020_c0_g1,TRINITY_DN46178_c2_g1,TRINITY_DN46211_c0_g3,TRINITY_DN46727_c0_g1,TRINITY_DN47011_c2_g2,TRINITY_DN47273_c0_g1,TRINITY_DN47333_c1_g3,TRINITY_DN47941_c3_g1,TRINITY_DN48401_c0_g3,TRINITY_DN48986_c0_g1,TRINITY_DN49631_c0_g7,TRINITY_DN50033_c0_g1,TRINITY_DN50037_c3_g1,TRI…
GO:0019222	regulation of metabolic process	biological process	288/2514	6496/46656	0.99993	1	TRINITY_DN35143_c0_g1,TRINITY_DN36271_c0_g1,TRINITY_DN38449_c0_g1,TRINITY_DN44020_c0_g1,TRINITY_DN45943_c0_g1,TRINITY_DN46178_c2_g1,TRINITY_DN47924_c0_g5,TRINITY_DN49631_c0_g7,TRINITY_DN50037_c3_g1,TRINITY_DN50114_c0_g1,TRINITY_DN50196_c0_g1,TRINITY_DN50607_c1_g2,TRINITY_DN51729_c0_g2,TRINITY_DN52191_c0_g1,TRINITY_DN54271_c1_g3,TRINITY_DN54927_c2_g4,TRINITY_DN55027_c3_g1,TRINITY_DN55823_c2_g2,TRI…	TRINITY_DN35143_c0_g1,TRINITY_DN36271_c0_g1,TRINITY_DN38449_c0_g1,TRINITY_DN44020_c0_g1,TRINITY_DN45943_c0_g1,TRINITY_DN46178_c2_g1,TRINITY_DN47924_c0_g5,TRINITY_DN49631_c0_g7,TRINITY_DN50037_c3_g1,TRINITY_DN50114_c0_g1,TRINITY_DN50196_c0_g1,TRINITY_DN50607_c1_g2,TRINITY_DN51729_c0_g2,TRINITY_DN52191_c0_g1,TRINITY_DN54271_c1_g3,TRINITY_DN54927_c2_g4,TRINITY_DN55027_c3_g1,TRINITY_DN55823_c2_g2,TRI…
GO:0032501	multicellular organismal process	biological process	286/2514	6598/46656	0.99999	1	TRINITY_DN38267_c0_g1,TRINITY_DN39372_c0_g1,TRINITY_DN43839_c2_g1,TRINITY_DN44497_c4_g2,TRINITY_DN45641_c2_g2,TRINITY_DN46056_c0_g1,TRINITY_DN47011_c2_g2,TRINITY_DN47273_c0_g1,TRINITY_DN48083_c3_g1,TRINITY_DN48986_c0_g1,TRINITY_DN49882_c0_g2,TRINITY_DN50033_c0_g1,TRINITY_DN50114_c0_g1,TRINITY_DN50233_c0_g1,TRINITY_DN50503_c2_g1,TRINITY_DN50836_c0_g1,TRINITY_DN50994_c2_g1,TRINITY_DN52131_c0_g1,TRI…	TRINITY_DN38267_c0_g1,TRINITY_DN39372_c0_g1,TRINITY_DN43839_c2_g1,TRINITY_DN44497_c4_g2,TRINITY_DN45641_c2_g2,TRINITY_DN46056_c0_g1,TRINITY_DN47011_c2_g2,TRINITY_DN47273_c0_g1,TRINITY_DN48083_c3_g1,TRINITY_DN48986_c0_g1,TRINITY_DN49882_c0_g2,TRINITY_DN50033_c0_g1,TRINITY_DN50114_c0_g1,TRINITY_DN50233_c0_g1,TRINITY_DN50503_c2_g1,TRINITY_DN50836_c0_g1,TRINITY_DN50994_c2_g1,TRINITY_DN52131_c0_g1,TRI…
GO:0060255	regulation of macromolecule metabolic process	biological process	278/2514	6024/46656	0.99832	1	TRINITY_DN35143_c0_g1,TRINITY_DN36271_c0_g1,TRINITY_DN38449_c0_g1,TRINITY_DN44020_c0_g1,TRINITY_DN45943_c0_g1,TRINITY_DN46178_c2_g1,TRINITY_DN47924_c0_g5,TRINITY_DN50037_c3_g1,TRINITY_DN50114_c0_g1,TRINITY_DN50196_c0_g1,TRINITY_DN50607_c1_g2,TRINITY_DN51729_c0_g2,TRINITY_DN52191_c0_g1,TRINITY_DN54271_c1_g3,TRINITY_DN54927_c2_g4,TRINITY_DN55027_c3_g1,TRINITY_DN55823_c2_g2,TRINITY_DN57990_c2_g2,TRI…	TRINITY_DN35143_c0_g1,TRINITY_DN36271_c0_g1,TRINITY_DN38449_c0_g1,TRINITY_DN44020_c0_g1,TRINITY_DN45943_c0_g1,TRINITY_DN46178_c2_g1,TRINITY_DN47924_c0_g5,TRINITY_DN50037_c3_g1,TRINITY_DN50114_c0_g1,TRINITY_DN50196_c0_g1,TRINITY_DN50607_c1_g2,TRINITY_DN51729_c0_g2,TRINITY_DN52191_c0_g1,TRINITY_DN54271_c1_g3,TRINITY_DN54927_c2_g4,TRINITY_DN55027_c3_g1,TRINITY_DN55823_c2_g2,TRINITY_DN57990_c2_g2,TRI…
GO:0044085	cellular component biogenesis	biological process	266/2514	3106/46656	2.7e-14	1.33e-11	TRINITY_DN43709_c0_g1,TRINITY_DN44171_c0_g1,TRINITY_DN45263_c0_g1,TRINITY_DN47924_c0_g5,TRINITY_DN49653_c5_g1,TRINITY_DN49653_c5_g2,TRINITY_DN49702_c1_g4,TRINITY_DN50196_c0_g1,TRINITY_DN52227_c2_g1,TRINITY_DN52693_c0_g1,TRINITY_DN53277_c3_g1,TRINITY_DN53876_c0_g4,TRINITY_DN54484_c0_g2,TRINITY_DN54613_c0_g1,TRINITY_DN55534_c0_g3,TRINITY_DN55823_c2_g2,TRINITY_DN56350_c0_g1,TRINITY_DN56362_c1_g2,TRI…	TRINITY_DN43709_c0_g1,TRINITY_DN44171_c0_g1,TRINITY_DN45263_c0_g1,TRINITY_DN47924_c0_g5,TRINITY_DN49653_c5_g1,TRINITY_DN49653_c5_g2,TRINITY_DN49702_c1_g4,TRINITY_DN50196_c0_g1,TRINITY_DN52227_c2_g1,TRINITY_DN52693_c0_g1,TRINITY_DN53277_c3_g1,TRINITY_DN53876_c0_g4,TRINITY_DN54484_c0_g2,TRINITY_DN54613_c0_g1,TRINITY_DN55534_c0_g3,TRINITY_DN55823_c2_g2,TRINITY_DN56350_c0_g1,TRINITY_DN56362_c1_g2,TRI…
GO:0009056	catabolic process	biological process	260/2514	4379/46656	0.05037	1	TRINITY_DN34177_c0_g1,TRINITY_DN38413_c0_g1,TRINITY_DN39836_c0_g1,TRINITY_DN41196_c0_g1,TRINITY_DN41719_c0_g1,TRINITY_DN45722_c0_g1,TRINITY_DN45828_c4_g3,TRINITY_DN45941_c4_g1,TRINITY_DN48001_c0_g2,TRINITY_DN48401_c0_g3,TRINITY_DN48986_c0_g1,TRINITY_DN48986_c0_g2,TRINITY_DN49956_c1_g1,TRINITY_DN50196_c0_g1,TRINITY_DN50622_c0_g1,TRINITY_DN51384_c0_g1,TRINITY_DN51477_c2_g1,TRINITY_DN53330_c1_g1,TRI…	TRINITY_DN34177_c0_g1,TRINITY_DN38413_c0_g1,TRINITY_DN39836_c0_g1,TRINITY_DN41196_c0_g1,TRINITY_DN41719_c0_g1,TRINITY_DN45722_c0_g1,TRINITY_DN45828_c4_g3,TRINITY_DN45941_c4_g1,TRINITY_DN48001_c0_g2,TRINITY_DN48401_c0_g3,TRINITY_DN48986_c0_g1,TRINITY_DN48986_c0_g2,TRINITY_DN49956_c1_g1,TRINITY_DN50196_c0_g1,TRINITY_DN50622_c0_g1,TRINITY_DN51384_c0_g1,TRINITY_DN51477_c2_g1,TRINITY_DN53330_c1_g1,TRI…
GO:0010468	regulation of gene expression	biological process	259/2514	5445/46656	0.98807	1	TRINITY_DN35143_c0_g1,TRINITY_DN36271_c0_g1,TRINITY_DN38449_c0_g1,TRINITY_DN44020_c0_g1,TRINITY_DN45943_c0_g1,TRINITY_DN46178_c2_g1,TRINITY_DN47924_c0_g5,TRINITY_DN50037_c3_g1,TRINITY_DN50114_c0_g1,TRINITY_DN50196_c0_g1,TRINITY_DN50607_c1_g2,TRINITY_DN51729_c0_g2,TRINITY_DN52191_c0_g1,TRINITY_DN54271_c1_g3,TRINITY_DN54927_c2_g4,TRINITY_DN55027_c3_g1,TRINITY_DN55823_c2_g2,TRINITY_DN57990_c2_g2,TRI…	TRINITY_DN35143_c0_g1,TRINITY_DN36271_c0_g1,TRINITY_DN38449_c0_g1,TRINITY_DN44020_c0_g1,TRINITY_DN45943_c0_g1,TRINITY_DN46178_c2_g1,TRINITY_DN47924_c0_g5,TRINITY_DN50037_c3_g1,TRINITY_DN50114_c0_g1,TRINITY_DN50196_c0_g1,TRINITY_DN50607_c1_g2,TRINITY_DN51729_c0_g2,TRINITY_DN52191_c0_g1,TRINITY_DN54271_c1_g3,TRINITY_DN54927_c2_g4,TRINITY_DN55027_c3_g1,TRINITY_DN55823_c2_g2,TRINITY_DN57990_c2_g2,TRI…
GO:0031323	regulation of cellular metabolic process	biological process	258/2514	5958/46656	0.99997	1	TRINITY_DN35143_c0_g1,TRINITY_DN36271_c0_g1,TRINITY_DN38449_c0_g1,TRINITY_DN44020_c0_g1,TRINITY_DN46178_c2_g1,TRINITY_DN47924_c0_g5,TRINITY_DN49631_c0_g7,TRINITY_DN50037_c3_g1,TRINITY_DN50114_c0_g1,TRINITY_DN50196_c0_g1,TRINITY_DN50607_c1_g2,TRINITY_DN51729_c0_g2,TRINITY_DN52191_c0_g1,TRINITY_DN54271_c1_g3,TRINITY_DN54927_c2_g4,TRINITY_DN55823_c2_g2,TRINITY_DN57351_c1_g2,TRINITY_DN58318_c3_g1,TRI…	TRINITY_DN35143_c0_g1,TRINITY_DN36271_c0_g1,TRINITY_DN38449_c0_g1,TRINITY_DN44020_c0_g1,TRINITY_DN46178_c2_g1,TRINITY_DN47924_c0_g5,TRINITY_DN49631_c0_g7,TRINITY_DN50037_c3_g1,TRINITY_DN50114_c0_g1,TRINITY_DN50196_c0_g1,TRINITY_DN50607_c1_g2,TRINITY_DN51729_c0_g2,TRINITY_DN52191_c0_g1,TRINITY_DN54271_c1_g3,TRINITY_DN54927_c2_g4,TRINITY_DN55823_c2_g2,TRINITY_DN57351_c1_g2,TRINITY_DN58318_c3_g1,TRI…
GO:0006082	organic acid metabolic process	biological process	255/2514	3932/46656	0.00106	0.0683763	TRINITY_DN34177_c0_g1,TRINITY_DN39372_c0_g1,TRINITY_DN40343_c0_g1,TRINITY_DN41719_c0_g1,TRINITY_DN42467_c0_g1,TRINITY_DN45104_c0_g1,TRINITY_DN45508_c1_g1,TRINITY_DN45828_c4_g3,TRINITY_DN47499_c0_g1,TRINITY_DN48986_c0_g1,TRINITY_DN48986_c0_g2,TRINITY_DN49882_c0_g2,TRINITY_DN49883_c2_g2,TRINITY_DN50233_c0_g1,TRINITY_DN51708_c1_g1,TRINITY_DN52282_c7_g1,TRINITY_DN52531_c3_g5,TRINITY_DN52531_c3_g8,TRI…	TRINITY_DN34177_c0_g1,TRINITY_DN39372_c0_g1,TRINITY_DN40343_c0_g1,TRINITY_DN41719_c0_g1,TRINITY_DN42467_c0_g1,TRINITY_DN45104_c0_g1,TRINITY_DN45508_c1_g1,TRINITY_DN45828_c4_g3,TRINITY_DN47499_c0_g1,TRINITY_DN48986_c0_g1,TRINITY_DN48986_c0_g2,TRINITY_DN49882_c0_g2,TRINITY_DN49883_c2_g2,TRINITY_DN50233_c0_g1,TRINITY_DN51708_c1_g1,TRINITY_DN52282_c7_g1,TRINITY_DN52531_c3_g5,TRINITY_DN52531_c3_g8,TRI…
GO:0043436	oxoacid metabolic process	biological process	253/2514	3922/46656	0.00148	0.0871672	TRINITY_DN34177_c0_g1,TRINITY_DN39372_c0_g1,TRINITY_DN40343_c0_g1,TRINITY_DN41719_c0_g1,TRINITY_DN42467_c0_g1,TRINITY_DN45104_c0_g1,TRINITY_DN45508_c1_g1,TRINITY_DN45828_c4_g3,TRINITY_DN47499_c0_g1,TRINITY_DN48986_c0_g1,TRINITY_DN48986_c0_g2,TRINITY_DN49882_c0_g2,TRINITY_DN49883_c2_g2,TRINITY_DN50233_c0_g1,TRINITY_DN51708_c1_g1,TRINITY_DN52282_c7_g1,TRINITY_DN52531_c3_g5,TRINITY_DN52531_c3_g8,TRI…	TRINITY_DN34177_c0_g1,TRINITY_DN39372_c0_g1,TRINITY_DN40343_c0_g1,TRINITY_DN41719_c0_g1,TRINITY_DN42467_c0_g1,TRINITY_DN45104_c0_g1,TRINITY_DN45508_c1_g1,TRINITY_DN45828_c4_g3,TRINITY_DN47499_c0_g1,TRINITY_DN48986_c0_g1,TRINITY_DN48986_c0_g2,TRINITY_DN49882_c0_g2,TRINITY_DN49883_c2_g2,TRINITY_DN50233_c0_g1,TRINITY_DN51708_c1_g1,TRINITY_DN52282_c7_g1,TRINITY_DN52531_c3_g5,TRINITY_DN52531_c3_g8,TRI…
GO:0080090	regulation of primary metabolic process	biological process	252/2514	5689/46656	0.99979	1	TRINITY_DN35143_c0_g1,TRINITY_DN36271_c0_g1,TRINITY_DN38449_c0_g1,TRINITY_DN44020_c0_g1,TRINITY_DN46178_c2_g1,TRINITY_DN47924_c0_g5,TRINITY_DN50037_c3_g1,TRINITY_DN50114_c0_g1,TRINITY_DN50196_c0_g1,TRINITY_DN50607_c1_g2,TRINITY_DN51729_c0_g2,TRINITY_DN52191_c0_g1,TRINITY_DN54271_c1_g3,TRINITY_DN54927_c2_g4,TRINITY_DN55823_c2_g2,TRINITY_DN58318_c3_g1,TRINITY_DN58500_c0_g2,TRINITY_DN58753_c2_g1,TRI…	TRINITY_DN35143_c0_g1,TRINITY_DN36271_c0_g1,TRINITY_DN38449_c0_g1,TRINITY_DN44020_c0_g1,TRINITY_DN46178_c2_g1,TRINITY_DN47924_c0_g5,TRINITY_DN50037_c3_g1,TRINITY_DN50114_c0_g1,TRINITY_DN50196_c0_g1,TRINITY_DN50607_c1_g2,TRINITY_DN51729_c0_g2,TRINITY_DN52191_c0_g1,TRINITY_DN54271_c1_g3,TRINITY_DN54927_c2_g4,TRINITY_DN55823_c2_g2,TRINITY_DN58318_c3_g1,TRINITY_DN58500_c0_g2,TRINITY_DN58753_c2_g1,TRI…
GO:0051171	regulation of nitrogen compound metabolic process	biological process	251/2514	5599/46656	0.99952	1	TRINITY_DN35143_c0_g1,TRINITY_DN36271_c0_g1,TRINITY_DN38449_c0_g1,TRINITY_DN44020_c0_g1,TRINITY_DN46178_c2_g1,TRINITY_DN47924_c0_g5,TRINITY_DN49631_c0_g7,TRINITY_DN50037_c3_g1,TRINITY_DN50114_c0_g1,TRINITY_DN50196_c0_g1,TRINITY_DN50607_c1_g2,TRINITY_DN51729_c0_g2,TRINITY_DN52191_c0_g1,TRINITY_DN54271_c1_g3,TRINITY_DN54927_c2_g4,TRINITY_DN55823_c2_g2,TRINITY_DN58318_c3_g1,TRINITY_DN58500_c0_g2,TRI…	TRINITY_DN35143_c0_g1,TRINITY_DN36271_c0_g1,TRINITY_DN38449_c0_g1,TRINITY_DN44020_c0_g1,TRINITY_DN46178_c2_g1,TRINITY_DN47924_c0_g5,TRINITY_DN49631_c0_g7,TRINITY_DN50037_c3_g1,TRINITY_DN50114_c0_g1,TRINITY_DN50196_c0_g1,TRINITY_DN50607_c1_g2,TRINITY_DN51729_c0_g2,TRINITY_DN52191_c0_g1,TRINITY_DN54271_c1_g3,TRINITY_DN54927_c2_g4,TRINITY_DN55823_c2_g2,TRINITY_DN58318_c3_g1,TRINITY_DN58500_c0_g2,TRI…
GO:0019752	carboxylic acid metabolic process	biological process	244/2514	3805/46656	0.0024	0.132024	TRINITY_DN34177_c0_g1,TRINITY_DN39372_c0_g1,TRINITY_DN40343_c0_g1,TRINITY_DN41719_c0_g1,TRINITY_DN42467_c0_g1,TRINITY_DN45104_c0_g1,TRINITY_DN45508_c1_g1,TRINITY_DN45828_c4_g3,TRINITY_DN47499_c0_g1,TRINITY_DN48986_c0_g1,TRINITY_DN48986_c0_g2,TRINITY_DN49882_c0_g2,TRINITY_DN49883_c2_g2,TRINITY_DN50233_c0_g1,TRINITY_DN51708_c1_g1,TRINITY_DN52282_c7_g1,TRINITY_DN52531_c3_g5,TRINITY_DN52531_c3_g8,TRI…	TRINITY_DN34177_c0_g1,TRINITY_DN39372_c0_g1,TRINITY_DN40343_c0_g1,TRINITY_DN41719_c0_g1,TRINITY_DN42467_c0_g1,TRINITY_DN45104_c0_g1,TRINITY_DN45508_c1_g1,TRINITY_DN45828_c4_g3,TRINITY_DN47499_c0_g1,TRINITY_DN48986_c0_g1,TRINITY_DN48986_c0_g2,TRINITY_DN49882_c0_g2,TRINITY_DN49883_c2_g2,TRINITY_DN50233_c0_g1,TRINITY_DN51708_c1_g1,TRINITY_DN52282_c7_g1,TRINITY_DN52531_c3_g5,TRINITY_DN52531_c3_g8,TRI…
GO:0006351	transcription, DNA-templated	biological process	243/2514	5524/46656	0.99983	1	TRINITY_DN35143_c0_g1,TRINITY_DN36271_c0_g1,TRINITY_DN38449_c0_g1,TRINITY_DN44020_c0_g1,TRINITY_DN45263_c0_g1,TRINITY_DN46178_c2_g1,TRINITY_DN47924_c0_g5,TRINITY_DN47945_c1_g2,TRINITY_DN50037_c3_g1,TRINITY_DN50114_c0_g1,TRINITY_DN50196_c0_g1,TRINITY_DN50607_c1_g2,TRINITY_DN51729_c0_g2,TRINITY_DN53547_c0_g1,TRINITY_DN54271_c1_g3,TRINITY_DN54318_c3_g1,TRINITY_DN54927_c2_g4,TRINITY_DN55823_c2_g2,TRI…	TRINITY_DN35143_c0_g1,TRINITY_DN36271_c0_g1,TRINITY_DN38449_c0_g1,TRINITY_DN44020_c0_g1,TRINITY_DN45263_c0_g1,TRINITY_DN46178_c2_g1,TRINITY_DN47924_c0_g5,TRINITY_DN47945_c1_g2,TRINITY_DN50037_c3_g1,TRINITY_DN50114_c0_g1,TRINITY_DN50196_c0_g1,TRINITY_DN50607_c1_g2,TRINITY_DN51729_c0_g2,TRINITY_DN53547_c0_g1,TRINITY_DN54271_c1_g3,TRINITY_DN54318_c3_g1,TRINITY_DN54927_c2_g4,TRINITY_DN55823_c2_g2,TRI…
GO:0007275	multicellular organism development	biological process	243/2514	5767/46656	0.99999	1	TRINITY_DN38267_c0_g1,TRINITY_DN39372_c0_g1,TRINITY_DN43839_c2_g1,TRINITY_DN46056_c0_g1,TRINITY_DN47011_c2_g2,TRINITY_DN48083_c3_g1,TRINITY_DN48986_c0_g1,TRINITY_DN49882_c0_g2,TRINITY_DN50033_c0_g1,TRINITY_DN50114_c0_g1,TRINITY_DN50233_c0_g1,TRINITY_DN50503_c2_g1,TRINITY_DN50836_c0_g1,TRINITY_DN52531_c3_g5,TRINITY_DN52531_c3_g8,TRINITY_DN52686_c0_g2,TRINITY_DN53720_c0_g1,TRINITY_DN54184_c1_g4,TRI…	TRINITY_DN38267_c0_g1,TRINITY_DN39372_c0_g1,TRINITY_DN43839_c2_g1,TRINITY_DN46056_c0_g1,TRINITY_DN47011_c2_g2,TRINITY_DN48083_c3_g1,TRINITY_DN48986_c0_g1,TRINITY_DN49882_c0_g2,TRINITY_DN50033_c0_g1,TRINITY_DN50114_c0_g1,TRINITY_DN50233_c0_g1,TRINITY_DN50503_c2_g1,TRINITY_DN50836_c0_g1,TRINITY_DN52531_c3_g5,TRINITY_DN52531_c3_g8,TRINITY_DN52686_c0_g2,TRINITY_DN53720_c0_g1,TRINITY_DN54184_c1_g4,TRI…
GO:0032774	RNA biosynthetic process	biological process	243/2514	5545/46656	0.99987	1	TRINITY_DN35143_c0_g1,TRINITY_DN36271_c0_g1,TRINITY_DN38449_c0_g1,TRINITY_DN44020_c0_g1,TRINITY_DN45263_c0_g1,TRINITY_DN46178_c2_g1,TRINITY_DN47924_c0_g5,TRINITY_DN47945_c1_g2,TRINITY_DN50037_c3_g1,TRINITY_DN50114_c0_g1,TRINITY_DN50196_c0_g1,TRINITY_DN50607_c1_g2,TRINITY_DN51729_c0_g2,TRINITY_DN53547_c0_g1,TRINITY_DN54271_c1_g3,TRINITY_DN54318_c3_g1,TRINITY_DN54927_c2_g4,TRINITY_DN55823_c2_g2,TRI…	TRINITY_DN35143_c0_g1,TRINITY_DN36271_c0_g1,TRINITY_DN38449_c0_g1,TRINITY_DN44020_c0_g1,TRINITY_DN45263_c0_g1,TRINITY_DN46178_c2_g1,TRINITY_DN47924_c0_g5,TRINITY_DN47945_c1_g2,TRINITY_DN50037_c3_g1,TRINITY_DN50114_c0_g1,TRINITY_DN50196_c0_g1,TRINITY_DN50607_c1_g2,TRINITY_DN51729_c0_g2,TRINITY_DN53547_c0_g1,TRINITY_DN54271_c1_g3,TRINITY_DN54318_c3_g1,TRINITY_DN54927_c2_g4,TRINITY_DN55823_c2_g2,TRI…
GO:0097659	nucleic acid-templated transcription	biological process	243/2514	5528/46656	0.99984	1	TRINITY_DN35143_c0_g1,TRINITY_DN36271_c0_g1,TRINITY_DN38449_c0_g1,TRINITY_DN44020_c0_g1,TRINITY_DN45263_c0_g1,TRINITY_DN46178_c2_g1,TRINITY_DN47924_c0_g5,TRINITY_DN47945_c1_g2,TRINITY_DN50037_c3_g1,TRINITY_DN50114_c0_g1,TRINITY_DN50196_c0_g1,TRINITY_DN50607_c1_g2,TRINITY_DN51729_c0_g2,TRINITY_DN53547_c0_g1,TRINITY_DN54271_c1_g3,TRINITY_DN54318_c3_g1,TRINITY_DN54927_c2_g4,TRINITY_DN55823_c2_g2,TRI…	TRINITY_DN35143_c0_g1,TRINITY_DN36271_c0_g1,TRINITY_DN38449_c0_g1,TRINITY_DN44020_c0_g1,TRINITY_DN45263_c0_g1,TRINITY_DN46178_c2_g1,TRINITY_DN47924_c0_g5,TRINITY_DN47945_c1_g2,TRINITY_DN50037_c3_g1,TRINITY_DN50114_c0_g1,TRINITY_DN50196_c0_g1,TRINITY_DN50607_c1_g2,TRINITY_DN51729_c0_g2,TRINITY_DN53547_c0_g1,TRINITY_DN54271_c1_g3,TRINITY_DN54318_c3_g1,TRINITY_DN54927_c2_g4,TRINITY_DN55823_c2_g2,TRI…
GO:0009889	regulation of biosynthetic process	biological process	238/2514	5124/46656	0.99499	1	TRINITY_DN35143_c0_g1,TRINITY_DN36271_c0_g1,TRINITY_DN38449_c0_g1,TRINITY_DN44020_c0_g1,TRINITY_DN46178_c2_g1,TRINITY_DN47924_c0_g5,TRINITY_DN49631_c0_g7,TRINITY_DN50037_c3_g1,TRINITY_DN50114_c0_g1,TRINITY_DN50196_c0_g1,TRINITY_DN50607_c1_g2,TRINITY_DN51729_c0_g2,TRINITY_DN52191_c0_g1,TRINITY_DN54271_c1_g3,TRINITY_DN54927_c2_g4,TRINITY_DN55823_c2_g2,TRINITY_DN58318_c3_g1,TRINITY_DN58500_c0_g2,TRI…	TRINITY_DN35143_c0_g1,TRINITY_DN36271_c0_g1,TRINITY_DN38449_c0_g1,TRINITY_DN44020_c0_g1,TRINITY_DN46178_c2_g1,TRINITY_DN47924_c0_g5,TRINITY_DN49631_c0_g7,TRINITY_DN50037_c3_g1,TRINITY_DN50114_c0_g1,TRINITY_DN50196_c0_g1,TRINITY_DN50607_c1_g2,TRINITY_DN51729_c0_g2,TRINITY_DN52191_c0_g1,TRINITY_DN54271_c1_g3,TRINITY_DN54927_c2_g4,TRINITY_DN55823_c2_g2,TRINITY_DN58318_c3_g1,TRINITY_DN58500_c0_g2,TRI…
GO:0031326	regulation of cellular biosynthetic process	biological process	237/2514	5093/46656	0.99441	1	TRINITY_DN35143_c0_g1,TRINITY_DN36271_c0_g1,TRINITY_DN38449_c0_g1,TRINITY_DN44020_c0_g1,TRINITY_DN46178_c2_g1,TRINITY_DN47924_c0_g5,TRINITY_DN49631_c0_g7,TRINITY_DN50037_c3_g1,TRINITY_DN50114_c0_g1,TRINITY_DN50196_c0_g1,TRINITY_DN50607_c1_g2,TRINITY_DN51729_c0_g2,TRINITY_DN52191_c0_g1,TRINITY_DN54271_c1_g3,TRINITY_DN54927_c2_g4,TRINITY_DN55823_c2_g2,TRINITY_DN58318_c3_g1,TRINITY_DN58500_c0_g2,TRI…	TRINITY_DN35143_c0_g1,TRINITY_DN36271_c0_g1,TRINITY_DN38449_c0_g1,TRINITY_DN44020_c0_g1,TRINITY_DN46178_c2_g1,TRINITY_DN47924_c0_g5,TRINITY_DN49631_c0_g7,TRINITY_DN50037_c3_g1,TRINITY_DN50114_c0_g1,TRINITY_DN50196_c0_g1,TRINITY_DN50607_c1_g2,TRINITY_DN51729_c0_g2,TRINITY_DN52191_c0_g1,TRINITY_DN54271_c1_g3,TRINITY_DN54927_c2_g4,TRINITY_DN55823_c2_g2,TRINITY_DN58318_c3_g1,TRINITY_DN58500_c0_g2,TRI…
GO:1901575	organic substance catabolic process	biological process	237/2514	3847/46656	0.01598	0.502725	TRINITY_DN34177_c0_g1,TRINITY_DN38413_c0_g1,TRINITY_DN39836_c0_g1,TRINITY_DN41196_c0_g1,TRINITY_DN41719_c0_g1,TRINITY_DN45828_c4_g3,TRINITY_DN45941_c4_g1,TRINITY_DN48001_c0_g2,TRINITY_DN48401_c0_g3,TRINITY_DN48986_c0_g1,TRINITY_DN48986_c0_g2,TRINITY_DN49956_c1_g1,TRINITY_DN50196_c0_g1,TRINITY_DN50622_c0_g1,TRINITY_DN51384_c0_g1,TRINITY_DN51477_c2_g1,TRINITY_DN53330_c1_g1,TRINITY_DN53562_c0_g1,TRI…	TRINITY_DN34177_c0_g1,TRINITY_DN38413_c0_g1,TRINITY_DN39836_c0_g1,TRINITY_DN41196_c0_g1,TRINITY_DN41719_c0_g1,TRINITY_DN45828_c4_g3,TRINITY_DN45941_c4_g1,TRINITY_DN48001_c0_g2,TRINITY_DN48401_c0_g3,TRINITY_DN48986_c0_g1,TRINITY_DN48986_c0_g2,TRINITY_DN49956_c1_g1,TRINITY_DN50196_c0_g1,TRINITY_DN50622_c0_g1,TRINITY_DN51384_c0_g1,TRINITY_DN51477_c2_g1,TRINITY_DN53330_c1_g1,TRINITY_DN53562_c0_g1,TRI…
GO:0010556	regulation of macromolecule biosynthetic process	biological process	234/2514	5000/46656	0.99223	1	TRINITY_DN35143_c0_g1,TRINITY_DN36271_c0_g1,TRINITY_DN38449_c0_g1,TRINITY_DN44020_c0_g1,TRINITY_DN46178_c2_g1,TRINITY_DN47924_c0_g5,TRINITY_DN50037_c3_g1,TRINITY_DN50114_c0_g1,TRINITY_DN50196_c0_g1,TRINITY_DN50607_c1_g2,TRINITY_DN51729_c0_g2,TRINITY_DN52191_c0_g1,TRINITY_DN54271_c1_g3,TRINITY_DN54927_c2_g4,TRINITY_DN55823_c2_g2,TRINITY_DN58318_c3_g1,TRINITY_DN58500_c0_g2,TRINITY_DN58753_c2_g1,TRI…	TRINITY_DN35143_c0_g1,TRINITY_DN36271_c0_g1,TRINITY_DN38449_c0_g1,TRINITY_DN44020_c0_g1,TRINITY_DN46178_c2_g1,TRINITY_DN47924_c0_g5,TRINITY_DN50037_c3_g1,TRINITY_DN50114_c0_g1,TRINITY_DN50196_c0_g1,TRINITY_DN50607_c1_g2,TRINITY_DN51729_c0_g2,TRINITY_DN52191_c0_g1,TRINITY_DN54271_c1_g3,TRINITY_DN54927_c2_g4,TRINITY_DN55823_c2_g2,TRINITY_DN58318_c3_g1,TRINITY_DN58500_c0_g2,TRINITY_DN58753_c2_g1,TRI…
GO:2000112	regulation of cellular macromolecule biosynthetic process	biological process	233/2514	4967/46656	0.99118	1	TRINITY_DN35143_c0_g1,TRINITY_DN36271_c0_g1,TRINITY_DN38449_c0_g1,TRINITY_DN44020_c0_g1,TRINITY_DN46178_c2_g1,TRINITY_DN47924_c0_g5,TRINITY_DN50037_c3_g1,TRINITY_DN50114_c0_g1,TRINITY_DN50196_c0_g1,TRINITY_DN50607_c1_g2,TRINITY_DN51729_c0_g2,TRINITY_DN52191_c0_g1,TRINITY_DN54271_c1_g3,TRINITY_DN54927_c2_g4,TRINITY_DN55823_c2_g2,TRINITY_DN58318_c3_g1,TRINITY_DN58500_c0_g2,TRINITY_DN58753_c2_g1,TRI…	TRINITY_DN35143_c0_g1,TRINITY_DN36271_c0_g1,TRINITY_DN38449_c0_g1,TRINITY_DN44020_c0_g1,TRINITY_DN46178_c2_g1,TRINITY_DN47924_c0_g5,TRINITY_DN50037_c3_g1,TRINITY_DN50114_c0_g1,TRINITY_DN50196_c0_g1,TRINITY_DN50607_c1_g2,TRINITY_DN51729_c0_g2,TRINITY_DN52191_c0_g1,TRINITY_DN54271_c1_g3,TRINITY_DN54927_c2_g4,TRINITY_DN55823_c2_g2,TRINITY_DN58318_c3_g1,TRINITY_DN58500_c0_g2,TRINITY_DN58753_c2_g1,TRI…
GO:0009628	response to abiotic stimulus	biological process	230/2514	3727/46656	0.01634	0.505933	TRINITY_DN32977_c0_g1,TRINITY_DN41196_c0_g1,TRINITY_DN41725_c0_g1,TRINITY_DN42107_c0_g1,TRINITY_DN44287_c1_g1,TRINITY_DN47258_c3_g2,TRINITY_DN47941_c3_g1,TRINITY_DN48986_c0_g1,TRINITY_DN49882_c0_g2,TRINITY_DN49956_c1_g1,TRINITY_DN50037_c3_g1,TRINITY_DN50114_c0_g1,TRINITY_DN50622_c0_g1,TRINITY_DN51810_c1_g1,TRINITY_DN52531_c3_g5,TRINITY_DN52531_c3_g8,TRINITY_DN53330_c1_g1,TRINITY_DN54881_c0_g1,TRI…	TRINITY_DN32977_c0_g1,TRINITY_DN41196_c0_g1,TRINITY_DN41725_c0_g1,TRINITY_DN42107_c0_g1,TRINITY_DN44287_c1_g1,TRINITY_DN47258_c3_g2,TRINITY_DN47941_c3_g1,TRINITY_DN48986_c0_g1,TRINITY_DN49882_c0_g2,TRINITY_DN49956_c1_g1,TRINITY_DN50037_c3_g1,TRINITY_DN50114_c0_g1,TRINITY_DN50622_c0_g1,TRINITY_DN51810_c1_g1,TRINITY_DN52531_c3_g5,TRINITY_DN52531_c3_g8,TRINITY_DN53330_c1_g1,TRINITY_DN54881_c0_g1,TRI…
GO:0044248	cellular catabolic process	biological process	223/2514	3630/46656	0.02117	0.609402	TRINITY_DN34177_c0_g1,TRINITY_DN39836_c0_g1,TRINITY_DN41719_c0_g1,TRINITY_DN45722_c0_g1,TRINITY_DN45828_c4_g3,TRINITY_DN45941_c4_g1,TRINITY_DN48401_c0_g3,TRINITY_DN48986_c0_g1,TRINITY_DN48986_c0_g2,TRINITY_DN50196_c0_g1,TRINITY_DN50622_c0_g1,TRINITY_DN51384_c0_g1,TRINITY_DN51477_c2_g1,TRINITY_DN53562_c0_g1,TRINITY_DN55823_c2_g2,TRINITY_DN56783_c1_g1,TRINITY_DN57474_c1_g1,TRINITY_DN57831_c0_g1,TRI…	TRINITY_DN34177_c0_g1,TRINITY_DN39836_c0_g1,TRINITY_DN41719_c0_g1,TRINITY_DN45722_c0_g1,TRINITY_DN45828_c4_g3,TRINITY_DN45941_c4_g1,TRINITY_DN48401_c0_g3,TRINITY_DN48986_c0_g1,TRINITY_DN48986_c0_g2,TRINITY_DN50196_c0_g1,TRINITY_DN50622_c0_g1,TRINITY_DN51384_c0_g1,TRINITY_DN51477_c2_g1,TRINITY_DN53562_c0_g1,TRINITY_DN55823_c2_g2,TRINITY_DN56783_c1_g1,TRINITY_DN57474_c1_g1,TRINITY_DN57831_c0_g1,TRI…
GO:0006996	organelle organization	biological process	222/2514	3443/46656	0.00291	0.142719	TRINITY_DN45263_c0_g1,TRINITY_DN45386_c2_g2,TRINITY_DN46056_c0_g1,TRINITY_DN47488_c5_g1,TRINITY_DN47924_c0_g5,TRINITY_DN49702_c1_g4,TRINITY_DN51020_c0_g1,TRINITY_DN52227_c2_g1,TRINITY_DN54613_c0_g1,TRINITY_DN54927_c2_g4,TRINITY_DN55823_c2_g2,TRINITY_DN56477_c0_g1,TRINITY_DN56532_c0_g1,TRINITY_DN57447_c0_g1,TRINITY_DN57679_c0_g1,TRINITY_DN57929_c2_g1,TRINITY_DN59251_c0_g1,TRINITY_DN59707_c0_g1,TRI…	TRINITY_DN45263_c0_g1,TRINITY_DN45386_c2_g2,TRINITY_DN46056_c0_g1,TRINITY_DN47488_c5_g1,TRINITY_DN47924_c0_g5,TRINITY_DN49702_c1_g4,TRINITY_DN51020_c0_g1,TRINITY_DN52227_c2_g1,TRINITY_DN54613_c0_g1,TRINITY_DN54927_c2_g4,TRINITY_DN55823_c2_g2,TRINITY_DN56477_c0_g1,TRINITY_DN56532_c0_g1,TRINITY_DN57447_c0_g1,TRINITY_DN57679_c0_g1,TRINITY_DN57929_c2_g1,TRINITY_DN59251_c0_g1,TRINITY_DN59707_c0_g1,TRI…
GO:0005975	carbohydrate metabolic process	biological process	218/2514	3388/46656	0.00347	0.161392	TRINITY_DN34538_c0_g1,TRINITY_DN37211_c0_g1,TRINITY_DN38413_c0_g1,TRINITY_DN39836_c0_g1,TRINITY_DN41196_c0_g1,TRINITY_DN41322_c0_g1,TRINITY_DN41402_c0_g1,TRINITY_DN41719_c0_g1,TRINITY_DN44081_c0_g2,TRINITY_DN44171_c0_g1,TRINITY_DN44488_c0_g1,TRINITY_DN45189_c3_g1,TRINITY_DN45508_c1_g1,TRINITY_DN45529_c0_g1,TRINITY_DN45828_c4_g3,TRINITY_DN46334_c7_g1,TRINITY_DN46344_c0_g1,TRINITY_DN48001_c0_g2,TRI…	TRINITY_DN34538_c0_g1,TRINITY_DN37211_c0_g1,TRINITY_DN38413_c0_g1,TRINITY_DN39836_c0_g1,TRINITY_DN41196_c0_g1,TRINITY_DN41322_c0_g1,TRINITY_DN41402_c0_g1,TRINITY_DN41719_c0_g1,TRINITY_DN44081_c0_g2,TRINITY_DN44171_c0_g1,TRINITY_DN44488_c0_g1,TRINITY_DN45189_c3_g1,TRINITY_DN45508_c1_g1,TRINITY_DN45529_c0_g1,TRINITY_DN45828_c4_g3,TRINITY_DN46334_c7_g1,TRINITY_DN46344_c0_g1,TRINITY_DN48001_c0_g2,TRI…
GO:0043412	macromolecule modification	biological process	217/2514	4724/46656	0.9958	1	TRINITY_DN43275_c0_g2,TRINITY_DN44497_c4_g2,TRINITY_DN45641_c2_g2,TRINITY_DN45645_c0_g1,TRINITY_DN45943_c0_g1,TRINITY_DN46178_c2_g1,TRINITY_DN46211_c0_g3,TRINITY_DN46417_c2_g1,TRINITY_DN47924_c0_g5,TRINITY_DN48167_c1_g1,TRINITY_DN48401_c0_g3,TRINITY_DN50503_c2_g1,TRINITY_DN50994_c2_g1,TRINITY_DN51321_c1_g2,TRINITY_DN51384_c0_g1,TRINITY_DN51810_c1_g1,TRINITY_DN53432_c1_g1,TRINITY_DN53625_c1_g1,TRI…	TRINITY_DN43275_c0_g2,TRINITY_DN44497_c4_g2,TRINITY_DN45641_c2_g2,TRINITY_DN45645_c0_g1,TRINITY_DN45943_c0_g1,TRINITY_DN46178_c2_g1,TRINITY_DN46211_c0_g3,TRINITY_DN46417_c2_g1,TRINITY_DN47924_c0_g5,TRINITY_DN48167_c1_g1,TRINITY_DN48401_c0_g3,TRINITY_DN50503_c2_g1,TRINITY_DN50994_c2_g1,TRINITY_DN51321_c1_g2,TRINITY_DN51384_c0_g1,TRINITY_DN51810_c1_g1,TRINITY_DN53432_c1_g1,TRINITY_DN53625_c1_g1,TRI…
GO:0019219	regulation of nucleobase-containing compound metabolic process	biological process	211/2514	4759/46656	0.99928	1	TRINITY_DN35143_c0_g1,TRINITY_DN36271_c0_g1,TRINITY_DN38449_c0_g1,TRINITY_DN44020_c0_g1,TRINITY_DN46178_c2_g1,TRINITY_DN47924_c0_g5,TRINITY_DN50037_c3_g1,TRINITY_DN50114_c0_g1,TRINITY_DN50196_c0_g1,TRINITY_DN50607_c1_g2,TRINITY_DN51729_c0_g2,TRINITY_DN54271_c1_g3,TRINITY_DN54927_c2_g4,TRINITY_DN55823_c2_g2,TRINITY_DN58318_c3_g1,TRINITY_DN58500_c0_g2,TRINITY_DN58753_c2_g1,TRINITY_DN60278_c0_g2,TRI…	TRINITY_DN35143_c0_g1,TRINITY_DN36271_c0_g1,TRINITY_DN38449_c0_g1,TRINITY_DN44020_c0_g1,TRINITY_DN46178_c2_g1,TRINITY_DN47924_c0_g5,TRINITY_DN50037_c3_g1,TRINITY_DN50114_c0_g1,TRINITY_DN50196_c0_g1,TRINITY_DN50607_c1_g2,TRINITY_DN51729_c0_g2,TRINITY_DN54271_c1_g3,TRINITY_DN54927_c2_g4,TRINITY_DN55823_c2_g2,TRINITY_DN58318_c3_g1,TRINITY_DN58500_c0_g2,TRINITY_DN58753_c2_g1,TRINITY_DN60278_c0_g2,TRI…
GO:0051252	regulation of RNA metabolic process	biological process	204/2514	4542/46656	0.99823	1	TRINITY_DN35143_c0_g1,TRINITY_DN36271_c0_g1,TRINITY_DN38449_c0_g1,TRINITY_DN44020_c0_g1,TRINITY_DN46178_c2_g1,TRINITY_DN47924_c0_g5,TRINITY_DN50037_c3_g1,TRINITY_DN50114_c0_g1,TRINITY_DN50196_c0_g1,TRINITY_DN50607_c1_g2,TRINITY_DN51729_c0_g2,TRINITY_DN54271_c1_g3,TRINITY_DN54927_c2_g4,TRINITY_DN55823_c2_g2,TRINITY_DN58318_c3_g1,TRINITY_DN58500_c0_g2,TRINITY_DN58753_c2_g1,TRINITY_DN60278_c0_g2,TRI…	TRINITY_DN35143_c0_g1,TRINITY_DN36271_c0_g1,TRINITY_DN38449_c0_g1,TRINITY_DN44020_c0_g1,TRINITY_DN46178_c2_g1,TRINITY_DN47924_c0_g5,TRINITY_DN50037_c3_g1,TRINITY_DN50114_c0_g1,TRINITY_DN50196_c0_g1,TRINITY_DN50607_c1_g2,TRINITY_DN51729_c0_g2,TRINITY_DN54271_c1_g3,TRINITY_DN54927_c2_g4,TRINITY_DN55823_c2_g2,TRINITY_DN58318_c3_g1,TRINITY_DN58500_c0_g2,TRINITY_DN58753_c2_g1,TRINITY_DN60278_c0_g2,TRI…
GO:0044283	small molecule biosynthetic process	biological process	203/2514	2586/46656	4.4e-08	1.36237e-05	TRINITY_DN34177_c0_g1,TRINITY_DN34975_c0_g1,TRINITY_DN39372_c0_g1,TRINITY_DN40343_c0_g1,TRINITY_DN41719_c0_g1,TRINITY_DN42467_c0_g1,TRINITY_DN45828_c4_g3,TRINITY_DN47499_c0_g1,TRINITY_DN48986_c0_g1,TRINITY_DN48986_c0_g2,TRINITY_DN49882_c0_g2,TRINITY_DN49883_c2_g2,TRINITY_DN50221_c0_g1,TRINITY_DN50233_c0_g1,TRINITY_DN51708_c1_g1,TRINITY_DN52282_c7_g1,TRINITY_DN52531_c3_g5,TRINITY_DN52531_c3_g8,TRI…	TRINITY_DN34177_c0_g1,TRINITY_DN34975_c0_g1,TRINITY_DN39372_c0_g1,TRINITY_DN40343_c0_g1,TRINITY_DN41719_c0_g1,TRINITY_DN42467_c0_g1,TRINITY_DN45828_c4_g3,TRINITY_DN47499_c0_g1,TRINITY_DN48986_c0_g1,TRINITY_DN48986_c0_g2,TRINITY_DN49882_c0_g2,TRINITY_DN49883_c2_g2,TRINITY_DN50221_c0_g1,TRINITY_DN50233_c0_g1,TRINITY_DN51708_c1_g1,TRINITY_DN52282_c7_g1,TRINITY_DN52531_c3_g5,TRINITY_DN52531_c3_g8,TRI…
GO:0071702	organic substance transport	biological process	200/2514	3229/46656	0.0212	0.609402	TRINITY_DN35022_c0_g1,TRINITY_DN44287_c1_g1,TRINITY_DN44487_c0_g1,TRINITY_DN45421_c0_g1,TRINITY_DN45421_c0_g2,TRINITY_DN45619_c0_g1,TRINITY_DN47398_c0_g1,TRINITY_DN47975_c1_g3,TRINITY_DN48771_c0_g2,TRINITY_DN49702_c1_g4,TRINITY_DN49790_c0_g1,TRINITY_DN49998_c1_g1,TRINITY_DN52156_c5_g1,TRINITY_DN52156_c5_g2,TRINITY_DN52318_c0_g1,TRINITY_DN52499_c0_g2,TRINITY_DN53165_c0_g1,TRINITY_DN54855_c0_g2,TRI…	TRINITY_DN35022_c0_g1,TRINITY_DN44287_c1_g1,TRINITY_DN44487_c0_g1,TRINITY_DN45421_c0_g1,TRINITY_DN45421_c0_g2,TRINITY_DN45619_c0_g1,TRINITY_DN47398_c0_g1,TRINITY_DN47975_c1_g3,TRINITY_DN48771_c0_g2,TRINITY_DN49702_c1_g4,TRINITY_DN49790_c0_g1,TRINITY_DN49998_c1_g1,TRINITY_DN52156_c5_g1,TRINITY_DN52156_c5_g2,TRINITY_DN52318_c0_g1,TRINITY_DN52499_c0_g2,TRINITY_DN53165_c0_g1,TRINITY_DN54855_c0_g2,TRI…
GO:0006355	regulation of transcription, DNA-templated	biological process	199/2514	4338/46656	0.9944	1	TRINITY_DN35143_c0_g1,TRINITY_DN36271_c0_g1,TRINITY_DN38449_c0_g1,TRINITY_DN44020_c0_g1,TRINITY_DN46178_c2_g1,TRINITY_DN47924_c0_g5,TRINITY_DN50037_c3_g1,TRINITY_DN50114_c0_g1,TRINITY_DN50196_c0_g1,TRINITY_DN50607_c1_g2,TRINITY_DN51729_c0_g2,TRINITY_DN54271_c1_g3,TRINITY_DN54927_c2_g4,TRINITY_DN55823_c2_g2,TRINITY_DN58318_c3_g1,TRINITY_DN58500_c0_g2,TRINITY_DN58753_c2_g1,TRINITY_DN60278_c0_g2,TRI…	TRINITY_DN35143_c0_g1,TRINITY_DN36271_c0_g1,TRINITY_DN38449_c0_g1,TRINITY_DN44020_c0_g1,TRINITY_DN46178_c2_g1,TRINITY_DN47924_c0_g5,TRINITY_DN50037_c3_g1,TRINITY_DN50114_c0_g1,TRINITY_DN50196_c0_g1,TRINITY_DN50607_c1_g2,TRINITY_DN51729_c0_g2,TRINITY_DN54271_c1_g3,TRINITY_DN54927_c2_g4,TRINITY_DN55823_c2_g2,TRINITY_DN58318_c3_g1,TRINITY_DN58500_c0_g2,TRINITY_DN58753_c2_g1,TRINITY_DN60278_c0_g2,TRI…
GO:0006793	phosphorus metabolic process	biological process	199/2514	3808/46656	0.68933	1	TRINITY_DN31349_c0_g1,TRINITY_DN34975_c0_g1,TRINITY_DN41402_c0_g1,TRINITY_DN41719_c0_g1,TRINITY_DN43275_c0_g2,TRINITY_DN43596_c0_g2,TRINITY_DN43904_c0_g1,TRINITY_DN44171_c0_g1,TRINITY_DN44497_c4_g2,TRINITY_DN45641_c2_g2,TRINITY_DN45828_c4_g3,TRINITY_DN46211_c0_g3,TRINITY_DN46937_c1_g1,TRINITY_DN48369_c3_g1,TRINITY_DN48986_c0_g1,TRINITY_DN48986_c0_g2,TRINITY_DN50836_c0_g1,TRINITY_DN50994_c2_g1,TRI…	TRINITY_DN31349_c0_g1,TRINITY_DN34975_c0_g1,TRINITY_DN41402_c0_g1,TRINITY_DN41719_c0_g1,TRINITY_DN43275_c0_g2,TRINITY_DN43596_c0_g2,TRINITY_DN43904_c0_g1,TRINITY_DN44171_c0_g1,TRINITY_DN44497_c4_g2,TRINITY_DN45641_c2_g2,TRINITY_DN45828_c4_g3,TRINITY_DN46211_c0_g3,TRINITY_DN46937_c1_g1,TRINITY_DN48369_c3_g1,TRINITY_DN48986_c0_g1,TRINITY_DN48986_c0_g2,TRINITY_DN50836_c0_g1,TRINITY_DN50994_c2_g1,TRI…
GO:1903506	regulation of nucleic acid-templated transcription	biological process	199/2514	4342/46656	0.99464	1	TRINITY_DN35143_c0_g1,TRINITY_DN36271_c0_g1,TRINITY_DN38449_c0_g1,TRINITY_DN44020_c0_g1,TRINITY_DN46178_c2_g1,TRINITY_DN47924_c0_g5,TRINITY_DN50037_c3_g1,TRINITY_DN50114_c0_g1,TRINITY_DN50196_c0_g1,TRINITY_DN50607_c1_g2,TRINITY_DN51729_c0_g2,TRINITY_DN54271_c1_g3,TRINITY_DN54927_c2_g4,TRINITY_DN55823_c2_g2,TRINITY_DN58318_c3_g1,TRINITY_DN58500_c0_g2,TRINITY_DN58753_c2_g1,TRINITY_DN60278_c0_g2,TRI…	TRINITY_DN35143_c0_g1,TRINITY_DN36271_c0_g1,TRINITY_DN38449_c0_g1,TRINITY_DN44020_c0_g1,TRINITY_DN46178_c2_g1,TRINITY_DN47924_c0_g5,TRINITY_DN50037_c3_g1,TRINITY_DN50114_c0_g1,TRINITY_DN50196_c0_g1,TRINITY_DN50607_c1_g2,TRINITY_DN51729_c0_g2,TRINITY_DN54271_c1_g3,TRINITY_DN54927_c2_g4,TRINITY_DN55823_c2_g2,TRINITY_DN58318_c3_g1,TRINITY_DN58500_c0_g2,TRINITY_DN58753_c2_g1,TRINITY_DN60278_c0_g2,TRI…
GO:2001141	regulation of RNA biosynthetic process	biological process	199/2514	4351/46656	0.99513	1	TRINITY_DN35143_c0_g1,TRINITY_DN36271_c0_g1,TRINITY_DN38449_c0_g1,TRINITY_DN44020_c0_g1,TRINITY_DN46178_c2_g1,TRINITY_DN47924_c0_g5,TRINITY_DN50037_c3_g1,TRINITY_DN50114_c0_g1,TRINITY_DN50196_c0_g1,TRINITY_DN50607_c1_g2,TRINITY_DN51729_c0_g2,TRINITY_DN54271_c1_g3,TRINITY_DN54927_c2_g4,TRINITY_DN55823_c2_g2,TRINITY_DN58318_c3_g1,TRINITY_DN58500_c0_g2,TRINITY_DN58753_c2_g1,TRINITY_DN60278_c0_g2,TRI…	TRINITY_DN35143_c0_g1,TRINITY_DN36271_c0_g1,TRINITY_DN38449_c0_g1,TRINITY_DN44020_c0_g1,TRINITY_DN46178_c2_g1,TRINITY_DN47924_c0_g5,TRINITY_DN50037_c3_g1,TRINITY_DN50114_c0_g1,TRINITY_DN50196_c0_g1,TRINITY_DN50607_c1_g2,TRINITY_DN51729_c0_g2,TRINITY_DN54271_c1_g3,TRINITY_DN54927_c2_g4,TRINITY_DN55823_c2_g2,TRINITY_DN58318_c3_g1,TRINITY_DN58500_c0_g2,TRINITY_DN58753_c2_g1,TRINITY_DN60278_c0_g2,TRI…
GO:0006796	phosphate-containing compound metabolic process	biological process	183/2514	3599/46656	0.8095	1	TRINITY_DN31349_c0_g1,TRINITY_DN34975_c0_g1,TRINITY_DN41719_c0_g1,TRINITY_DN43275_c0_g2,TRINITY_DN43904_c0_g1,TRINITY_DN44497_c4_g2,TRINITY_DN45641_c2_g2,TRINITY_DN45828_c4_g3,TRINITY_DN46211_c0_g3,TRINITY_DN46937_c1_g1,TRINITY_DN48369_c3_g1,TRINITY_DN48986_c0_g1,TRINITY_DN48986_c0_g2,TRINITY_DN50836_c0_g1,TRINITY_DN50994_c2_g1,TRINITY_DN53432_c1_g1,TRINITY_DN53625_c1_g1,TRINITY_DN54862_c0_g1,TRI…	TRINITY_DN31349_c0_g1,TRINITY_DN34975_c0_g1,TRINITY_DN41719_c0_g1,TRINITY_DN43275_c0_g2,TRINITY_DN43904_c0_g1,TRINITY_DN44497_c4_g2,TRINITY_DN45641_c2_g2,TRINITY_DN45828_c4_g3,TRINITY_DN46211_c0_g3,TRINITY_DN46937_c1_g1,TRINITY_DN48369_c3_g1,TRINITY_DN48986_c0_g1,TRINITY_DN48986_c0_g2,TRINITY_DN50836_c0_g1,TRINITY_DN50994_c2_g1,TRINITY_DN53432_c1_g1,TRINITY_DN53625_c1_g1,TRINITY_DN54862_c0_g1,TRI…
GO:0010033	response to organic substance	biological process	183/2514	4106/46656	0.99795	1	TRINITY_DN32977_c0_g1,TRINITY_DN34975_c0_g1,TRINITY_DN42107_c0_g1,TRINITY_DN43368_c0_g2,TRINITY_DN44020_c0_g1,TRINITY_DN46178_c2_g1,TRINITY_DN46211_c0_g3,TRINITY_DN46727_c0_g1,TRINITY_DN47011_c2_g2,TRINITY_DN47333_c1_g3,TRINITY_DN47941_c3_g1,TRINITY_DN48401_c0_g3,TRINITY_DN49631_c0_g7,TRINITY_DN50033_c0_g1,TRINITY_DN50196_c0_g1,TRINITY_DN50503_c2_g1,TRINITY_DN51810_c1_g1,TRINITY_DN53265_c0_g1,TRI…	TRINITY_DN32977_c0_g1,TRINITY_DN34975_c0_g1,TRINITY_DN42107_c0_g1,TRINITY_DN43368_c0_g2,TRINITY_DN44020_c0_g1,TRINITY_DN46178_c2_g1,TRINITY_DN46211_c0_g3,TRINITY_DN46727_c0_g1,TRINITY_DN47011_c2_g2,TRINITY_DN47333_c1_g3,TRINITY_DN47941_c3_g1,TRINITY_DN48401_c0_g3,TRINITY_DN49631_c0_g7,TRINITY_DN50033_c0_g1,TRINITY_DN50196_c0_g1,TRINITY_DN50503_c2_g1,TRINITY_DN51810_c1_g1,TRINITY_DN53265_c0_g1,TRI…
GO:0006464	cellular protein modification process	biological process	182/2514	4002/46656	0.99463	1	TRINITY_DN43275_c0_g2,TRINITY_DN44497_c4_g2,TRINITY_DN45641_c2_g2,TRINITY_DN46211_c0_g3,TRINITY_DN46417_c2_g1,TRINITY_DN47924_c0_g5,TRINITY_DN48167_c1_g1,TRINITY_DN48401_c0_g3,TRINITY_DN50503_c2_g1,TRINITY_DN50994_c2_g1,TRINITY_DN51384_c0_g1,TRINITY_DN51810_c1_g1,TRINITY_DN53432_c1_g1,TRINITY_DN53625_c1_g1,TRINITY_DN55623_c2_g1,TRINITY_DN55634_c0_g3,TRINITY_DN55823_c2_g2,TRINITY_DN57031_c0_g2,TRI…	TRINITY_DN43275_c0_g2,TRINITY_DN44497_c4_g2,TRINITY_DN45641_c2_g2,TRINITY_DN46211_c0_g3,TRINITY_DN46417_c2_g1,TRINITY_DN47924_c0_g5,TRINITY_DN48167_c1_g1,TRINITY_DN48401_c0_g3,TRINITY_DN50503_c2_g1,TRINITY_DN50994_c2_g1,TRINITY_DN51384_c0_g1,TRINITY_DN51810_c1_g1,TRINITY_DN53432_c1_g1,TRINITY_DN53625_c1_g1,TRINITY_DN55623_c2_g1,TRINITY_DN55634_c0_g3,TRINITY_DN55823_c2_g2,TRINITY_DN57031_c0_g2,TRI…
GO:0007154	cell communication	biological process	182/2514	4362/46656	0.99995	1	TRINITY_DN32977_c0_g1,TRINITY_DN40754_c0_g1,TRINITY_DN42107_c0_g1,TRINITY_DN43275_c0_g2,TRINITY_DN44287_c1_g1,TRINITY_DN44497_c4_g2,TRINITY_DN45641_c2_g2,TRINITY_DN46056_c0_g1,TRINITY_DN46211_c0_g3,TRINITY_DN46727_c0_g1,TRINITY_DN48401_c0_g3,TRINITY_DN49998_c1_g1,TRINITY_DN50037_c3_g1,TRINITY_DN50994_c2_g1,TRINITY_DN52615_c7_g2,TRINITY_DN53265_c0_g1,TRINITY_DN53432_c1_g1,TRINITY_DN53625_c1_g1,TRI…	TRINITY_DN32977_c0_g1,TRINITY_DN40754_c0_g1,TRINITY_DN42107_c0_g1,TRINITY_DN43275_c0_g2,TRINITY_DN44287_c1_g1,TRINITY_DN44497_c4_g2,TRINITY_DN45641_c2_g2,TRINITY_DN46056_c0_g1,TRINITY_DN46211_c0_g3,TRINITY_DN46727_c0_g1,TRINITY_DN48401_c0_g3,TRINITY_DN49998_c1_g1,TRINITY_DN50037_c3_g1,TRINITY_DN50994_c2_g1,TRINITY_DN52615_c7_g2,TRINITY_DN53265_c0_g1,TRINITY_DN53432_c1_g1,TRINITY_DN53625_c1_g1,TRI…
GO:0036211	protein modification process	biological process	182/2514	4002/46656	0.99463	1	TRINITY_DN43275_c0_g2,TRINITY_DN44497_c4_g2,TRINITY_DN45641_c2_g2,TRINITY_DN46211_c0_g3,TRINITY_DN46417_c2_g1,TRINITY_DN47924_c0_g5,TRINITY_DN48167_c1_g1,TRINITY_DN48401_c0_g3,TRINITY_DN50503_c2_g1,TRINITY_DN50994_c2_g1,TRINITY_DN51384_c0_g1,TRINITY_DN51810_c1_g1,TRINITY_DN53432_c1_g1,TRINITY_DN53625_c1_g1,TRINITY_DN55623_c2_g1,TRINITY_DN55634_c0_g3,TRINITY_DN55823_c2_g2,TRINITY_DN57031_c0_g2,TRI…	TRINITY_DN43275_c0_g2,TRINITY_DN44497_c4_g2,TRINITY_DN45641_c2_g2,TRINITY_DN46211_c0_g3,TRINITY_DN46417_c2_g1,TRINITY_DN47924_c0_g5,TRINITY_DN48167_c1_g1,TRINITY_DN48401_c0_g3,TRINITY_DN50503_c2_g1,TRINITY_DN50994_c2_g1,TRINITY_DN51384_c0_g1,TRINITY_DN51810_c1_g1,TRINITY_DN53432_c1_g1,TRINITY_DN53625_c1_g1,TRINITY_DN55623_c2_g1,TRINITY_DN55634_c0_g3,TRINITY_DN55823_c2_g2,TRINITY_DN57031_c0_g2,TRI…
GO:0033036	macromolecule localization	biological process	168/2514	2770/46656	0.05858	1	TRINITY_DN42107_c0_g1,TRINITY_DN44287_c1_g1,TRINITY_DN44487_c0_g1,TRINITY_DN45421_c0_g1,TRINITY_DN45421_c0_g2,TRINITY_DN45619_c0_g1,TRINITY_DN47398_c0_g1,TRINITY_DN47975_c1_g3,TRINITY_DN48771_c0_g2,TRINITY_DN49702_c1_g4,TRINITY_DN49790_c0_g1,TRINITY_DN49998_c1_g1,TRINITY_DN52156_c5_g1,TRINITY_DN52156_c5_g2,TRINITY_DN52499_c0_g2,TRINITY_DN53165_c0_g1,TRINITY_DN53625_c1_g1,TRINITY_DN54855_c0_g2,TRI…	TRINITY_DN42107_c0_g1,TRINITY_DN44287_c1_g1,TRINITY_DN44487_c0_g1,TRINITY_DN45421_c0_g1,TRINITY_DN45421_c0_g2,TRINITY_DN45619_c0_g1,TRINITY_DN47398_c0_g1,TRINITY_DN47975_c1_g3,TRINITY_DN48771_c0_g2,TRINITY_DN49702_c1_g4,TRINITY_DN49790_c0_g1,TRINITY_DN49998_c1_g1,TRINITY_DN52156_c5_g1,TRINITY_DN52156_c5_g2,TRINITY_DN52499_c0_g2,TRINITY_DN53165_c0_g1,TRINITY_DN53625_c1_g1,TRINITY_DN54855_c0_g2,TRI…
GO:0065008	regulation of biological quality	biological process	167/2514	3149/46656	0.59873	1	TRINITY_DN32977_c0_g1,TRINITY_DN34177_c0_g1,TRINITY_DN43749_c0_g1,TRINITY_DN47273_c0_g1,TRINITY_DN47300_c3_g5,TRINITY_DN47333_c1_g3,TRINITY_DN49631_c0_g7,TRINITY_DN52061_c0_g1,TRINITY_DN52191_c0_g1,TRINITY_DN52840_c0_g1,TRINITY_DN53767_c0_g2,TRINITY_DN55522_c2_g2,TRINITY_DN55823_c2_g2,TRINITY_DN56493_c1_g1,TRINITY_DN56512_c1_g2,TRINITY_DN57270_c1_g1,TRINITY_DN57351_c1_g2,TRINITY_DN57680_c0_g4,TRI…	TRINITY_DN32977_c0_g1,TRINITY_DN34177_c0_g1,TRINITY_DN43749_c0_g1,TRINITY_DN47273_c0_g1,TRINITY_DN47300_c3_g5,TRINITY_DN47333_c1_g3,TRINITY_DN49631_c0_g7,TRINITY_DN52061_c0_g1,TRINITY_DN52191_c0_g1,TRINITY_DN52840_c0_g1,TRINITY_DN53767_c0_g2,TRINITY_DN55522_c2_g2,TRINITY_DN55823_c2_g2,TRINITY_DN56493_c1_g1,TRINITY_DN56512_c1_g2,TRINITY_DN57270_c1_g1,TRINITY_DN57351_c1_g2,TRINITY_DN57680_c0_g4,TRI…
GO:0071705	nitrogen compound transport	biological process	167/2514	2748/46656	0.05614	1	TRINITY_DN44287_c1_g1,TRINITY_DN44487_c0_g1,TRINITY_DN45421_c0_g1,TRINITY_DN45421_c0_g2,TRINITY_DN45619_c0_g1,TRINITY_DN47398_c0_g1,TRINITY_DN47975_c1_g3,TRINITY_DN48771_c0_g2,TRINITY_DN49702_c1_g4,TRINITY_DN49790_c0_g1,TRINITY_DN49998_c1_g1,TRINITY_DN52156_c5_g1,TRINITY_DN52156_c5_g2,TRINITY_DN52499_c0_g2,TRINITY_DN54855_c0_g2,TRINITY_DN55455_c1_g5,TRINITY_DN55455_c1_g6,TRINITY_DN55823_c2_g2,TRI…	TRINITY_DN44287_c1_g1,TRINITY_DN44487_c0_g1,TRINITY_DN45421_c0_g1,TRINITY_DN45421_c0_g2,TRINITY_DN45619_c0_g1,TRINITY_DN47398_c0_g1,TRINITY_DN47975_c1_g3,TRINITY_DN48771_c0_g2,TRINITY_DN49702_c1_g4,TRINITY_DN49790_c0_g1,TRINITY_DN49998_c1_g1,TRINITY_DN52156_c5_g1,TRINITY_DN52156_c5_g2,TRINITY_DN52499_c0_g2,TRINITY_DN54855_c0_g2,TRINITY_DN55455_c1_g5,TRINITY_DN55455_c1_g6,TRINITY_DN55823_c2_g2,TRI…
GO:0000003	reproduction	biological process	164/2514	3653/46656	0.99536	1	TRINITY_DN38267_c0_g1,TRINITY_DN39372_c0_g1,TRINITY_DN43839_c2_g1,TRINITY_DN44497_c4_g2,TRINITY_DN45641_c2_g2,TRINITY_DN46056_c0_g1,TRINITY_DN47273_c0_g1,TRINITY_DN48083_c3_g1,TRINITY_DN50114_c0_g1,TRINITY_DN50233_c0_g1,TRINITY_DN50503_c2_g1,TRINITY_DN50836_c0_g1,TRINITY_DN50994_c2_g1,TRINITY_DN52131_c0_g1,TRINITY_DN53432_c1_g1,TRINITY_DN54184_c1_g4,TRINITY_DN55932_c1_g1,TRINITY_DN56087_c3_g1,TRI…	TRINITY_DN38267_c0_g1,TRINITY_DN39372_c0_g1,TRINITY_DN43839_c2_g1,TRINITY_DN44497_c4_g2,TRINITY_DN45641_c2_g2,TRINITY_DN46056_c0_g1,TRINITY_DN47273_c0_g1,TRINITY_DN48083_c3_g1,TRINITY_DN50114_c0_g1,TRINITY_DN50233_c0_g1,TRINITY_DN50503_c2_g1,TRINITY_DN50836_c0_g1,TRINITY_DN50994_c2_g1,TRINITY_DN52131_c0_g1,TRINITY_DN53432_c1_g1,TRINITY_DN54184_c1_g4,TRINITY_DN55932_c1_g1,TRINITY_DN56087_c3_g1,TRI…
GO:0017144	drug metabolic process	biological process	164/2514	2389/46656	0.00087	0.0578417	TRINITY_DN31349_c0_g1,TRINITY_DN41719_c0_g1,TRINITY_DN45722_c0_g1,TRINITY_DN45828_c4_g3,TRINITY_DN48986_c0_g1,TRINITY_DN48986_c0_g2,TRINITY_DN55232_c0_g2,TRINITY_DN55432_c1_g1,TRINITY_DN55571_c1_g1,TRINITY_DN55823_c2_g2,TRINITY_DN56656_c0_g1,TRINITY_DN56783_c1_g1,TRINITY_DN56821_c0_g1,TRINITY_DN56821_c0_g2,TRINITY_DN57831_c0_g1,TRINITY_DN57831_c0_g2,TRINITY_DN58991_c0_g5,TRINITY_DN59586_c2_g1,TRI…	TRINITY_DN31349_c0_g1,TRINITY_DN41719_c0_g1,TRINITY_DN45722_c0_g1,TRINITY_DN45828_c4_g3,TRINITY_DN48986_c0_g1,TRINITY_DN48986_c0_g2,TRINITY_DN55232_c0_g2,TRINITY_DN55432_c1_g1,TRINITY_DN55571_c1_g1,TRINITY_DN55823_c2_g2,TRINITY_DN56656_c0_g1,TRINITY_DN56783_c1_g1,TRINITY_DN56821_c0_g1,TRINITY_DN56821_c0_g2,TRINITY_DN57831_c0_g1,TRINITY_DN57831_c0_g2,TRINITY_DN58991_c0_g5,TRINITY_DN59586_c2_g1,TRI…
GO:0016053	organic acid biosynthetic process	biological process	163/2514	2025/46656	2.1e-07	5.29249e-05	TRINITY_DN34177_c0_g1,TRINITY_DN39372_c0_g1,TRINITY_DN40343_c0_g1,TRINITY_DN41719_c0_g1,TRINITY_DN42467_c0_g1,TRINITY_DN45828_c4_g3,TRINITY_DN47499_c0_g1,TRINITY_DN48986_c0_g1,TRINITY_DN48986_c0_g2,TRINITY_DN49882_c0_g2,TRINITY_DN49883_c2_g2,TRINITY_DN50233_c0_g1,TRINITY_DN51708_c1_g1,TRINITY_DN52282_c7_g1,TRINITY_DN52531_c3_g5,TRINITY_DN52531_c3_g8,TRINITY_DN54881_c0_g1,TRINITY_DN55432_c1_g1,TRI…	TRINITY_DN34177_c0_g1,TRINITY_DN39372_c0_g1,TRINITY_DN40343_c0_g1,TRINITY_DN41719_c0_g1,TRINITY_DN42467_c0_g1,TRINITY_DN45828_c4_g3,TRINITY_DN47499_c0_g1,TRINITY_DN48986_c0_g1,TRINITY_DN48986_c0_g2,TRINITY_DN49882_c0_g2,TRINITY_DN49883_c2_g2,TRINITY_DN50233_c0_g1,TRINITY_DN51708_c1_g1,TRINITY_DN52282_c7_g1,TRINITY_DN52531_c3_g5,TRINITY_DN52531_c3_g8,TRINITY_DN54881_c0_g1,TRINITY_DN55432_c1_g1,TRI…
GO:0046394	carboxylic acid biosynthetic process	biological process	163/2514	2024/46656	2.1e-07	5.29249e-05	TRINITY_DN34177_c0_g1,TRINITY_DN39372_c0_g1,TRINITY_DN40343_c0_g1,TRINITY_DN41719_c0_g1,TRINITY_DN42467_c0_g1,TRINITY_DN45828_c4_g3,TRINITY_DN47499_c0_g1,TRINITY_DN48986_c0_g1,TRINITY_DN48986_c0_g2,TRINITY_DN49882_c0_g2,TRINITY_DN49883_c2_g2,TRINITY_DN50233_c0_g1,TRINITY_DN51708_c1_g1,TRINITY_DN52282_c7_g1,TRINITY_DN52531_c3_g5,TRINITY_DN52531_c3_g8,TRINITY_DN54881_c0_g1,TRINITY_DN55432_c1_g1,TRI…	TRINITY_DN34177_c0_g1,TRINITY_DN39372_c0_g1,TRINITY_DN40343_c0_g1,TRINITY_DN41719_c0_g1,TRINITY_DN42467_c0_g1,TRINITY_DN45828_c4_g3,TRINITY_DN47499_c0_g1,TRINITY_DN48986_c0_g1,TRINITY_DN48986_c0_g2,TRINITY_DN49882_c0_g2,TRINITY_DN49883_c2_g2,TRINITY_DN50233_c0_g1,TRINITY_DN51708_c1_g1,TRINITY_DN52282_c7_g1,TRINITY_DN52531_c3_g5,TRINITY_DN52531_c3_g8,TRINITY_DN54881_c0_g1,TRINITY_DN55432_c1_g1,TRI…
GO:0022414	reproductive process	biological process	162/2514	3636/46656	0.99648	1	TRINITY_DN38267_c0_g1,TRINITY_DN39372_c0_g1,TRINITY_DN43839_c2_g1,TRINITY_DN44497_c4_g2,TRINITY_DN45641_c2_g2,TRINITY_DN46056_c0_g1,TRINITY_DN47273_c0_g1,TRINITY_DN48083_c3_g1,TRINITY_DN50114_c0_g1,TRINITY_DN50233_c0_g1,TRINITY_DN50503_c2_g1,TRINITY_DN50836_c0_g1,TRINITY_DN50994_c2_g1,TRINITY_DN52131_c0_g1,TRINITY_DN53432_c1_g1,TRINITY_DN54184_c1_g4,TRINITY_DN55932_c1_g1,TRINITY_DN56087_c3_g1,TRI…	TRINITY_DN38267_c0_g1,TRINITY_DN39372_c0_g1,TRINITY_DN43839_c2_g1,TRINITY_DN44497_c4_g2,TRINITY_DN45641_c2_g2,TRINITY_DN46056_c0_g1,TRINITY_DN47273_c0_g1,TRINITY_DN48083_c3_g1,TRINITY_DN50114_c0_g1,TRINITY_DN50233_c0_g1,TRINITY_DN50503_c2_g1,TRINITY_DN50836_c0_g1,TRINITY_DN50994_c2_g1,TRINITY_DN52131_c0_g1,TRINITY_DN53432_c1_g1,TRINITY_DN54184_c1_g4,TRINITY_DN55932_c1_g1,TRINITY_DN56087_c3_g1,TRI…
GO:0048731	system development	biological process	160/2514	4125/46656	1	1	TRINITY_DN38267_c0_g1,TRINITY_DN39372_c0_g1,TRINITY_DN43839_c2_g1,TRINITY_DN46056_c0_g1,TRINITY_DN47011_c2_g2,TRINITY_DN48083_c3_g1,TRINITY_DN50033_c0_g1,TRINITY_DN50114_c0_g1,TRINITY_DN50233_c0_g1,TRINITY_DN50503_c2_g1,TRINITY_DN52686_c0_g2,TRINITY_DN53720_c0_g1,TRINITY_DN54184_c1_g4,TRINITY_DN55621_c0_g2,TRINITY_DN55621_c0_g3,TRINITY_DN55932_c1_g1,TRINITY_DN56087_c3_g1,TRINITY_DN56291_c1_g1,TRI…	TRINITY_DN38267_c0_g1,TRINITY_DN39372_c0_g1,TRINITY_DN43839_c2_g1,TRINITY_DN46056_c0_g1,TRINITY_DN47011_c2_g2,TRINITY_DN48083_c3_g1,TRINITY_DN50033_c0_g1,TRINITY_DN50114_c0_g1,TRINITY_DN50233_c0_g1,TRINITY_DN50503_c2_g1,TRINITY_DN52686_c0_g2,TRINITY_DN53720_c0_g1,TRINITY_DN54184_c1_g4,TRINITY_DN55621_c0_g2,TRINITY_DN55621_c0_g3,TRINITY_DN55932_c1_g1,TRINITY_DN56087_c3_g1,TRINITY_DN56291_c1_g1,TRI…
GO:0023052	signaling	biological process	156/2514	3682/46656	0.99962	1	TRINITY_DN32977_c0_g1,TRINITY_DN40754_c0_g1,TRINITY_DN42107_c0_g1,TRINITY_DN43275_c0_g2,TRINITY_DN44287_c1_g1,TRINITY_DN46056_c0_g1,TRINITY_DN46211_c0_g3,TRINITY_DN46727_c0_g1,TRINITY_DN48401_c0_g3,TRINITY_DN48771_c0_g2,TRINITY_DN49998_c1_g1,TRINITY_DN53265_c0_g1,TRINITY_DN53625_c1_g1,TRINITY_DN54855_c0_g2,TRINITY_DN55122_c0_g1,TRINITY_DN55455_c1_g5,TRINITY_DN55455_c1_g6,TRINITY_DN55623_c2_g1,TRI…	TRINITY_DN32977_c0_g1,TRINITY_DN40754_c0_g1,TRINITY_DN42107_c0_g1,TRINITY_DN43275_c0_g2,TRINITY_DN44287_c1_g1,TRINITY_DN46056_c0_g1,TRINITY_DN46211_c0_g3,TRINITY_DN46727_c0_g1,TRINITY_DN48401_c0_g3,TRINITY_DN48771_c0_g2,TRINITY_DN49998_c1_g1,TRINITY_DN53265_c0_g1,TRINITY_DN53625_c1_g1,TRINITY_DN54855_c0_g2,TRINITY_DN55122_c0_g1,TRINITY_DN55455_c1_g5,TRINITY_DN55455_c1_g6,TRINITY_DN55623_c2_g1,TRI…
GO:0007165	signal transduction	biological process	154/2514	3627/46656	0.99954	1	TRINITY_DN32977_c0_g1,TRINITY_DN40754_c0_g1,TRINITY_DN42107_c0_g1,TRINITY_DN43275_c0_g2,TRINITY_DN44287_c1_g1,TRINITY_DN46056_c0_g1,TRINITY_DN46211_c0_g3,TRINITY_DN46727_c0_g1,TRINITY_DN48401_c0_g3,TRINITY_DN49998_c1_g1,TRINITY_DN53265_c0_g1,TRINITY_DN53625_c1_g1,TRINITY_DN54855_c0_g2,TRINITY_DN55122_c0_g1,TRINITY_DN55455_c1_g5,TRINITY_DN55455_c1_g6,TRINITY_DN55623_c2_g1,TRINITY_DN55823_c2_g2,TRI…	TRINITY_DN32977_c0_g1,TRINITY_DN40754_c0_g1,TRINITY_DN42107_c0_g1,TRINITY_DN43275_c0_g2,TRINITY_DN44287_c1_g1,TRINITY_DN46056_c0_g1,TRINITY_DN46211_c0_g3,TRINITY_DN46727_c0_g1,TRINITY_DN48401_c0_g3,TRINITY_DN49998_c1_g1,TRINITY_DN53265_c0_g1,TRINITY_DN53625_c1_g1,TRINITY_DN54855_c0_g2,TRINITY_DN55122_c0_g1,TRINITY_DN55455_c1_g5,TRINITY_DN55455_c1_g6,TRINITY_DN55623_c2_g1,TRINITY_DN55823_c2_g2,TRI…
GO:0022613	ribonucleoprotein complex biogenesis	biological process	153/2514	1158/46656	1.1e-24	7.94713e-22	TRINITY_DN43709_c0_g1,TRINITY_DN47924_c0_g5,TRINITY_DN49653_c5_g1,TRINITY_DN49653_c5_g2,TRINITY_DN52693_c0_g1,TRINITY_DN53277_c3_g1,TRINITY_DN53876_c0_g4,TRINITY_DN55534_c0_g3,TRINITY_DN56350_c0_g1,TRINITY_DN56362_c1_g2,TRINITY_DN57990_c2_g2,TRINITY_DN59251_c0_g1,TRINITY_DN59600_c0_g1,TRINITY_DN59600_c0_g2,TRINITY_DN59908_c2_g1,TRINITY_DN59908_c2_g2,TRINITY_DN60594_c2_g1,TRINITY_DN60924_c0_g1,TRI…	TRINITY_DN43709_c0_g1,TRINITY_DN47924_c0_g5,TRINITY_DN49653_c5_g1,TRINITY_DN49653_c5_g2,TRINITY_DN52693_c0_g1,TRINITY_DN53277_c3_g1,TRINITY_DN53876_c0_g4,TRINITY_DN55534_c0_g3,TRINITY_DN56350_c0_g1,TRINITY_DN56362_c1_g2,TRINITY_DN57990_c2_g2,TRINITY_DN59251_c0_g1,TRINITY_DN59600_c0_g1,TRINITY_DN59600_c0_g2,TRINITY_DN59908_c2_g1,TRINITY_DN59908_c2_g2,TRINITY_DN60594_c2_g1,TRINITY_DN60924_c0_g1,TRI…
GO:0009719	response to endogenous stimulus	biological process	150/2514	3324/46656	0.99204	1	TRINITY_DN32977_c0_g1,TRINITY_DN34975_c0_g1,TRINITY_DN42107_c0_g1,TRINITY_DN43368_c0_g2,TRINITY_DN44020_c0_g1,TRINITY_DN46211_c0_g3,TRINITY_DN46727_c0_g1,TRINITY_DN47011_c2_g2,TRINITY_DN47333_c1_g3,TRINITY_DN48401_c0_g3,TRINITY_DN49631_c0_g7,TRINITY_DN50033_c0_g1,TRINITY_DN50503_c2_g1,TRINITY_DN51810_c1_g1,TRINITY_DN53265_c0_g1,TRINITY_DN53625_c1_g1,TRINITY_DN55122_c0_g1,TRINITY_DN55623_c2_g1,TRI…	TRINITY_DN32977_c0_g1,TRINITY_DN34975_c0_g1,TRINITY_DN42107_c0_g1,TRINITY_DN43368_c0_g2,TRINITY_DN44020_c0_g1,TRINITY_DN46211_c0_g3,TRINITY_DN46727_c0_g1,TRINITY_DN47011_c2_g2,TRINITY_DN47333_c1_g3,TRINITY_DN48401_c0_g3,TRINITY_DN49631_c0_g7,TRINITY_DN50033_c0_g1,TRINITY_DN50503_c2_g1,TRINITY_DN51810_c1_g1,TRINITY_DN53265_c0_g1,TRINITY_DN53625_c1_g1,TRINITY_DN55122_c0_g1,TRINITY_DN55623_c2_g1,TRI…
GO:1901135	carbohydrate derivative metabolic process	biological process	150/2514	2255/46656	0.0046	0.202261	TRINITY_DN31349_c0_g1,TRINITY_DN34538_c0_g1,TRINITY_DN34975_c0_g1,TRINITY_DN37211_c0_g1,TRINITY_DN41402_c0_g1,TRINITY_DN41719_c0_g1,TRINITY_DN43596_c0_g2,TRINITY_DN44171_c0_g1,TRINITY_DN45645_c0_g1,TRINITY_DN45828_c4_g3,TRINITY_DN46937_c1_g1,TRINITY_DN48369_c3_g1,TRINITY_DN48986_c0_g1,TRINITY_DN48986_c0_g2,TRINITY_DN54272_c0_g1,TRINITY_DN55122_c0_g1,TRINITY_DN55571_c1_g1,TRINITY_DN56783_c1_g1,TRI…	TRINITY_DN31349_c0_g1,TRINITY_DN34538_c0_g1,TRINITY_DN34975_c0_g1,TRINITY_DN37211_c0_g1,TRINITY_DN41402_c0_g1,TRINITY_DN41719_c0_g1,TRINITY_DN43596_c0_g2,TRINITY_DN44171_c0_g1,TRINITY_DN45645_c0_g1,TRINITY_DN45828_c4_g3,TRINITY_DN46937_c1_g1,TRINITY_DN48369_c3_g1,TRINITY_DN48986_c0_g1,TRINITY_DN48986_c0_g2,TRINITY_DN54272_c0_g1,TRINITY_DN55122_c0_g1,TRINITY_DN55571_c1_g1,TRINITY_DN56783_c1_g1,TRI…
GO:0008104	protein localization	biological process	148/2514	2396/46656	0.04583	1	TRINITY_DN44287_c1_g1,TRINITY_DN44487_c0_g1,TRINITY_DN45421_c0_g1,TRINITY_DN45421_c0_g2,TRINITY_DN45619_c0_g1,TRINITY_DN47398_c0_g1,TRINITY_DN47975_c1_g3,TRINITY_DN48771_c0_g2,TRINITY_DN49702_c1_g4,TRINITY_DN49790_c0_g1,TRINITY_DN49998_c1_g1,TRINITY_DN52156_c5_g1,TRINITY_DN52156_c5_g2,TRINITY_DN52499_c0_g2,TRINITY_DN53625_c1_g1,TRINITY_DN54855_c0_g2,TRINITY_DN55455_c1_g5,TRINITY_DN55455_c1_g6,TRI…	TRINITY_DN44287_c1_g1,TRINITY_DN44487_c0_g1,TRINITY_DN45421_c0_g1,TRINITY_DN45421_c0_g2,TRINITY_DN45619_c0_g1,TRINITY_DN47398_c0_g1,TRINITY_DN47975_c1_g3,TRINITY_DN48771_c0_g2,TRINITY_DN49702_c1_g4,TRINITY_DN49790_c0_g1,TRINITY_DN49998_c1_g1,TRINITY_DN52156_c5_g1,TRINITY_DN52156_c5_g2,TRINITY_DN52499_c0_g2,TRINITY_DN53625_c1_g1,TRINITY_DN54855_c0_g2,TRINITY_DN55455_c1_g5,TRINITY_DN55455_c1_g6,TRI…
GO:0009057	macromolecule catabolic process	biological process	148/2514	2334/46656	0.02235	0.632394	TRINITY_DN38413_c0_g1,TRINITY_DN39836_c0_g1,TRINITY_DN45941_c4_g1,TRINITY_DN48001_c0_g2,TRINITY_DN48401_c0_g3,TRINITY_DN49956_c1_g1,TRINITY_DN50196_c0_g1,TRINITY_DN50622_c0_g1,TRINITY_DN51384_c0_g1,TRINITY_DN51477_c2_g1,TRINITY_DN53330_c1_g1,TRINITY_DN53562_c0_g1,TRINITY_DN53741_c0_g1,TRINITY_DN55823_c2_g2,TRINITY_DN57474_c1_g1,TRINITY_DN57990_c2_g2,TRINITY_DN58800_c2_g2,TRINITY_DN59001_c0_g2,TRI…	TRINITY_DN38413_c0_g1,TRINITY_DN39836_c0_g1,TRINITY_DN45941_c4_g1,TRINITY_DN48001_c0_g2,TRINITY_DN48401_c0_g3,TRINITY_DN49956_c1_g1,TRINITY_DN50196_c0_g1,TRINITY_DN50622_c0_g1,TRINITY_DN51384_c0_g1,TRINITY_DN51477_c2_g1,TRINITY_DN53330_c1_g1,TRINITY_DN53562_c0_g1,TRINITY_DN53741_c0_g1,TRINITY_DN55823_c2_g2,TRINITY_DN57474_c1_g1,TRINITY_DN57990_c2_g2,TRINITY_DN58800_c2_g2,TRINITY_DN59001_c0_g2,TRI…
GO:0051704	multi-organism process	biological process	148/2514	4078/46656	1	1	TRINITY_DN38267_c0_g1,TRINITY_DN42107_c0_g1,TRINITY_DN44497_c4_g2,TRINITY_DN45263_c0_g1,TRINITY_DN45641_c2_g2,TRINITY_DN46056_c0_g1,TRINITY_DN46178_c2_g1,TRINITY_DN47258_c3_g2,TRINITY_DN47273_c0_g1,TRINITY_DN50037_c3_g1,TRINITY_DN50836_c0_g1,TRINITY_DN50994_c2_g1,TRINITY_DN52131_c0_g1,TRINITY_DN53432_c1_g1,TRINITY_DN55054_c0_g1,TRINITY_DN55342_c1_g1,TRINITY_DN56291_c1_g1,TRINITY_DN58419_c1_g3,TRI…	TRINITY_DN38267_c0_g1,TRINITY_DN42107_c0_g1,TRINITY_DN44497_c4_g2,TRINITY_DN45263_c0_g1,TRINITY_DN45641_c2_g2,TRINITY_DN46056_c0_g1,TRINITY_DN46178_c2_g1,TRINITY_DN47258_c3_g2,TRINITY_DN47273_c0_g1,TRINITY_DN50037_c3_g1,TRINITY_DN50836_c0_g1,TRINITY_DN50994_c2_g1,TRINITY_DN52131_c0_g1,TRINITY_DN53432_c1_g1,TRINITY_DN55054_c0_g1,TRINITY_DN55342_c1_g1,TRINITY_DN56291_c1_g1,TRINITY_DN58419_c1_g3,TRI…
GO:0022607	cellular component assembly	biological process	147/2514	1971/46656	4.5e-05	0.00478103	TRINITY_DN45263_c0_g1,TRINITY_DN49702_c1_g4,TRINITY_DN50196_c0_g1,TRINITY_DN52227_c2_g1,TRINITY_DN54484_c0_g2,TRINITY_DN54613_c0_g1,TRINITY_DN55823_c2_g2,TRINITY_DN56362_c1_g2,TRINITY_DN56477_c0_g1,TRINITY_DN57679_c0_g1,TRINITY_DN57929_c2_g1,TRINITY_DN59251_c0_g1,TRINITY_DN59287_c0_g1,TRINITY_DN60594_c2_g1,TRINITY_DN62037_c0_g1,TRINITY_DN62037_c0_g2,TRINITY_DN62237_c0_g1,TRINITY_DN62423_c3_g1,TRI…	TRINITY_DN45263_c0_g1,TRINITY_DN49702_c1_g4,TRINITY_DN50196_c0_g1,TRINITY_DN52227_c2_g1,TRINITY_DN54484_c0_g2,TRINITY_DN54613_c0_g1,TRINITY_DN55823_c2_g2,TRINITY_DN56362_c1_g2,TRINITY_DN56477_c0_g1,TRINITY_DN57679_c0_g1,TRINITY_DN57929_c2_g1,TRINITY_DN59251_c0_g1,TRINITY_DN59287_c0_g1,TRINITY_DN60594_c2_g1,TRINITY_DN62037_c0_g1,TRINITY_DN62037_c0_g2,TRINITY_DN62237_c0_g1,TRINITY_DN62423_c3_g1,TRI…
GO:0009725	response to hormone	biological process	146/2514	3176/46656	0.9832	1	TRINITY_DN32977_c0_g1,TRINITY_DN34975_c0_g1,TRINITY_DN42107_c0_g1,TRINITY_DN43368_c0_g2,TRINITY_DN44020_c0_g1,TRINITY_DN46211_c0_g3,TRINITY_DN46727_c0_g1,TRINITY_DN47011_c2_g2,TRINITY_DN47333_c1_g3,TRINITY_DN48401_c0_g3,TRINITY_DN49631_c0_g7,TRINITY_DN50033_c0_g1,TRINITY_DN50503_c2_g1,TRINITY_DN51810_c1_g1,TRINITY_DN53265_c0_g1,TRINITY_DN53625_c1_g1,TRINITY_DN55122_c0_g1,TRINITY_DN55623_c2_g1,TRI…	TRINITY_DN32977_c0_g1,TRINITY_DN34975_c0_g1,TRINITY_DN42107_c0_g1,TRINITY_DN43368_c0_g2,TRINITY_DN44020_c0_g1,TRINITY_DN46211_c0_g3,TRINITY_DN46727_c0_g1,TRINITY_DN47011_c2_g2,TRINITY_DN47333_c1_g3,TRINITY_DN48401_c0_g3,TRINITY_DN49631_c0_g7,TRINITY_DN50033_c0_g1,TRINITY_DN50503_c2_g1,TRINITY_DN51810_c1_g1,TRINITY_DN53265_c0_g1,TRINITY_DN53625_c1_g1,TRINITY_DN55122_c0_g1,TRINITY_DN55623_c2_g1,TRI…
GO:0042886	amide transport	biological process	146/2514	2255/46656	0.01242	0.432783	TRINITY_DN44287_c1_g1,TRINITY_DN44487_c0_g1,TRINITY_DN45421_c0_g1,TRINITY_DN45421_c0_g2,TRINITY_DN45619_c0_g1,TRINITY_DN47398_c0_g1,TRINITY_DN47975_c1_g3,TRINITY_DN48771_c0_g2,TRINITY_DN49702_c1_g4,TRINITY_DN49790_c0_g1,TRINITY_DN49998_c1_g1,TRINITY_DN52156_c5_g1,TRINITY_DN52156_c5_g2,TRINITY_DN52499_c0_g2,TRINITY_DN54855_c0_g2,TRINITY_DN55455_c1_g5,TRINITY_DN55455_c1_g6,TRINITY_DN55823_c2_g2,TRI…	TRINITY_DN44287_c1_g1,TRINITY_DN44487_c0_g1,TRINITY_DN45421_c0_g1,TRINITY_DN45421_c0_g2,TRINITY_DN45619_c0_g1,TRINITY_DN47398_c0_g1,TRINITY_DN47975_c1_g3,TRINITY_DN48771_c0_g2,TRINITY_DN49702_c1_g4,TRINITY_DN49790_c0_g1,TRINITY_DN49998_c1_g1,TRINITY_DN52156_c5_g1,TRINITY_DN52156_c5_g2,TRINITY_DN52499_c0_g2,TRINITY_DN54855_c0_g2,TRINITY_DN55455_c1_g5,TRINITY_DN55455_c1_g6,TRINITY_DN55823_c2_g2,TRI…
GO:0006629	lipid metabolic process	biological process	143/2514	2772/46656	0.72178	1	TRINITY_DN34177_c0_g1,TRINITY_DN39372_c0_g1,TRINITY_DN43904_c0_g1,TRINITY_DN46937_c1_g1,TRINITY_DN49882_c0_g2,TRINITY_DN49883_c2_g2,TRINITY_DN50233_c0_g1,TRINITY_DN50836_c0_g1,TRINITY_DN51429_c1_g3,TRINITY_DN52131_c0_g1,TRINITY_DN52282_c7_g1,TRINITY_DN52531_c3_g5,TRINITY_DN52531_c3_g8,TRINITY_DN54881_c0_g1,TRINITY_DN54975_c2_g1,TRINITY_DN56809_c0_g1,TRINITY_DN57351_c1_g1,TRINITY_DN58155_c0_g1,TRI…	TRINITY_DN34177_c0_g1,TRINITY_DN39372_c0_g1,TRINITY_DN43904_c0_g1,TRINITY_DN46937_c1_g1,TRINITY_DN49882_c0_g2,TRINITY_DN49883_c2_g2,TRINITY_DN50233_c0_g1,TRINITY_DN50836_c0_g1,TRINITY_DN51429_c1_g3,TRINITY_DN52131_c0_g1,TRINITY_DN52282_c7_g1,TRINITY_DN52531_c3_g5,TRINITY_DN52531_c3_g8,TRINITY_DN54881_c0_g1,TRINITY_DN54975_c2_g1,TRINITY_DN56809_c0_g1,TRINITY_DN57351_c1_g1,TRINITY_DN58155_c0_g1,TRI…
GO:0015833	peptide transport	biological process	143/2514	2237/46656	0.01937	0.571969	TRINITY_DN44287_c1_g1,TRINITY_DN44487_c0_g1,TRINITY_DN45421_c0_g1,TRINITY_DN45421_c0_g2,TRINITY_DN45619_c0_g1,TRINITY_DN47398_c0_g1,TRINITY_DN47975_c1_g3,TRINITY_DN48771_c0_g2,TRINITY_DN49702_c1_g4,TRINITY_DN49790_c0_g1,TRINITY_DN49998_c1_g1,TRINITY_DN52156_c5_g1,TRINITY_DN52156_c5_g2,TRINITY_DN52499_c0_g2,TRINITY_DN54855_c0_g2,TRINITY_DN55455_c1_g5,TRINITY_DN55455_c1_g6,TRINITY_DN55823_c2_g2,TRI…	TRINITY_DN44287_c1_g1,TRINITY_DN44487_c0_g1,TRINITY_DN45421_c0_g1,TRINITY_DN45421_c0_g2,TRINITY_DN45619_c0_g1,TRINITY_DN47398_c0_g1,TRINITY_DN47975_c1_g3,TRINITY_DN48771_c0_g2,TRINITY_DN49702_c1_g4,TRINITY_DN49790_c0_g1,TRINITY_DN49998_c1_g1,TRINITY_DN52156_c5_g1,TRINITY_DN52156_c5_g2,TRINITY_DN52499_c0_g2,TRINITY_DN54855_c0_g2,TRINITY_DN55455_c1_g5,TRINITY_DN55455_c1_g6,TRINITY_DN55823_c2_g2,TRI…
GO:0009791	post-embryonic development	biological process	138/2514	3095/46656	0.9932	1	TRINITY_DN38267_c0_g1,TRINITY_DN39372_c0_g1,TRINITY_DN43839_c2_g1,TRINITY_DN46056_c0_g1,TRINITY_DN48083_c3_g1,TRINITY_DN49882_c0_g2,TRINITY_DN50114_c0_g1,TRINITY_DN50233_c0_g1,TRINITY_DN50503_c2_g1,TRINITY_DN52531_c3_g5,TRINITY_DN52531_c3_g8,TRINITY_DN54184_c1_g4,TRINITY_DN54881_c0_g1,TRINITY_DN56087_c3_g1,TRINITY_DN56291_c1_g1,TRINITY_DN57227_c1_g1,TRINITY_DN58753_c2_g1,TRINITY_DN61299_c3_g1,TRI…	TRINITY_DN38267_c0_g1,TRINITY_DN39372_c0_g1,TRINITY_DN43839_c2_g1,TRINITY_DN46056_c0_g1,TRINITY_DN48083_c3_g1,TRINITY_DN49882_c0_g2,TRINITY_DN50114_c0_g1,TRINITY_DN50233_c0_g1,TRINITY_DN50503_c2_g1,TRINITY_DN52531_c3_g5,TRINITY_DN52531_c3_g8,TRINITY_DN54184_c1_g4,TRINITY_DN54881_c0_g1,TRINITY_DN56087_c3_g1,TRINITY_DN56291_c1_g1,TRINITY_DN57227_c1_g1,TRINITY_DN58753_c2_g1,TRINITY_DN61299_c3_g1,TRI…
GO:0045184	establishment of protein localization	biological process	138/2514	2213/46656	0.0413	0.96667	TRINITY_DN44287_c1_g1,TRINITY_DN44487_c0_g1,TRINITY_DN45421_c0_g1,TRINITY_DN45421_c0_g2,TRINITY_DN45619_c0_g1,TRINITY_DN47398_c0_g1,TRINITY_DN47975_c1_g3,TRINITY_DN48771_c0_g2,TRINITY_DN49702_c1_g4,TRINITY_DN49790_c0_g1,TRINITY_DN49998_c1_g1,TRINITY_DN52156_c5_g1,TRINITY_DN52156_c5_g2,TRINITY_DN52499_c0_g2,TRINITY_DN54855_c0_g2,TRINITY_DN55455_c1_g5,TRINITY_DN55455_c1_g6,TRINITY_DN55823_c2_g2,TRI…	TRINITY_DN44287_c1_g1,TRINITY_DN44487_c0_g1,TRINITY_DN45421_c0_g1,TRINITY_DN45421_c0_g2,TRINITY_DN45619_c0_g1,TRINITY_DN47398_c0_g1,TRINITY_DN47975_c1_g3,TRINITY_DN48771_c0_g2,TRINITY_DN49702_c1_g4,TRINITY_DN49790_c0_g1,TRINITY_DN49998_c1_g1,TRINITY_DN52156_c5_g1,TRINITY_DN52156_c5_g2,TRINITY_DN52499_c0_g2,TRINITY_DN54855_c0_g2,TRINITY_DN55455_c1_g5,TRINITY_DN55455_c1_g6,TRINITY_DN55823_c2_g2,TRI…
GO:0015031	protein transport	biological process	137/2514	2159/46656	0.0266	0.69629	TRINITY_DN44287_c1_g1,TRINITY_DN44487_c0_g1,TRINITY_DN45421_c0_g1,TRINITY_DN45421_c0_g2,TRINITY_DN45619_c0_g1,TRINITY_DN47398_c0_g1,TRINITY_DN47975_c1_g3,TRINITY_DN48771_c0_g2,TRINITY_DN49702_c1_g4,TRINITY_DN49790_c0_g1,TRINITY_DN49998_c1_g1,TRINITY_DN52156_c5_g1,TRINITY_DN52156_c5_g2,TRINITY_DN52499_c0_g2,TRINITY_DN54855_c0_g2,TRINITY_DN55455_c1_g5,TRINITY_DN55455_c1_g6,TRINITY_DN55823_c2_g2,TRI…	TRINITY_DN44287_c1_g1,TRINITY_DN44487_c0_g1,TRINITY_DN45421_c0_g1,TRINITY_DN45421_c0_g2,TRINITY_DN45619_c0_g1,TRINITY_DN47398_c0_g1,TRINITY_DN47975_c1_g3,TRINITY_DN48771_c0_g2,TRINITY_DN49702_c1_g4,TRINITY_DN49790_c0_g1,TRINITY_DN49998_c1_g1,TRINITY_DN52156_c5_g1,TRINITY_DN52156_c5_g2,TRINITY_DN52499_c0_g2,TRINITY_DN54855_c0_g2,TRINITY_DN55455_c1_g5,TRINITY_DN55455_c1_g6,TRINITY_DN55823_c2_g2,TRI…
GO:0043933	protein-containing complex subunit organization	biological process	136/2514	1571/46656	3.9e-08	1.24307e-05	TRINITY_DN45263_c0_g1,TRINITY_DN49702_c1_g4,TRINITY_DN50196_c0_g1,TRINITY_DN52227_c2_g1,TRINITY_DN54613_c0_g1,TRINITY_DN55823_c2_g2,TRINITY_DN55964_c4_g1,TRINITY_DN56362_c1_g2,TRINITY_DN56477_c0_g1,TRINITY_DN57929_c2_g1,TRINITY_DN59251_c0_g1,TRINITY_DN59287_c0_g1,TRINITY_DN60594_c2_g1,TRINITY_DN62037_c0_g1,TRINITY_DN62037_c0_g2,TRINITY_DN62423_c3_g1,TRINITY_DN62714_c0_g2,TRINITY_DN63369_c0_g1,TRI…	TRINITY_DN45263_c0_g1,TRINITY_DN49702_c1_g4,TRINITY_DN50196_c0_g1,TRINITY_DN52227_c2_g1,TRINITY_DN54613_c0_g1,TRINITY_DN55823_c2_g2,TRINITY_DN55964_c4_g1,TRINITY_DN56362_c1_g2,TRINITY_DN56477_c0_g1,TRINITY_DN57929_c2_g1,TRINITY_DN59251_c0_g1,TRINITY_DN59287_c0_g1,TRINITY_DN60594_c2_g1,TRINITY_DN62037_c0_g1,TRINITY_DN62037_c0_g2,TRINITY_DN62423_c3_g1,TRINITY_DN62714_c0_g2,TRINITY_DN63369_c0_g1,TRI…
GO:0006396	RNA processing	biological process	135/2514	2430/46656	0.36705	1	TRINITY_DN35211_c0_g1,TRINITY_DN43368_c0_g2,TRINITY_DN43709_c0_g1,TRINITY_DN45645_c0_g1,TRINITY_DN46178_c2_g1,TRINITY_DN47924_c0_g5,TRINITY_DN50114_c0_g1,TRINITY_DN51321_c1_g2,TRINITY_DN52693_c0_g1,TRINITY_DN53277_c3_g1,TRINITY_DN53876_c0_g4,TRINITY_DN55529_c0_g1,TRINITY_DN56350_c0_g1,TRINITY_DN56992_c0_g1,TRINITY_DN57615_c0_g1,TRINITY_DN57990_c2_g2,TRINITY_DN58277_c2_g1,TRINITY_DN59318_c1_g2,TRI…	TRINITY_DN35211_c0_g1,TRINITY_DN43368_c0_g2,TRINITY_DN43709_c0_g1,TRINITY_DN45645_c0_g1,TRINITY_DN46178_c2_g1,TRINITY_DN47924_c0_g5,TRINITY_DN50114_c0_g1,TRINITY_DN51321_c1_g2,TRINITY_DN52693_c0_g1,TRINITY_DN53277_c3_g1,TRINITY_DN53876_c0_g4,TRINITY_DN55529_c0_g1,TRINITY_DN56350_c0_g1,TRINITY_DN56992_c0_g1,TRINITY_DN57615_c0_g1,TRINITY_DN57990_c2_g2,TRINITY_DN58277_c2_g1,TRINITY_DN59318_c1_g2,TRI…
GO:0003006	developmental process involved in reproduction	biological process	134/2514	2763/46656	0.91081	1	TRINITY_DN38267_c0_g1,TRINITY_DN39372_c0_g1,TRINITY_DN43839_c2_g1,TRINITY_DN46056_c0_g1,TRINITY_DN47273_c0_g1,TRINITY_DN48083_c3_g1,TRINITY_DN50114_c0_g1,TRINITY_DN50233_c0_g1,TRINITY_DN50503_c2_g1,TRINITY_DN50836_c0_g1,TRINITY_DN52131_c0_g1,TRINITY_DN54184_c1_g4,TRINITY_DN55932_c1_g1,TRINITY_DN56087_c3_g1,TRINITY_DN56291_c1_g1,TRINITY_DN56811_c0_g4,TRINITY_DN57227_c1_g1,TRINITY_DN57987_c0_g1,TRI…	TRINITY_DN38267_c0_g1,TRINITY_DN39372_c0_g1,TRINITY_DN43839_c2_g1,TRINITY_DN46056_c0_g1,TRINITY_DN47273_c0_g1,TRINITY_DN48083_c3_g1,TRINITY_DN50114_c0_g1,TRINITY_DN50233_c0_g1,TRINITY_DN50503_c2_g1,TRINITY_DN50836_c0_g1,TRINITY_DN52131_c0_g1,TRINITY_DN54184_c1_g4,TRINITY_DN55932_c1_g1,TRINITY_DN56087_c3_g1,TRINITY_DN56291_c1_g1,TRINITY_DN56811_c0_g4,TRINITY_DN57227_c1_g1,TRINITY_DN57987_c0_g1,TRI…
GO:0042254	ribosome biogenesis	biological process	133/2514	892/46656	1.7e-26	1.41715e-23	TRINITY_DN43709_c0_g1,TRINITY_DN47924_c0_g5,TRINITY_DN49653_c5_g1,TRINITY_DN49653_c5_g2,TRINITY_DN52693_c0_g1,TRINITY_DN53277_c3_g1,TRINITY_DN53876_c0_g4,TRINITY_DN55534_c0_g3,TRINITY_DN56350_c0_g1,TRINITY_DN57990_c2_g2,TRINITY_DN59251_c0_g1,TRINITY_DN59600_c0_g1,TRINITY_DN59600_c0_g2,TRINITY_DN59908_c2_g1,TRINITY_DN59908_c2_g2,TRINITY_DN60594_c2_g1,TRINITY_DN60924_c0_g1,TRINITY_DN61660_c0_g3,TRI…	TRINITY_DN43709_c0_g1,TRINITY_DN47924_c0_g5,TRINITY_DN49653_c5_g1,TRINITY_DN49653_c5_g2,TRINITY_DN52693_c0_g1,TRINITY_DN53277_c3_g1,TRINITY_DN53876_c0_g4,TRINITY_DN55534_c0_g3,TRINITY_DN56350_c0_g1,TRINITY_DN57990_c2_g2,TRINITY_DN59251_c0_g1,TRINITY_DN59600_c0_g1,TRINITY_DN59600_c0_g2,TRINITY_DN59908_c2_g1,TRINITY_DN59908_c2_g2,TRINITY_DN60594_c2_g1,TRINITY_DN60924_c0_g1,TRINITY_DN61660_c0_g3,TRI…
GO:1901565	organonitrogen compound catabolic process	biological process	132/2514	1878/46656	0.00115	0.0716239	TRINITY_DN34177_c0_g1,TRINITY_DN48401_c0_g3,TRINITY_DN49956_c1_g1,TRINITY_DN50196_c0_g1,TRINITY_DN50622_c0_g1,TRINITY_DN51384_c0_g1,TRINITY_DN53330_c1_g1,TRINITY_DN53562_c0_g1,TRINITY_DN53741_c0_g1,TRINITY_DN55823_c2_g2,TRINITY_DN57474_c1_g1,TRINITY_DN57831_c0_g1,TRINITY_DN57831_c0_g2,TRINITY_DN58051_c1_g4,TRINITY_DN58438_c0_g2,TRINITY_DN58795_c0_g1,TRINITY_DN58800_c2_g2,TRINITY_DN59001_c0_g2,TRI…	TRINITY_DN34177_c0_g1,TRINITY_DN48401_c0_g3,TRINITY_DN49956_c1_g1,TRINITY_DN50196_c0_g1,TRINITY_DN50622_c0_g1,TRINITY_DN51384_c0_g1,TRINITY_DN53330_c1_g1,TRINITY_DN53562_c0_g1,TRINITY_DN53741_c0_g1,TRINITY_DN55823_c2_g2,TRINITY_DN57474_c1_g1,TRINITY_DN57831_c0_g1,TRINITY_DN57831_c0_g2,TRINITY_DN58051_c1_g4,TRINITY_DN58438_c0_g2,TRINITY_DN58795_c0_g1,TRINITY_DN58800_c2_g2,TRINITY_DN59001_c0_g2,TRI…
GO:0033554	cellular response to stress	biological process	131/2514	2696/46656	0.90431	1	TRINITY_DN36271_c0_g1,TRINITY_DN44020_c0_g1,TRINITY_DN45941_c4_g1,TRINITY_DN47488_c5_g1,TRINITY_DN47941_c3_g1,TRINITY_DN50037_c3_g1,TRINITY_DN50196_c0_g1,TRINITY_DN51477_c2_g1,TRINITY_DN51786_c2_g1,TRINITY_DN52615_c7_g2,TRINITY_DN54551_c0_g5,TRINITY_DN55823_c2_g2,TRINITY_DN56087_c3_g1,TRINITY_DN57680_c0_g4,TRINITY_DN61012_c1_g1,TRINITY_DN61116_c1_g3,TRINITY_DN61652_c0_g1,TRINITY_DN61652_c0_g2,TRI…	TRINITY_DN36271_c0_g1,TRINITY_DN44020_c0_g1,TRINITY_DN45941_c4_g1,TRINITY_DN47488_c5_g1,TRINITY_DN47941_c3_g1,TRINITY_DN50037_c3_g1,TRINITY_DN50196_c0_g1,TRINITY_DN51477_c2_g1,TRINITY_DN51786_c2_g1,TRINITY_DN52615_c7_g2,TRINITY_DN54551_c0_g5,TRINITY_DN55823_c2_g2,TRINITY_DN56087_c3_g1,TRINITY_DN57680_c0_g4,TRINITY_DN61012_c1_g1,TRINITY_DN61116_c1_g3,TRINITY_DN61652_c0_g1,TRINITY_DN61652_c0_g2,TRI…
GO:0006952	defense response	biological process	126/2514	3341/46656	1	1	TRINITY_DN40754_c0_g1,TRINITY_DN42107_c0_g1,TRINITY_DN42863_c0_g1,TRINITY_DN45263_c0_g1,TRINITY_DN45641_c2_g2,TRINITY_DN46178_c2_g1,TRINITY_DN47258_c3_g2,TRINITY_DN51786_c2_g1,TRINITY_DN53432_c1_g1,TRINITY_DN53885_c0_g1,TRINITY_DN55054_c0_g1,TRINITY_DN55342_c1_g1,TRINITY_DN56087_c3_g1,TRINITY_DN57351_c1_g2,TRINITY_DN58249_c1_g1,TRINITY_DN59961_c1_g1,TRINITY_DN60200_c0_g1,TRINITY_DN60856_c0_g1,TRI…	TRINITY_DN40754_c0_g1,TRINITY_DN42107_c0_g1,TRINITY_DN42863_c0_g1,TRINITY_DN45263_c0_g1,TRINITY_DN45641_c2_g2,TRINITY_DN46178_c2_g1,TRINITY_DN47258_c3_g2,TRINITY_DN51786_c2_g1,TRINITY_DN53432_c1_g1,TRINITY_DN53885_c0_g1,TRINITY_DN55054_c0_g1,TRINITY_DN55342_c1_g1,TRINITY_DN56087_c3_g1,TRINITY_DN57351_c1_g2,TRINITY_DN58249_c1_g1,TRINITY_DN59961_c1_g1,TRINITY_DN60200_c0_g1,TRINITY_DN60856_c0_g1,TRI…
GO:0032787	monocarboxylic acid metabolic process	biological process	126/2514	1918/46656	0.01276	0.437595	TRINITY_DN34177_c0_g1,TRINITY_DN39372_c0_g1,TRINITY_DN41719_c0_g1,TRINITY_DN45508_c1_g1,TRINITY_DN45828_c4_g3,TRINITY_DN48986_c0_g1,TRINITY_DN48986_c0_g2,TRINITY_DN49882_c0_g2,TRINITY_DN49883_c2_g2,TRINITY_DN50233_c0_g1,TRINITY_DN52282_c7_g1,TRINITY_DN52531_c3_g5,TRINITY_DN52531_c3_g8,TRINITY_DN54881_c0_g1,TRINITY_DN54975_c2_g1,TRINITY_DN55432_c1_g1,TRINITY_DN56656_c0_g1,TRINITY_DN56783_c1_g1,TRI…	TRINITY_DN34177_c0_g1,TRINITY_DN39372_c0_g1,TRINITY_DN41719_c0_g1,TRINITY_DN45508_c1_g1,TRINITY_DN45828_c4_g3,TRINITY_DN48986_c0_g1,TRINITY_DN48986_c0_g2,TRINITY_DN49882_c0_g2,TRINITY_DN49883_c2_g2,TRINITY_DN50233_c0_g1,TRINITY_DN52282_c7_g1,TRINITY_DN52531_c3_g5,TRINITY_DN52531_c3_g8,TRINITY_DN54881_c0_g1,TRINITY_DN54975_c2_g1,TRINITY_DN55432_c1_g1,TRINITY_DN56656_c0_g1,TRINITY_DN56783_c1_g1,TRI…
GO:0006259	DNA metabolic process	biological process	125/2514	9481/46656	1	1	TRINITY_DN35268_c0_g1,TRINITY_DN36271_c0_g1,TRINITY_DN36308_c0_g1,TRINITY_DN45941_c4_g1,TRINITY_DN45943_c0_g1,TRINITY_DN46178_c2_g1,TRINITY_DN47488_c5_g1,TRINITY_DN48107_c0_g1,TRINITY_DN50364_c2_g4,TRINITY_DN51477_c2_g1,TRINITY_DN54551_c0_g5,TRINITY_DN57831_c0_g1,TRINITY_DN61116_c1_g3,TRINITY_DN61652_c0_g1,TRINITY_DN61652_c0_g2,TRINITY_DN65015_c0_g2,TRINITY_DN66396_c0_g2,TRINITY_DN66657_c0_g1,TRI…	TRINITY_DN35268_c0_g1,TRINITY_DN36271_c0_g1,TRINITY_DN36308_c0_g1,TRINITY_DN45941_c4_g1,TRINITY_DN45943_c0_g1,TRINITY_DN46178_c2_g1,TRINITY_DN47488_c5_g1,TRINITY_DN48107_c0_g1,TRINITY_DN50364_c2_g4,TRINITY_DN51477_c2_g1,TRINITY_DN54551_c0_g5,TRINITY_DN57831_c0_g1,TRINITY_DN61116_c1_g3,TRINITY_DN61652_c0_g1,TRINITY_DN61652_c0_g2,TRINITY_DN65015_c0_g2,TRINITY_DN66396_c0_g2,TRINITY_DN66657_c0_g1,TRI…
GO:0048519	negative regulation of biological process	biological process	124/2514	2737/46656	0.9836	1	TRINITY_DN36271_c0_g1,TRINITY_DN45943_c0_g1,TRINITY_DN46178_c2_g1,TRINITY_DN48401_c0_g3,TRINITY_DN50114_c0_g1,TRINITY_DN51786_c2_g1,TRINITY_DN54927_c2_g4,TRINITY_DN55027_c3_g1,TRINITY_DN55823_c2_g2,TRINITY_DN57990_c2_g2,TRINITY_DN62033_c0_g3,TRINITY_DN62581_c0_g1,TRINITY_DN66446_c0_g3,TRINITY_DN66657_c0_g1,TRINITY_DN67139_c0_g1,TRINITY_DN68106_c0_g1,TRINITY_DN68238_c1_g2,TRINITY_DN68471_c0_g1,TRI…	TRINITY_DN36271_c0_g1,TRINITY_DN45943_c0_g1,TRINITY_DN46178_c2_g1,TRINITY_DN48401_c0_g3,TRINITY_DN50114_c0_g1,TRINITY_DN51786_c2_g1,TRINITY_DN54927_c2_g4,TRINITY_DN55027_c3_g1,TRINITY_DN55823_c2_g2,TRINITY_DN57990_c2_g2,TRINITY_DN62033_c0_g3,TRINITY_DN62581_c0_g1,TRINITY_DN66446_c0_g3,TRINITY_DN66657_c0_g1,TRINITY_DN67139_c0_g1,TRINITY_DN68106_c0_g1,TRINITY_DN68238_c1_g2,TRINITY_DN68471_c0_g1,TRI…
GO:0065003	protein-containing complex assembly	biological process	123/2514	1428/46656	2.3e-07	5.53891e-05	TRINITY_DN45263_c0_g1,TRINITY_DN49702_c1_g4,TRINITY_DN50196_c0_g1,TRINITY_DN52227_c2_g1,TRINITY_DN54613_c0_g1,TRINITY_DN55823_c2_g2,TRINITY_DN56362_c1_g2,TRINITY_DN56477_c0_g1,TRINITY_DN57929_c2_g1,TRINITY_DN59251_c0_g1,TRINITY_DN59287_c0_g1,TRINITY_DN60594_c2_g1,TRINITY_DN62037_c0_g1,TRINITY_DN62037_c0_g2,TRINITY_DN62423_c3_g1,TRINITY_DN63369_c0_g1,TRINITY_DN63605_c1_g2,TRINITY_DN64158_c0_g3,TRI…	TRINITY_DN45263_c0_g1,TRINITY_DN49702_c1_g4,TRINITY_DN50196_c0_g1,TRINITY_DN52227_c2_g1,TRINITY_DN54613_c0_g1,TRINITY_DN55823_c2_g2,TRINITY_DN56362_c1_g2,TRINITY_DN56477_c0_g1,TRINITY_DN57929_c2_g1,TRINITY_DN59251_c0_g1,TRINITY_DN59287_c0_g1,TRINITY_DN60594_c2_g1,TRINITY_DN62037_c0_g1,TRINITY_DN62037_c0_g2,TRINITY_DN62423_c3_g1,TRINITY_DN63369_c0_g1,TRINITY_DN63605_c1_g2,TRINITY_DN64158_c0_g3,TRI…
GO:0009605	response to external stimulus	biological process	122/2514	2744/46656	0.99063	1	TRINITY_DN38267_c0_g1,TRINITY_DN42107_c0_g1,TRINITY_DN45263_c0_g1,TRINITY_DN46178_c2_g1,TRINITY_DN47258_c3_g2,TRINITY_DN47273_c0_g1,TRINITY_DN50037_c3_g1,TRINITY_DN52615_c7_g2,TRINITY_DN55054_c0_g1,TRINITY_DN55122_c0_g1,TRINITY_DN55342_c1_g1,TRINITY_DN56291_c1_g1,TRINITY_DN58419_c1_g3,TRINITY_DN58800_c2_g2,TRINITY_DN60200_c0_g1,TRINITY_DN61012_c1_g1,TRINITY_DN62094_c2_g1,TRINITY_DN62677_c0_g1,TRI…	TRINITY_DN38267_c0_g1,TRINITY_DN42107_c0_g1,TRINITY_DN45263_c0_g1,TRINITY_DN46178_c2_g1,TRINITY_DN47258_c3_g2,TRINITY_DN47273_c0_g1,TRINITY_DN50037_c3_g1,TRINITY_DN52615_c7_g2,TRINITY_DN55054_c0_g1,TRINITY_DN55122_c0_g1,TRINITY_DN55342_c1_g1,TRINITY_DN56291_c1_g1,TRINITY_DN58419_c1_g3,TRINITY_DN58800_c2_g2,TRINITY_DN60200_c0_g1,TRINITY_DN61012_c1_g1,TRINITY_DN62094_c2_g1,TRINITY_DN62677_c0_g1,TRI…
GO:0019637	organophosphate metabolic process	biological process	121/2514	2050/46656	0.15759	1	TRINITY_DN31349_c0_g1,TRINITY_DN34975_c0_g1,TRINITY_DN41719_c0_g1,TRINITY_DN43904_c0_g1,TRINITY_DN45828_c4_g3,TRINITY_DN46937_c1_g1,TRINITY_DN48369_c3_g1,TRINITY_DN48986_c0_g1,TRINITY_DN48986_c0_g2,TRINITY_DN50836_c0_g1,TRINITY_DN54862_c0_g1,TRINITY_DN55122_c0_g1,TRINITY_DN55571_c1_g1,TRINITY_DN56783_c1_g1,TRINITY_DN56821_c0_g1,TRINITY_DN56821_c0_g2,TRINITY_DN61871_c0_g1,TRINITY_DN62033_c0_g3,TRI…	TRINITY_DN31349_c0_g1,TRINITY_DN34975_c0_g1,TRINITY_DN41719_c0_g1,TRINITY_DN43904_c0_g1,TRINITY_DN45828_c4_g3,TRINITY_DN46937_c1_g1,TRINITY_DN48369_c3_g1,TRINITY_DN48986_c0_g1,TRINITY_DN48986_c0_g2,TRINITY_DN50836_c0_g1,TRINITY_DN54862_c0_g1,TRINITY_DN55122_c0_g1,TRINITY_DN55571_c1_g1,TRINITY_DN56783_c1_g1,TRINITY_DN56821_c0_g1,TRINITY_DN56821_c0_g2,TRINITY_DN61871_c0_g1,TRINITY_DN62033_c0_g3,TRI…
GO:0051186	cofactor metabolic process	biological process	121/2514	1869/46656	0.02135	0.61209	TRINITY_DN41719_c0_g1,TRINITY_DN45722_c0_g1,TRINITY_DN45828_c4_g3,TRINITY_DN48986_c0_g1,TRINITY_DN48986_c0_g2,TRINITY_DN50394_c0_g3,TRINITY_DN54484_c0_g2,TRINITY_DN55432_c1_g1,TRINITY_DN55823_c2_g2,TRINITY_DN56069_c1_g3,TRINITY_DN56783_c1_g1,TRINITY_DN56821_c0_g1,TRINITY_DN56821_c0_g2,TRINITY_DN58991_c0_g5,TRINITY_DN59076_c2_g1,TRINITY_DN60140_c0_g2,TRINITY_DN61902_c0_g2,TRINITY_DN63345_c0_g2,TRI…	TRINITY_DN41719_c0_g1,TRINITY_DN45722_c0_g1,TRINITY_DN45828_c4_g3,TRINITY_DN48986_c0_g1,TRINITY_DN48986_c0_g2,TRINITY_DN50394_c0_g3,TRINITY_DN54484_c0_g2,TRINITY_DN55432_c1_g1,TRINITY_DN55823_c2_g2,TRINITY_DN56069_c1_g3,TRINITY_DN56783_c1_g1,TRINITY_DN56821_c0_g1,TRINITY_DN56821_c0_g2,TRINITY_DN58991_c0_g5,TRINITY_DN59076_c2_g1,TRINITY_DN60140_c0_g2,TRINITY_DN61902_c0_g2,TRINITY_DN63345_c0_g2,TRI…
GO:1901700	response to oxygen-containing compound	biological process	120/2514	3022/46656	0.99991	1	TRINITY_DN32977_c0_g1,TRINITY_DN42107_c0_g1,TRINITY_DN43368_c0_g2,TRINITY_DN47333_c1_g3,TRINITY_DN48401_c0_g3,TRINITY_DN50503_c2_g1,TRINITY_DN51810_c1_g1,TRINITY_DN53625_c1_g1,TRINITY_DN55122_c0_g1,TRINITY_DN55623_c2_g1,TRINITY_DN55823_c2_g2,TRINITY_DN56087_c3_g1,TRINITY_DN57031_c0_g2,TRINITY_DN57227_c1_g1,TRINITY_DN58663_c2_g4,TRINITY_DN59707_c0_g1,TRINITY_DN60140_c0_g2,TRINITY_DN60561_c0_g1,TRI…	TRINITY_DN32977_c0_g1,TRINITY_DN42107_c0_g1,TRINITY_DN43368_c0_g2,TRINITY_DN47333_c1_g3,TRINITY_DN48401_c0_g3,TRINITY_DN50503_c2_g1,TRINITY_DN51810_c1_g1,TRINITY_DN53625_c1_g1,TRINITY_DN55122_c0_g1,TRINITY_DN55623_c2_g1,TRINITY_DN55823_c2_g2,TRINITY_DN56087_c3_g1,TRINITY_DN57031_c0_g2,TRINITY_DN57227_c1_g1,TRINITY_DN58663_c2_g4,TRINITY_DN59707_c0_g1,TRINITY_DN60140_c0_g2,TRINITY_DN60561_c0_g1,TRI…
GO:0070887	cellular response to chemical stimulus	biological process	118/2514	2809/46656	0.99871	1	TRINITY_DN32977_c0_g1,TRINITY_DN42107_c0_g1,TRINITY_DN46178_c2_g1,TRINITY_DN46211_c0_g3,TRINITY_DN46727_c0_g1,TRINITY_DN47941_c3_g1,TRINITY_DN48401_c0_g3,TRINITY_DN50037_c3_g1,TRINITY_DN53265_c0_g1,TRINITY_DN53625_c1_g1,TRINITY_DN55122_c0_g1,TRINITY_DN55623_c2_g1,TRINITY_DN55823_c2_g2,TRINITY_DN57031_c0_g2,TRINITY_DN57227_c1_g1,TRINITY_DN57351_c1_g2,TRINITY_DN57680_c0_g4,TRINITY_DN58650_c1_g6,TRI…	TRINITY_DN32977_c0_g1,TRINITY_DN42107_c0_g1,TRINITY_DN46178_c2_g1,TRINITY_DN46211_c0_g3,TRINITY_DN46727_c0_g1,TRINITY_DN47941_c3_g1,TRINITY_DN48401_c0_g3,TRINITY_DN50037_c3_g1,TRINITY_DN53265_c0_g1,TRINITY_DN53625_c1_g1,TRINITY_DN55122_c0_g1,TRINITY_DN55623_c2_g1,TRINITY_DN55823_c2_g2,TRINITY_DN57031_c0_g2,TRINITY_DN57227_c1_g1,TRINITY_DN57351_c1_g2,TRINITY_DN57680_c0_g4,TRINITY_DN58650_c1_g6,TRI…
GO:0034622	cellular protein-containing complex assembly	biological process	117/2514	1176/46656	1.5e-10	5.80554e-08	TRINITY_DN45263_c0_g1,TRINITY_DN49702_c1_g4,TRINITY_DN50196_c0_g1,TRINITY_DN52227_c2_g1,TRINITY_DN54613_c0_g1,TRINITY_DN55823_c2_g2,TRINITY_DN56362_c1_g2,TRINITY_DN56477_c0_g1,TRINITY_DN57929_c2_g1,TRINITY_DN59251_c0_g1,TRINITY_DN59287_c0_g1,TRINITY_DN60594_c2_g1,TRINITY_DN62037_c0_g1,TRINITY_DN62037_c0_g2,TRINITY_DN62423_c3_g1,TRINITY_DN63369_c0_g1,TRINITY_DN63605_c1_g2,TRINITY_DN64158_c0_g3,TRI…	TRINITY_DN45263_c0_g1,TRINITY_DN49702_c1_g4,TRINITY_DN50196_c0_g1,TRINITY_DN52227_c2_g1,TRINITY_DN54613_c0_g1,TRINITY_DN55823_c2_g2,TRINITY_DN56362_c1_g2,TRINITY_DN56477_c0_g1,TRINITY_DN57929_c2_g1,TRINITY_DN59251_c0_g1,TRINITY_DN59287_c0_g1,TRINITY_DN60594_c2_g1,TRINITY_DN62037_c0_g1,TRINITY_DN62037_c0_g2,TRINITY_DN62423_c3_g1,TRINITY_DN63369_c0_g1,TRINITY_DN63605_c1_g2,TRINITY_DN64158_c0_g3,TRI…
GO:0055086	nucleobase-containing small molecule metabolic process	biological process	117/2514	1566/46656	0.00024	0.0194096	TRINITY_DN31349_c0_g1,TRINITY_DN34177_c0_g1,TRINITY_DN34975_c0_g1,TRINITY_DN41402_c0_g1,TRINITY_DN41719_c0_g1,TRINITY_DN43596_c0_g2,TRINITY_DN44171_c0_g1,TRINITY_DN45645_c0_g1,TRINITY_DN45828_c4_g3,TRINITY_DN48986_c0_g1,TRINITY_DN48986_c0_g2,TRINITY_DN54862_c0_g1,TRINITY_DN55122_c0_g1,TRINITY_DN55571_c1_g1,TRINITY_DN56783_c1_g1,TRINITY_DN56821_c0_g1,TRINITY_DN56821_c0_g2,TRINITY_DN57993_c1_g2,TRI…	TRINITY_DN31349_c0_g1,TRINITY_DN34177_c0_g1,TRINITY_DN34975_c0_g1,TRINITY_DN41402_c0_g1,TRINITY_DN41719_c0_g1,TRINITY_DN43596_c0_g2,TRINITY_DN44171_c0_g1,TRINITY_DN45645_c0_g1,TRINITY_DN45828_c4_g3,TRINITY_DN48986_c0_g1,TRINITY_DN48986_c0_g2,TRINITY_DN54862_c0_g1,TRINITY_DN55122_c0_g1,TRINITY_DN55571_c1_g1,TRINITY_DN56783_c1_g1,TRINITY_DN56821_c0_g1,TRINITY_DN56821_c0_g2,TRINITY_DN57993_c1_g2,TRI…
GO:0006508	proteolysis	biological process	113/2514	1660/46656	0.00664	0.277829	TRINITY_DN48401_c0_g3,TRINITY_DN49956_c1_g1,TRINITY_DN50196_c0_g1,TRINITY_DN50622_c0_g1,TRINITY_DN51384_c0_g1,TRINITY_DN53330_c1_g1,TRINITY_DN53562_c0_g1,TRINITY_DN55823_c2_g2,TRINITY_DN57351_c1_g2,TRINITY_DN57474_c1_g1,TRINITY_DN58795_c0_g1,TRINITY_DN60178_c0_g2,TRINITY_DN60200_c0_g1,TRINITY_DN60939_c0_g1,TRINITY_DN61428_c5_g1,TRINITY_DN64396_c1_g1,TRINITY_DN64396_c1_g2,TRINITY_DN65759_c2_g2,TRI…	TRINITY_DN48401_c0_g3,TRINITY_DN49956_c1_g1,TRINITY_DN50196_c0_g1,TRINITY_DN50622_c0_g1,TRINITY_DN51384_c0_g1,TRINITY_DN53330_c1_g1,TRINITY_DN53562_c0_g1,TRINITY_DN55823_c2_g2,TRINITY_DN57351_c1_g2,TRINITY_DN57474_c1_g1,TRINITY_DN58795_c0_g1,TRINITY_DN60178_c0_g2,TRINITY_DN60200_c0_g1,TRINITY_DN60939_c0_g1,TRINITY_DN61428_c5_g1,TRINITY_DN64396_c1_g1,TRINITY_DN64396_c1_g2,TRINITY_DN65759_c2_g2,TRI…
GO:0055085	transmembrane transport	biological process	113/2514	1678/46656	0.00902	0.342982	TRINITY_DN31349_c0_g1,TRINITY_DN35022_c0_g1,TRINITY_DN43749_c0_g1,TRINITY_DN44764_c3_g1,TRINITY_DN47333_c1_g3,TRINITY_DN47975_c1_g3,TRINITY_DN52106_c1_g1,TRINITY_DN55522_c2_g2,TRINITY_DN55571_c1_g1,TRINITY_DN56362_c1_g2,TRINITY_DN56532_c0_g1,TRINITY_DN57609_c1_g1,TRINITY_DN58419_c1_g3,TRINITY_DN59351_c1_g7,TRINITY_DN60362_c0_g1,TRINITY_DN60561_c0_g1,TRINITY_DN62144_c0_g3,TRINITY_DN62813_c2_g2,TRI…	TRINITY_DN31349_c0_g1,TRINITY_DN35022_c0_g1,TRINITY_DN43749_c0_g1,TRINITY_DN44764_c3_g1,TRINITY_DN47333_c1_g3,TRINITY_DN47975_c1_g3,TRINITY_DN52106_c1_g1,TRINITY_DN55522_c2_g2,TRINITY_DN55571_c1_g1,TRINITY_DN56362_c1_g2,TRINITY_DN56532_c0_g1,TRINITY_DN57609_c1_g1,TRINITY_DN58419_c1_g3,TRINITY_DN59351_c1_g7,TRINITY_DN60362_c0_g1,TRINITY_DN60561_c0_g1,TRINITY_DN62144_c0_g3,TRINITY_DN62813_c2_g2,TRI…
GO:0048608	reproductive structure development	biological process	111/2514	2396/46656	0.96038	1	TRINITY_DN38267_c0_g1,TRINITY_DN39372_c0_g1,TRINITY_DN43839_c2_g1,TRINITY_DN46056_c0_g1,TRINITY_DN48083_c3_g1,TRINITY_DN50114_c0_g1,TRINITY_DN50233_c0_g1,TRINITY_DN50503_c2_g1,TRINITY_DN54184_c1_g4,TRINITY_DN55932_c1_g1,TRINITY_DN56087_c3_g1,TRINITY_DN56291_c1_g1,TRINITY_DN56811_c0_g4,TRINITY_DN57227_c1_g1,TRINITY_DN57987_c0_g1,TRINITY_DN61299_c3_g1,TRINITY_DN63433_c1_g3,TRINITY_DN63762_c0_g2,TRI…	TRINITY_DN38267_c0_g1,TRINITY_DN39372_c0_g1,TRINITY_DN43839_c2_g1,TRINITY_DN46056_c0_g1,TRINITY_DN48083_c3_g1,TRINITY_DN50114_c0_g1,TRINITY_DN50233_c0_g1,TRINITY_DN50503_c2_g1,TRINITY_DN54184_c1_g4,TRINITY_DN55932_c1_g1,TRINITY_DN56087_c3_g1,TRINITY_DN56291_c1_g1,TRINITY_DN56811_c0_g4,TRINITY_DN57227_c1_g1,TRINITY_DN57987_c0_g1,TRINITY_DN61299_c3_g1,TRINITY_DN63433_c1_g3,TRINITY_DN63762_c0_g2,TRI…
GO:0061458	reproductive system development	biological process	111/2514	2397/46656	0.9608	1	TRINITY_DN38267_c0_g1,TRINITY_DN39372_c0_g1,TRINITY_DN43839_c2_g1,TRINITY_DN46056_c0_g1,TRINITY_DN48083_c3_g1,TRINITY_DN50114_c0_g1,TRINITY_DN50233_c0_g1,TRINITY_DN50503_c2_g1,TRINITY_DN54184_c1_g4,TRINITY_DN55932_c1_g1,TRINITY_DN56087_c3_g1,TRINITY_DN56291_c1_g1,TRINITY_DN56811_c0_g4,TRINITY_DN57227_c1_g1,TRINITY_DN57987_c0_g1,TRINITY_DN61299_c3_g1,TRINITY_DN63433_c1_g3,TRINITY_DN63762_c0_g2,TRI…	TRINITY_DN38267_c0_g1,TRINITY_DN39372_c0_g1,TRINITY_DN43839_c2_g1,TRINITY_DN46056_c0_g1,TRINITY_DN48083_c3_g1,TRINITY_DN50114_c0_g1,TRINITY_DN50233_c0_g1,TRINITY_DN50503_c2_g1,TRINITY_DN54184_c1_g4,TRINITY_DN55932_c1_g1,TRINITY_DN56087_c3_g1,TRINITY_DN56291_c1_g1,TRINITY_DN56811_c0_g4,TRINITY_DN57227_c1_g1,TRINITY_DN57987_c0_g1,TRINITY_DN61299_c3_g1,TRINITY_DN63433_c1_g3,TRINITY_DN63762_c0_g2,TRI…
GO:0051641	cellular localization	biological process	109/2514	2106/46656	0.68494	1	TRINITY_DN44287_c1_g1,TRINITY_DN44487_c0_g1,TRINITY_DN47975_c1_g3,TRINITY_DN48771_c0_g2,TRINITY_DN49998_c1_g1,TRINITY_DN52156_c5_g1,TRINITY_DN52156_c5_g2,TRINITY_DN52499_c0_g2,TRINITY_DN54855_c0_g2,TRINITY_DN55823_c2_g2,TRINITY_DN56012_c0_g1,TRINITY_DN56118_c2_g4,TRINITY_DN56532_c0_g1,TRINITY_DN60362_c0_g1,TRINITY_DN61066_c0_g2,TRINITY_DN61185_c2_g1,TRINITY_DN63117_c0_g3,TRINITY_DN64158_c0_g3,TRI…	TRINITY_DN44287_c1_g1,TRINITY_DN44487_c0_g1,TRINITY_DN47975_c1_g3,TRINITY_DN48771_c0_g2,TRINITY_DN49998_c1_g1,TRINITY_DN52156_c5_g1,TRINITY_DN52156_c5_g2,TRINITY_DN52499_c0_g2,TRINITY_DN54855_c0_g2,TRINITY_DN55823_c2_g2,TRINITY_DN56012_c0_g1,TRINITY_DN56118_c2_g4,TRINITY_DN56532_c0_g1,TRINITY_DN60362_c0_g1,TRINITY_DN61066_c0_g2,TRINITY_DN61185_c2_g1,TRINITY_DN63117_c0_g3,TRINITY_DN64158_c0_g3,TRI…
GO:1901137	carbohydrate derivative biosynthetic process	biological process	109/2514	1528/46656	0.00186	0.105533	TRINITY_DN31349_c0_g1,TRINITY_DN34538_c0_g1,TRINITY_DN34975_c0_g1,TRINITY_DN37211_c0_g1,TRINITY_DN41402_c0_g1,TRINITY_DN41719_c0_g1,TRINITY_DN43596_c0_g2,TRINITY_DN45828_c4_g3,TRINITY_DN46937_c1_g1,TRINITY_DN48986_c0_g1,TRINITY_DN48986_c0_g2,TRINITY_DN55122_c0_g1,TRINITY_DN55571_c1_g1,TRINITY_DN56783_c1_g1,TRINITY_DN62033_c0_g3,TRINITY_DN62834_c1_g2,TRINITY_DN63345_c0_g2,TRINITY_DN64248_c1_g1,TRI…	TRINITY_DN31349_c0_g1,TRINITY_DN34538_c0_g1,TRINITY_DN34975_c0_g1,TRINITY_DN37211_c0_g1,TRINITY_DN41402_c0_g1,TRINITY_DN41719_c0_g1,TRINITY_DN43596_c0_g2,TRINITY_DN45828_c4_g3,TRINITY_DN46937_c1_g1,TRINITY_DN48986_c0_g1,TRINITY_DN48986_c0_g2,TRINITY_DN55122_c0_g1,TRINITY_DN55571_c1_g1,TRINITY_DN56783_c1_g1,TRINITY_DN62033_c0_g3,TRINITY_DN62834_c1_g2,TRINITY_DN63345_c0_g2,TRINITY_DN64248_c1_g1,TRI…
GO:0071310	cellular response to organic substance	biological process	108/2514	2473/46656	0.9922	1	TRINITY_DN32977_c0_g1,TRINITY_DN42107_c0_g1,TRINITY_DN46178_c2_g1,TRINITY_DN46211_c0_g3,TRINITY_DN46727_c0_g1,TRINITY_DN47941_c3_g1,TRINITY_DN48401_c0_g3,TRINITY_DN53265_c0_g1,TRINITY_DN53625_c1_g1,TRINITY_DN55122_c0_g1,TRINITY_DN55623_c2_g1,TRINITY_DN55823_c2_g2,TRINITY_DN57031_c0_g2,TRINITY_DN57227_c1_g1,TRINITY_DN57351_c1_g2,TRINITY_DN58650_c1_g6,TRINITY_DN58663_c2_g4,TRINITY_DN60544_c0_g1,TRI…	TRINITY_DN32977_c0_g1,TRINITY_DN42107_c0_g1,TRINITY_DN46178_c2_g1,TRINITY_DN46211_c0_g3,TRINITY_DN46727_c0_g1,TRINITY_DN47941_c3_g1,TRINITY_DN48401_c0_g3,TRINITY_DN53265_c0_g1,TRINITY_DN53625_c1_g1,TRINITY_DN55122_c0_g1,TRINITY_DN55623_c2_g1,TRINITY_DN55823_c2_g2,TRINITY_DN57031_c0_g2,TRINITY_DN57227_c1_g1,TRINITY_DN57351_c1_g2,TRINITY_DN58650_c1_g6,TRINITY_DN58663_c2_g4,TRINITY_DN60544_c0_g1,TRI…
GO:0071554	cell wall organization or biogenesis	biological process	107/2514	1736/46656	0.08219	1	TRINITY_DN38413_c0_g1,TRINITY_DN39836_c0_g1,TRINITY_DN44081_c0_g2,TRINITY_DN44171_c0_g1,TRINITY_DN45529_c0_g1,TRINITY_DN47889_c1_g2,TRINITY_DN48001_c0_g2,TRINITY_DN50037_c3_g1,TRINITY_DN56012_c0_g1,TRINITY_DN57227_c1_g1,TRINITY_DN59978_c0_g1,TRINITY_DN62237_c0_g1,TRINITY_DN63694_c0_g2,TRINITY_DN65896_c0_g1,TRINITY_DN66969_c1_g2,TRINITY_DN66969_c1_g4,TRINITY_DN67130_c0_g2,TRINITY_DN68180_c0_g2,TRI…	TRINITY_DN38413_c0_g1,TRINITY_DN39836_c0_g1,TRINITY_DN44081_c0_g2,TRINITY_DN44171_c0_g1,TRINITY_DN45529_c0_g1,TRINITY_DN47889_c1_g2,TRINITY_DN48001_c0_g2,TRINITY_DN50037_c3_g1,TRINITY_DN56012_c0_g1,TRINITY_DN57227_c1_g1,TRINITY_DN59978_c0_g1,TRINITY_DN62237_c0_g1,TRINITY_DN63694_c0_g2,TRINITY_DN65896_c0_g1,TRINITY_DN66969_c1_g2,TRINITY_DN66969_c1_g4,TRINITY_DN67130_c0_g2,TRINITY_DN68180_c0_g2,TRI…
GO:0010035	response to inorganic substance	biological process	106/2514	1599/46656	0.01672	0.514757	TRINITY_DN38413_c0_g1,TRINITY_DN42107_c0_g1,TRINITY_DN43368_c0_g2,TRINITY_DN44020_c0_g1,TRINITY_DN47273_c0_g1,TRINITY_DN48986_c0_g1,TRINITY_DN50233_c0_g1,TRINITY_DN50622_c0_g1,TRINITY_DN53741_c0_g1,TRINITY_DN55122_c0_g1,TRINITY_DN55823_c2_g2,TRINITY_DN58051_c1_g4,TRINITY_DN60140_c0_g2,TRINITY_DN60798_c0_g1,TRINITY_DN61012_c1_g1,TRINITY_DN62677_c0_g1,TRINITY_DN62805_c1_g1,TRINITY_DN63433_c1_g3,TRI…	TRINITY_DN38413_c0_g1,TRINITY_DN42107_c0_g1,TRINITY_DN43368_c0_g2,TRINITY_DN44020_c0_g1,TRINITY_DN47273_c0_g1,TRINITY_DN48986_c0_g1,TRINITY_DN50233_c0_g1,TRINITY_DN50622_c0_g1,TRINITY_DN53741_c0_g1,TRINITY_DN55122_c0_g1,TRINITY_DN55823_c2_g2,TRINITY_DN58051_c1_g4,TRINITY_DN60140_c0_g2,TRINITY_DN60798_c0_g1,TRINITY_DN61012_c1_g1,TRINITY_DN62677_c0_g1,TRINITY_DN62805_c1_g1,TRINITY_DN63433_c1_g3,TRI…
GO:0009653	anatomical structure morphogenesis	biological process	104/2514	2225/46656	0.94498	1	TRINITY_DN35268_c0_g1,TRINITY_DN36271_c0_g1,TRINITY_DN43839_c2_g1,TRINITY_DN46056_c0_g1,TRINITY_DN47011_c2_g2,TRINITY_DN47273_c0_g1,TRINITY_DN48107_c0_g1,TRINITY_DN50033_c0_g1,TRINITY_DN50037_c3_g1,TRINITY_DN52131_c0_g1,TRINITY_DN52686_c0_g2,TRINITY_DN53720_c0_g1,TRINITY_DN56291_c1_g1,TRINITY_DN56414_c2_g2,TRINITY_DN57351_c1_g2,TRINITY_DN58615_c0_g2,TRINITY_DN59271_c0_g4,TRINITY_DN60259_c1_g1,TRI…	TRINITY_DN35268_c0_g1,TRINITY_DN36271_c0_g1,TRINITY_DN43839_c2_g1,TRINITY_DN46056_c0_g1,TRINITY_DN47011_c2_g2,TRINITY_DN47273_c0_g1,TRINITY_DN48107_c0_g1,TRINITY_DN50033_c0_g1,TRINITY_DN50037_c3_g1,TRINITY_DN52131_c0_g1,TRINITY_DN52686_c0_g2,TRINITY_DN53720_c0_g1,TRINITY_DN56291_c1_g1,TRINITY_DN56414_c2_g2,TRINITY_DN57351_c1_g2,TRINITY_DN58615_c0_g2,TRINITY_DN59271_c0_g4,TRINITY_DN60259_c1_g1,TRI…
GO:0044265	cellular macromolecule catabolic process	biological process	103/2514	1516/46656	0.0097	0.364996	TRINITY_DN45941_c4_g1,TRINITY_DN48401_c0_g3,TRINITY_DN50196_c0_g1,TRINITY_DN50622_c0_g1,TRINITY_DN51384_c0_g1,TRINITY_DN51477_c2_g1,TRINITY_DN53562_c0_g1,TRINITY_DN55823_c2_g2,TRINITY_DN57474_c1_g1,TRINITY_DN57990_c2_g2,TRINITY_DN60178_c0_g2,TRINITY_DN60200_c0_g1,TRINITY_DN60939_c0_g1,TRINITY_DN61428_c5_g1,TRINITY_DN64396_c1_g1,TRINITY_DN64396_c1_g2,TRINITY_DN65759_c2_g2,TRINITY_DN67876_c0_g1,TRI…	TRINITY_DN45941_c4_g1,TRINITY_DN48401_c0_g3,TRINITY_DN50196_c0_g1,TRINITY_DN50622_c0_g1,TRINITY_DN51384_c0_g1,TRINITY_DN51477_c2_g1,TRINITY_DN53562_c0_g1,TRINITY_DN55823_c2_g2,TRINITY_DN57474_c1_g1,TRINITY_DN57990_c2_g2,TRINITY_DN60178_c0_g2,TRINITY_DN60200_c0_g1,TRINITY_DN60939_c0_g1,TRINITY_DN61428_c5_g1,TRINITY_DN64396_c1_g1,TRINITY_DN64396_c1_g2,TRINITY_DN65759_c2_g2,TRINITY_DN67876_c0_g1,TRI…
GO:0044255	cellular lipid metabolic process	biological process	101/2514	2172/46656	0.94866	1	TRINITY_DN34177_c0_g1,TRINITY_DN39372_c0_g1,TRINITY_DN43904_c0_g1,TRINITY_DN46937_c1_g1,TRINITY_DN49882_c0_g2,TRINITY_DN49883_c2_g2,TRINITY_DN50233_c0_g1,TRINITY_DN50836_c0_g1,TRINITY_DN52131_c0_g1,TRINITY_DN52282_c7_g1,TRINITY_DN52531_c3_g5,TRINITY_DN52531_c3_g8,TRINITY_DN54881_c0_g1,TRINITY_DN54975_c2_g1,TRINITY_DN56809_c0_g1,TRINITY_DN57351_c1_g1,TRINITY_DN60692_c0_g1,TRINITY_DN60713_c1_g1,TRI…	TRINITY_DN34177_c0_g1,TRINITY_DN39372_c0_g1,TRINITY_DN43904_c0_g1,TRINITY_DN46937_c1_g1,TRINITY_DN49882_c0_g2,TRINITY_DN49883_c2_g2,TRINITY_DN50233_c0_g1,TRINITY_DN50836_c0_g1,TRINITY_DN52131_c0_g1,TRINITY_DN52282_c7_g1,TRINITY_DN52531_c3_g5,TRINITY_DN52531_c3_g8,TRINITY_DN54881_c0_g1,TRINITY_DN54975_c2_g1,TRINITY_DN56809_c0_g1,TRINITY_DN57351_c1_g1,TRINITY_DN60692_c0_g1,TRINITY_DN60713_c1_g1,TRI…
GO:0030163	protein catabolic process	biological process	100/2514	1358/46656	0.00106	0.0683763	TRINITY_DN48401_c0_g3,TRINITY_DN49956_c1_g1,TRINITY_DN50196_c0_g1,TRINITY_DN50622_c0_g1,TRINITY_DN51384_c0_g1,TRINITY_DN53330_c1_g1,TRINITY_DN53562_c0_g1,TRINITY_DN53741_c0_g1,TRINITY_DN55823_c2_g2,TRINITY_DN57474_c1_g1,TRINITY_DN58800_c2_g2,TRINITY_DN59001_c0_g2,TRINITY_DN60178_c0_g2,TRINITY_DN60200_c0_g1,TRINITY_DN60939_c0_g1,TRINITY_DN61428_c5_g1,TRINITY_DN61995_c4_g1,TRINITY_DN64396_c1_g1,TRI…	TRINITY_DN48401_c0_g3,TRINITY_DN49956_c1_g1,TRINITY_DN50196_c0_g1,TRINITY_DN50622_c0_g1,TRINITY_DN51384_c0_g1,TRINITY_DN53330_c1_g1,TRINITY_DN53562_c0_g1,TRINITY_DN53741_c0_g1,TRINITY_DN55823_c2_g2,TRINITY_DN57474_c1_g1,TRINITY_DN58800_c2_g2,TRINITY_DN59001_c0_g2,TRINITY_DN60178_c0_g2,TRINITY_DN60200_c0_g1,TRINITY_DN60939_c0_g1,TRINITY_DN61428_c5_g1,TRINITY_DN61995_c4_g1,TRINITY_DN64396_c1_g1,TRI…
GO:0006811	ion transport	biological process	98/2514	1712/46656	0.28003	1	TRINITY_DN31349_c0_g1,TRINITY_DN43749_c0_g1,TRINITY_DN44764_c3_g1,TRINITY_DN45679_c2_g1,TRINITY_DN47300_c3_g5,TRINITY_DN47333_c1_g3,TRINITY_DN55522_c2_g2,TRINITY_DN55571_c1_g1,TRINITY_DN56087_c3_g1,TRINITY_DN59351_c1_g7,TRINITY_DN59517_c0_g1,TRINITY_DN60362_c0_g1,TRINITY_DN60561_c0_g1,TRINITY_DN62144_c0_g3,TRINITY_DN62231_c0_g1,TRINITY_DN62813_c2_g2,TRINITY_DN63003_c0_g1,TRINITY_DN63762_c0_g2,TRI…	TRINITY_DN31349_c0_g1,TRINITY_DN43749_c0_g1,TRINITY_DN44764_c3_g1,TRINITY_DN45679_c2_g1,TRINITY_DN47300_c3_g5,TRINITY_DN47333_c1_g3,TRINITY_DN55522_c2_g2,TRINITY_DN55571_c1_g1,TRINITY_DN56087_c3_g1,TRINITY_DN59351_c1_g7,TRINITY_DN59517_c0_g1,TRINITY_DN60362_c0_g1,TRINITY_DN60561_c0_g1,TRINITY_DN62144_c0_g3,TRINITY_DN62231_c0_g1,TRINITY_DN62813_c2_g2,TRINITY_DN63003_c0_g1,TRINITY_DN63762_c0_g2,TRI…
GO:0048869	cellular developmental process	biological process	97/2514	2281/46656	0.99515	1	TRINITY_DN35268_c0_g1,TRINITY_DN36271_c0_g1,TRINITY_DN46056_c0_g1,TRINITY_DN47273_c0_g1,TRINITY_DN48107_c0_g1,TRINITY_DN50037_c3_g1,TRINITY_DN50836_c0_g1,TRINITY_DN51786_c2_g1,TRINITY_DN52131_c0_g1,TRINITY_DN52686_c0_g2,TRINITY_DN53562_c0_g1,TRINITY_DN55823_c2_g2,TRINITY_DN56291_c1_g1,TRINITY_DN56414_c2_g2,TRINITY_DN58615_c0_g2,TRINITY_DN59271_c0_g4,TRINITY_DN60259_c1_g1,TRINITY_DN61135_c0_g3,TRI…	TRINITY_DN35268_c0_g1,TRINITY_DN36271_c0_g1,TRINITY_DN46056_c0_g1,TRINITY_DN47273_c0_g1,TRINITY_DN48107_c0_g1,TRINITY_DN50037_c3_g1,TRINITY_DN50836_c0_g1,TRINITY_DN51786_c2_g1,TRINITY_DN52131_c0_g1,TRINITY_DN52686_c0_g2,TRINITY_DN53562_c0_g1,TRINITY_DN55823_c2_g2,TRINITY_DN56291_c1_g1,TRINITY_DN56414_c2_g2,TRINITY_DN58615_c0_g2,TRINITY_DN59271_c0_g4,TRINITY_DN60259_c1_g1,TRINITY_DN61135_c0_g3,TRI…
GO:0006970	response to osmotic stress	biological process	96/2514	1058/46656	5.2e-07	0.000102459	TRINITY_DN32977_c0_g1,TRINITY_DN44287_c1_g1,TRINITY_DN50622_c0_g1,TRINITY_DN55623_c2_g1,TRINITY_DN59001_c0_g2,TRINITY_DN59707_c0_g1,TRINITY_DN61012_c1_g1,TRINITY_DN62677_c0_g1,TRINITY_DN62805_c1_g1,TRINITY_DN63003_c0_g1,TRINITY_DN64197_c0_g2,TRINITY_DN64248_c1_g1,TRINITY_DN64248_c1_g3,TRINITY_DN64554_c2_g2,TRINITY_DN65011_c4_g7,TRINITY_DN68347_c1_g2,TRINITY_DN69253_c1_g2,TRINITY_DN69253_c1_g4,TRI…	TRINITY_DN32977_c0_g1,TRINITY_DN44287_c1_g1,TRINITY_DN50622_c0_g1,TRINITY_DN55623_c2_g1,TRINITY_DN59001_c0_g2,TRINITY_DN59707_c0_g1,TRINITY_DN61012_c1_g1,TRINITY_DN62677_c0_g1,TRINITY_DN62805_c1_g1,TRINITY_DN63003_c0_g1,TRINITY_DN64197_c0_g2,TRINITY_DN64248_c1_g1,TRINITY_DN64248_c1_g3,TRINITY_DN64554_c2_g2,TRINITY_DN65011_c4_g7,TRINITY_DN68347_c1_g2,TRINITY_DN69253_c1_g2,TRINITY_DN69253_c1_g4,TRI…
GO:0016310	phosphorylation	biological process	96/2514	1879/46656	0.72249	1	TRINITY_DN41719_c0_g1,TRINITY_DN43275_c0_g2,TRINITY_DN44497_c4_g2,TRINITY_DN45641_c2_g2,TRINITY_DN45828_c4_g3,TRINITY_DN46211_c0_g3,TRINITY_DN48986_c0_g1,TRINITY_DN48986_c0_g2,TRINITY_DN50994_c2_g1,TRINITY_DN53432_c1_g1,TRINITY_DN53625_c1_g1,TRINITY_DN55623_c2_g1,TRINITY_DN56783_c1_g1,TRINITY_DN57031_c0_g2,TRINITY_DN58663_c2_g4,TRINITY_DN61871_c0_g1,TRINITY_DN62144_c0_g3,TRINITY_DN62341_c0_g1,TRI…	TRINITY_DN41719_c0_g1,TRINITY_DN43275_c0_g2,TRINITY_DN44497_c4_g2,TRINITY_DN45641_c2_g2,TRINITY_DN45828_c4_g3,TRINITY_DN46211_c0_g3,TRINITY_DN48986_c0_g1,TRINITY_DN48986_c0_g2,TRINITY_DN50994_c2_g1,TRINITY_DN53432_c1_g1,TRINITY_DN53625_c1_g1,TRINITY_DN55623_c2_g1,TRINITY_DN56783_c1_g1,TRINITY_DN57031_c0_g2,TRINITY_DN58663_c2_g4,TRINITY_DN61871_c0_g1,TRINITY_DN62144_c0_g3,TRINITY_DN62341_c0_g1,TRI…
GO:0042592	homeostatic process	biological process	95/2514	1536/46656	0.09067	1	TRINITY_DN32977_c0_g1,TRINITY_DN43749_c0_g1,TRINITY_DN47273_c0_g1,TRINITY_DN47300_c3_g5,TRINITY_DN47333_c1_g3,TRINITY_DN49631_c0_g7,TRINITY_DN52061_c0_g1,TRINITY_DN53767_c0_g2,TRINITY_DN55522_c2_g2,TRINITY_DN56493_c1_g1,TRINITY_DN56512_c1_g2,TRINITY_DN57270_c1_g1,TRINITY_DN57351_c1_g2,TRINITY_DN57680_c0_g4,TRINITY_DN57975_c1_g1,TRINITY_DN59351_c1_g7,TRINITY_DN60362_c0_g1,TRINITY_DN60561_c0_g1,TRI…	TRINITY_DN32977_c0_g1,TRINITY_DN43749_c0_g1,TRINITY_DN47273_c0_g1,TRINITY_DN47300_c3_g5,TRINITY_DN47333_c1_g3,TRINITY_DN49631_c0_g7,TRINITY_DN52061_c0_g1,TRINITY_DN53767_c0_g2,TRINITY_DN55522_c2_g2,TRINITY_DN56493_c1_g1,TRINITY_DN56512_c1_g2,TRINITY_DN57270_c1_g1,TRINITY_DN57351_c1_g2,TRINITY_DN57680_c0_g4,TRINITY_DN57975_c1_g1,TRINITY_DN59351_c1_g7,TRINITY_DN60362_c0_g1,TRINITY_DN60561_c0_g1,TRI…
GO:0071495	cellular response to endogenous stimulus	biological process	93/2514	2101/46656	0.9819	1	TRINITY_DN32977_c0_g1,TRINITY_DN42107_c0_g1,TRINITY_DN46211_c0_g3,TRINITY_DN46727_c0_g1,TRINITY_DN48401_c0_g3,TRINITY_DN53265_c0_g1,TRINITY_DN53625_c1_g1,TRINITY_DN55122_c0_g1,TRINITY_DN55623_c2_g1,TRINITY_DN55823_c2_g2,TRINITY_DN57031_c0_g2,TRINITY_DN57351_c1_g2,TRINITY_DN58650_c1_g6,TRINITY_DN58663_c2_g4,TRINITY_DN60544_c0_g1,TRINITY_DN60924_c0_g1,TRINITY_DN61012_c1_g1,TRINITY_DN62144_c0_g3,TRI…	TRINITY_DN32977_c0_g1,TRINITY_DN42107_c0_g1,TRINITY_DN46211_c0_g3,TRINITY_DN46727_c0_g1,TRINITY_DN48401_c0_g3,TRINITY_DN53265_c0_g1,TRINITY_DN53625_c1_g1,TRINITY_DN55122_c0_g1,TRINITY_DN55623_c2_g1,TRINITY_DN55823_c2_g2,TRINITY_DN57031_c0_g2,TRINITY_DN57351_c1_g2,TRINITY_DN58650_c1_g6,TRINITY_DN58663_c2_g4,TRINITY_DN60544_c0_g1,TRINITY_DN60924_c0_g1,TRINITY_DN61012_c1_g1,TRINITY_DN62144_c0_g3,TRI…
GO:0009607	response to biotic stimulus	biological process	92/2514	1948/46656	0.91837	1	TRINITY_DN38267_c0_g1,TRINITY_DN42107_c0_g1,TRINITY_DN45263_c0_g1,TRINITY_DN46178_c2_g1,TRINITY_DN47258_c3_g2,TRINITY_DN50037_c3_g1,TRINITY_DN55054_c0_g1,TRINITY_DN55342_c1_g1,TRINITY_DN58419_c1_g3,TRINITY_DN60200_c0_g1,TRINITY_DN62094_c2_g1,TRINITY_DN62677_c0_g1,TRINITY_DN63762_c0_g2,TRINITY_DN63845_c1_g1,TRINITY_DN63845_c1_g2,TRINITY_DN63981_c1_g2,TRINITY_DN64184_c0_g1,TRINITY_DN64602_c0_g1,TRI…	TRINITY_DN38267_c0_g1,TRINITY_DN42107_c0_g1,TRINITY_DN45263_c0_g1,TRINITY_DN46178_c2_g1,TRINITY_DN47258_c3_g2,TRINITY_DN50037_c3_g1,TRINITY_DN55054_c0_g1,TRINITY_DN55342_c1_g1,TRINITY_DN58419_c1_g3,TRINITY_DN60200_c0_g1,TRINITY_DN62094_c2_g1,TRINITY_DN62677_c0_g1,TRINITY_DN63762_c0_g2,TRINITY_DN63845_c1_g1,TRINITY_DN63845_c1_g2,TRINITY_DN63981_c1_g2,TRINITY_DN64184_c0_g1,TRINITY_DN64602_c0_g1,TRI…
GO:0072330	monocarboxylic acid biosynthetic process	biological process	92/2514	1183/46656	0.0003	0.0237307	TRINITY_DN34177_c0_g1,TRINITY_DN39372_c0_g1,TRINITY_DN41719_c0_g1,TRINITY_DN45828_c4_g3,TRINITY_DN48986_c0_g1,TRINITY_DN48986_c0_g2,TRINITY_DN49882_c0_g2,TRINITY_DN49883_c2_g2,TRINITY_DN50233_c0_g1,TRINITY_DN52282_c7_g1,TRINITY_DN52531_c3_g5,TRINITY_DN52531_c3_g8,TRINITY_DN54881_c0_g1,TRINITY_DN55432_c1_g1,TRINITY_DN56783_c1_g1,TRINITY_DN56809_c0_g1,TRINITY_DN57351_c1_g1,TRINITY_DN61269_c2_g1,TRI…	TRINITY_DN34177_c0_g1,TRINITY_DN39372_c0_g1,TRINITY_DN41719_c0_g1,TRINITY_DN45828_c4_g3,TRINITY_DN48986_c0_g1,TRINITY_DN48986_c0_g2,TRINITY_DN49882_c0_g2,TRINITY_DN49883_c2_g2,TRINITY_DN50233_c0_g1,TRINITY_DN52282_c7_g1,TRINITY_DN52531_c3_g5,TRINITY_DN52531_c3_g8,TRINITY_DN54881_c0_g1,TRINITY_DN55432_c1_g1,TRINITY_DN56783_c1_g1,TRINITY_DN56809_c0_g1,TRINITY_DN57351_c1_g1,TRINITY_DN61269_c2_g1,TRI…
GO:0006091	generation of precursor metabolites and energy	biological process	91/2514	1069/46656	1.3e-05	0.00165742	TRINITY_DN41719_c0_g1,TRINITY_DN45828_c4_g3,TRINITY_DN46417_c2_g1,TRINITY_DN48986_c0_g1,TRINITY_DN48986_c0_g2,TRINITY_DN51810_c1_g1,TRINITY_DN55232_c0_g2,TRINITY_DN55832_c3_g5,TRINITY_DN56656_c0_g1,TRINITY_DN56783_c1_g1,TRINITY_DN56821_c0_g1,TRINITY_DN56821_c0_g2,TRINITY_DN57191_c0_g1,TRINITY_DN57609_c1_g1,TRINITY_DN59256_c0_g1,TRINITY_DN59808_c0_g4,TRINITY_DN61871_c0_g1,TRINITY_DN62046_c5_g3,TRI…	TRINITY_DN41719_c0_g1,TRINITY_DN45828_c4_g3,TRINITY_DN46417_c2_g1,TRINITY_DN48986_c0_g1,TRINITY_DN48986_c0_g2,TRINITY_DN51810_c1_g1,TRINITY_DN55232_c0_g2,TRINITY_DN55832_c3_g5,TRINITY_DN56656_c0_g1,TRINITY_DN56783_c1_g1,TRINITY_DN56821_c0_g1,TRINITY_DN56821_c0_g2,TRINITY_DN57191_c0_g1,TRINITY_DN57609_c1_g1,TRINITY_DN59256_c0_g1,TRINITY_DN59808_c0_g4,TRINITY_DN61871_c0_g1,TRINITY_DN62046_c5_g3,TRI…
GO:0009651	response to salt stress	biological process	91/2514	914/46656	1.6e-08	5.2543e-06	TRINITY_DN32977_c0_g1,TRINITY_DN44287_c1_g1,TRINITY_DN50622_c0_g1,TRINITY_DN55623_c2_g1,TRINITY_DN59001_c0_g2,TRINITY_DN59707_c0_g1,TRINITY_DN61012_c1_g1,TRINITY_DN62677_c0_g1,TRINITY_DN62805_c1_g1,TRINITY_DN64197_c0_g2,TRINITY_DN64248_c1_g1,TRINITY_DN64248_c1_g3,TRINITY_DN64554_c2_g2,TRINITY_DN65011_c4_g7,TRINITY_DN68347_c1_g2,TRINITY_DN69253_c1_g2,TRINITY_DN69253_c1_g4,TRINITY_DN69617_c0_g3,TRI…	TRINITY_DN32977_c0_g1,TRINITY_DN44287_c1_g1,TRINITY_DN50622_c0_g1,TRINITY_DN55623_c2_g1,TRINITY_DN59001_c0_g2,TRINITY_DN59707_c0_g1,TRINITY_DN61012_c1_g1,TRINITY_DN62677_c0_g1,TRINITY_DN62805_c1_g1,TRINITY_DN64197_c0_g2,TRINITY_DN64248_c1_g1,TRINITY_DN64248_c1_g3,TRINITY_DN64554_c2_g2,TRINITY_DN65011_c4_g7,TRINITY_DN68347_c1_g2,TRINITY_DN69253_c1_g2,TRINITY_DN69253_c1_g4,TRINITY_DN69617_c0_g3,TRI…
GO:0034660	ncRNA metabolic process	biological process	91/2514	1332/46656	0.01257	0.435211	TRINITY_DN43709_c0_g1,TRINITY_DN45645_c0_g1,TRINITY_DN47924_c0_g5,TRINITY_DN51321_c1_g2,TRINITY_DN52693_c0_g1,TRINITY_DN53277_c3_g1,TRINITY_DN53876_c0_g4,TRINITY_DN56350_c0_g1,TRINITY_DN57615_c0_g1,TRINITY_DN57990_c2_g2,TRINITY_DN59318_c1_g2,TRINITY_DN59908_c2_g1,TRINITY_DN59908_c2_g2,TRINITY_DN60594_c2_g1,TRINITY_DN60924_c0_g1,TRINITY_DN61660_c0_g3,TRINITY_DN62418_c0_g2,TRINITY_DN64158_c0_g3,TRI…	TRINITY_DN43709_c0_g1,TRINITY_DN45645_c0_g1,TRINITY_DN47924_c0_g5,TRINITY_DN51321_c1_g2,TRINITY_DN52693_c0_g1,TRINITY_DN53277_c3_g1,TRINITY_DN53876_c0_g4,TRINITY_DN56350_c0_g1,TRINITY_DN57615_c0_g1,TRINITY_DN57990_c2_g2,TRINITY_DN59318_c1_g2,TRINITY_DN59908_c2_g1,TRINITY_DN59908_c2_g2,TRINITY_DN60594_c2_g1,TRINITY_DN60924_c0_g1,TRINITY_DN61660_c0_g3,TRINITY_DN62418_c0_g2,TRINITY_DN64158_c0_g3,TRI…
GO:0044262	cellular carbohydrate metabolic process	biological process	91/2514	1207/46656	0.00086	0.0575298	TRINITY_DN34538_c0_g1,TRINITY_DN37211_c0_g1,TRINITY_DN38413_c0_g1,TRINITY_DN39836_c0_g1,TRINITY_DN41402_c0_g1,TRINITY_DN44081_c0_g2,TRINITY_DN44171_c0_g1,TRINITY_DN45529_c0_g1,TRINITY_DN46344_c0_g1,TRINITY_DN56656_c0_g1,TRINITY_DN57227_c1_g1,TRINITY_DN59978_c0_g1,TRINITY_DN61312_c0_g1,TRINITY_DN65896_c0_g1,TRINITY_DN66969_c1_g2,TRINITY_DN66969_c1_g4,TRINITY_DN67130_c0_g2,TRINITY_DN68613_c0_g2,TRI…	TRINITY_DN34538_c0_g1,TRINITY_DN37211_c0_g1,TRINITY_DN38413_c0_g1,TRINITY_DN39836_c0_g1,TRINITY_DN41402_c0_g1,TRINITY_DN44081_c0_g2,TRINITY_DN44171_c0_g1,TRINITY_DN45529_c0_g1,TRINITY_DN46344_c0_g1,TRINITY_DN56656_c0_g1,TRINITY_DN57227_c1_g1,TRINITY_DN59978_c0_g1,TRINITY_DN61312_c0_g1,TRINITY_DN65896_c0_g1,TRINITY_DN66969_c1_g2,TRINITY_DN66969_c1_g4,TRINITY_DN67130_c0_g2,TRINITY_DN68613_c0_g2,TRI…
GO:0090407	organophosphate biosynthetic process	biological process	91/2514	1388/46656	0.0317	0.79463	TRINITY_DN31349_c0_g1,TRINITY_DN34975_c0_g1,TRINITY_DN41719_c0_g1,TRINITY_DN43904_c0_g1,TRINITY_DN45828_c4_g3,TRINITY_DN46937_c1_g1,TRINITY_DN48986_c0_g1,TRINITY_DN48986_c0_g2,TRINITY_DN50836_c0_g1,TRINITY_DN55122_c0_g1,TRINITY_DN55571_c1_g1,TRINITY_DN56783_c1_g1,TRINITY_DN56821_c0_g1,TRINITY_DN56821_c0_g2,TRINITY_DN62033_c0_g3,TRINITY_DN62834_c1_g2,TRINITY_DN63345_c0_g2,TRINITY_DN64248_c1_g1,TRI…	TRINITY_DN31349_c0_g1,TRINITY_DN34975_c0_g1,TRINITY_DN41719_c0_g1,TRINITY_DN43904_c0_g1,TRINITY_DN45828_c4_g3,TRINITY_DN46937_c1_g1,TRINITY_DN48986_c0_g1,TRINITY_DN48986_c0_g2,TRINITY_DN50836_c0_g1,TRINITY_DN55122_c0_g1,TRINITY_DN55571_c1_g1,TRINITY_DN56783_c1_g1,TRINITY_DN56821_c0_g1,TRINITY_DN56821_c0_g2,TRINITY_DN62033_c0_g3,TRINITY_DN62834_c1_g2,TRINITY_DN63345_c0_g2,TRINITY_DN64248_c1_g1,TRI…
GO:0008610	lipid biosynthetic process	biological process	90/2514	1680/46656	0.53892	1	TRINITY_DN34177_c0_g1,TRINITY_DN39372_c0_g1,TRINITY_DN43904_c0_g1,TRINITY_DN46937_c1_g1,TRINITY_DN49882_c0_g2,TRINITY_DN49883_c2_g2,TRINITY_DN50233_c0_g1,TRINITY_DN50836_c0_g1,TRINITY_DN52131_c0_g1,TRINITY_DN52282_c7_g1,TRINITY_DN52531_c3_g5,TRINITY_DN52531_c3_g8,TRINITY_DN54881_c0_g1,TRINITY_DN56809_c0_g1,TRINITY_DN57351_c1_g1,TRINITY_DN60692_c0_g1,TRINITY_DN60713_c1_g1,TRINITY_DN61269_c2_g1,TRI…	TRINITY_DN34177_c0_g1,TRINITY_DN39372_c0_g1,TRINITY_DN43904_c0_g1,TRINITY_DN46937_c1_g1,TRINITY_DN49882_c0_g2,TRINITY_DN49883_c2_g2,TRINITY_DN50233_c0_g1,TRINITY_DN50836_c0_g1,TRINITY_DN52131_c0_g1,TRINITY_DN52282_c7_g1,TRINITY_DN52531_c3_g5,TRINITY_DN52531_c3_g8,TRINITY_DN54881_c0_g1,TRINITY_DN56809_c0_g1,TRINITY_DN57351_c1_g1,TRINITY_DN60692_c0_g1,TRINITY_DN60713_c1_g1,TRINITY_DN61269_c2_g1,TRI…
GO:0044257	cellular protein catabolic process	biological process	90/2514	1079/46656	3.1e-05	0.00361233	TRINITY_DN48401_c0_g3,TRINITY_DN50196_c0_g1,TRINITY_DN50622_c0_g1,TRINITY_DN51384_c0_g1,TRINITY_DN53562_c0_g1,TRINITY_DN55823_c2_g2,TRINITY_DN57474_c1_g1,TRINITY_DN60178_c0_g2,TRINITY_DN60200_c0_g1,TRINITY_DN60939_c0_g1,TRINITY_DN61428_c5_g1,TRINITY_DN64396_c1_g1,TRINITY_DN64396_c1_g2,TRINITY_DN65759_c2_g2,TRINITY_DN67876_c0_g1,TRINITY_DN67876_c0_g4,TRINITY_DN68473_c0_g2,TRINITY_DN68914_c0_g1,TRI…	TRINITY_DN48401_c0_g3,TRINITY_DN50196_c0_g1,TRINITY_DN50622_c0_g1,TRINITY_DN51384_c0_g1,TRINITY_DN53562_c0_g1,TRINITY_DN55823_c2_g2,TRINITY_DN57474_c1_g1,TRINITY_DN60178_c0_g2,TRINITY_DN60200_c0_g1,TRINITY_DN60939_c0_g1,TRINITY_DN61428_c5_g1,TRINITY_DN64396_c1_g1,TRINITY_DN64396_c1_g2,TRINITY_DN65759_c2_g2,TRINITY_DN67876_c0_g1,TRINITY_DN67876_c0_g4,TRINITY_DN68473_c0_g2,TRINITY_DN68914_c0_g1,TRI…
GO:0001101	response to acid chemical	biological process	89/2514	2102/46656	0.99418	1	TRINITY_DN32977_c0_g1,TRINITY_DN42107_c0_g1,TRINITY_DN43368_c0_g2,TRINITY_DN47333_c1_g3,TRINITY_DN48401_c0_g3,TRINITY_DN50503_c2_g1,TRINITY_DN51810_c1_g1,TRINITY_DN57031_c0_g2,TRINITY_DN58663_c2_g4,TRINITY_DN59707_c0_g1,TRINITY_DN60561_c0_g1,TRINITY_DN61012_c1_g1,TRINITY_DN62144_c0_g3,TRINITY_DN62341_c0_g1,TRINITY_DN63845_c1_g2,TRINITY_DN64623_c4_g1,TRINITY_DN66512_c0_g3,TRINITY_DN68347_c1_g2,TRI…	TRINITY_DN32977_c0_g1,TRINITY_DN42107_c0_g1,TRINITY_DN43368_c0_g2,TRINITY_DN47333_c1_g3,TRINITY_DN48401_c0_g3,TRINITY_DN50503_c2_g1,TRINITY_DN51810_c1_g1,TRINITY_DN57031_c0_g2,TRINITY_DN58663_c2_g4,TRINITY_DN59707_c0_g1,TRINITY_DN60561_c0_g1,TRINITY_DN61012_c1_g1,TRINITY_DN62144_c0_g3,TRINITY_DN62341_c0_g1,TRINITY_DN63845_c1_g2,TRINITY_DN64623_c4_g1,TRINITY_DN66512_c0_g3,TRINITY_DN68347_c1_g2,TRI…
GO:0006753	nucleoside phosphate metabolic process	biological process	89/2514	1275/46656	0.008	0.317568	TRINITY_DN31349_c0_g1,TRINITY_DN34975_c0_g1,TRINITY_DN41719_c0_g1,TRINITY_DN45828_c4_g3,TRINITY_DN48986_c0_g1,TRINITY_DN48986_c0_g2,TRINITY_DN54862_c0_g1,TRINITY_DN55122_c0_g1,TRINITY_DN55571_c1_g1,TRINITY_DN56783_c1_g1,TRINITY_DN56821_c0_g1,TRINITY_DN56821_c0_g2,TRINITY_DN61871_c0_g1,TRINITY_DN62834_c1_g2,TRINITY_DN63345_c0_g2,TRINITY_DN64248_c1_g1,TRINITY_DN64248_c1_g3,TRINITY_DN64554_c2_g2,TRI…	TRINITY_DN31349_c0_g1,TRINITY_DN34975_c0_g1,TRINITY_DN41719_c0_g1,TRINITY_DN45828_c4_g3,TRINITY_DN48986_c0_g1,TRINITY_DN48986_c0_g2,TRINITY_DN54862_c0_g1,TRINITY_DN55122_c0_g1,TRINITY_DN55571_c1_g1,TRINITY_DN56783_c1_g1,TRINITY_DN56821_c0_g1,TRINITY_DN56821_c0_g2,TRINITY_DN61871_c0_g1,TRINITY_DN62834_c1_g2,TRINITY_DN63345_c0_g2,TRINITY_DN64248_c1_g1,TRINITY_DN64248_c1_g3,TRINITY_DN64554_c2_g2,TRI…
GO:0032870	cellular response to hormone stimulus	biological process	89/2514	1941/46656	0.95338	1	TRINITY_DN32977_c0_g1,TRINITY_DN42107_c0_g1,TRINITY_DN46211_c0_g3,TRINITY_DN46727_c0_g1,TRINITY_DN48401_c0_g3,TRINITY_DN53265_c0_g1,TRINITY_DN53625_c1_g1,TRINITY_DN55122_c0_g1,TRINITY_DN55623_c2_g1,TRINITY_DN55823_c2_g2,TRINITY_DN57031_c0_g2,TRINITY_DN57351_c1_g2,TRINITY_DN58650_c1_g6,TRINITY_DN58663_c2_g4,TRINITY_DN60544_c0_g1,TRINITY_DN60924_c0_g1,TRINITY_DN61012_c1_g1,TRINITY_DN62144_c0_g3,TRI…	TRINITY_DN32977_c0_g1,TRINITY_DN42107_c0_g1,TRINITY_DN46211_c0_g3,TRINITY_DN46727_c0_g1,TRINITY_DN48401_c0_g3,TRINITY_DN53265_c0_g1,TRINITY_DN53625_c1_g1,TRINITY_DN55122_c0_g1,TRINITY_DN55623_c2_g1,TRINITY_DN55823_c2_g2,TRINITY_DN57031_c0_g2,TRINITY_DN57351_c1_g2,TRINITY_DN58650_c1_g6,TRINITY_DN58663_c2_g4,TRINITY_DN60544_c0_g1,TRINITY_DN60924_c0_g1,TRINITY_DN61012_c1_g1,TRINITY_DN62144_c0_g3,TRI…
GO:0070727	cellular macromolecule localization	biological process	89/2514	1563/46656	0.30865	1	TRINITY_DN44287_c1_g1,TRINITY_DN44487_c0_g1,TRINITY_DN47975_c1_g3,TRINITY_DN48771_c0_g2,TRINITY_DN52156_c5_g1,TRINITY_DN52156_c5_g2,TRINITY_DN52499_c0_g2,TRINITY_DN54855_c0_g2,TRINITY_DN55823_c2_g2,TRINITY_DN56012_c0_g1,TRINITY_DN56532_c0_g1,TRINITY_DN60362_c0_g1,TRINITY_DN61066_c0_g2,TRINITY_DN64158_c0_g3,TRINITY_DN64158_c0_g5,TRINITY_DN64423_c1_g3,TRINITY_DN66181_c9_g1,TRINITY_DN67289_c2_g1,TRI…	TRINITY_DN44287_c1_g1,TRINITY_DN44487_c0_g1,TRINITY_DN47975_c1_g3,TRINITY_DN48771_c0_g2,TRINITY_DN52156_c5_g1,TRINITY_DN52156_c5_g2,TRINITY_DN52499_c0_g2,TRINITY_DN54855_c0_g2,TRINITY_DN55823_c2_g2,TRINITY_DN56012_c0_g1,TRINITY_DN56532_c0_g1,TRINITY_DN60362_c0_g1,TRINITY_DN61066_c0_g2,TRINITY_DN64158_c0_g3,TRINITY_DN64158_c0_g5,TRINITY_DN64423_c1_g3,TRINITY_DN66181_c9_g1,TRINITY_DN67289_c2_g1,TRI…
GO:0034470	ncRNA processing	biological process	88/2514	975/46656	1.9e-06	0.000321723	TRINITY_DN43709_c0_g1,TRINITY_DN45645_c0_g1,TRINITY_DN47924_c0_g5,TRINITY_DN51321_c1_g2,TRINITY_DN52693_c0_g1,TRINITY_DN53277_c3_g1,TRINITY_DN53876_c0_g4,TRINITY_DN56350_c0_g1,TRINITY_DN57615_c0_g1,TRINITY_DN57990_c2_g2,TRINITY_DN59318_c1_g2,TRINITY_DN59908_c2_g1,TRINITY_DN59908_c2_g2,TRINITY_DN60594_c2_g1,TRINITY_DN60924_c0_g1,TRINITY_DN61660_c0_g3,TRINITY_DN62418_c0_g2,TRINITY_DN64158_c0_g3,TRI…	TRINITY_DN43709_c0_g1,TRINITY_DN45645_c0_g1,TRINITY_DN47924_c0_g5,TRINITY_DN51321_c1_g2,TRINITY_DN52693_c0_g1,TRINITY_DN53277_c3_g1,TRINITY_DN53876_c0_g4,TRINITY_DN56350_c0_g1,TRINITY_DN57615_c0_g1,TRINITY_DN57990_c2_g2,TRINITY_DN59318_c1_g2,TRINITY_DN59908_c2_g1,TRINITY_DN59908_c2_g2,TRINITY_DN60594_c2_g1,TRINITY_DN60924_c0_g1,TRINITY_DN61660_c0_g3,TRINITY_DN62418_c0_g2,TRINITY_DN64158_c0_g3,TRI…
GO:0051603	proteolysis involved in cellular protein catabolic process	biological process	88/2514	1033/46656	1.8e-05	0.00219175	TRINITY_DN48401_c0_g3,TRINITY_DN50196_c0_g1,TRINITY_DN50622_c0_g1,TRINITY_DN51384_c0_g1,TRINITY_DN53562_c0_g1,TRINITY_DN55823_c2_g2,TRINITY_DN57474_c1_g1,TRINITY_DN60178_c0_g2,TRINITY_DN60200_c0_g1,TRINITY_DN60939_c0_g1,TRINITY_DN61428_c5_g1,TRINITY_DN64396_c1_g1,TRINITY_DN64396_c1_g2,TRINITY_DN65759_c2_g2,TRINITY_DN67876_c0_g1,TRINITY_DN67876_c0_g4,TRINITY_DN68473_c0_g2,TRINITY_DN68914_c0_g1,TRI…	TRINITY_DN48401_c0_g3,TRINITY_DN50196_c0_g1,TRINITY_DN50622_c0_g1,TRINITY_DN51384_c0_g1,TRINITY_DN53562_c0_g1,TRINITY_DN55823_c2_g2,TRINITY_DN57474_c1_g1,TRINITY_DN60178_c0_g2,TRINITY_DN60200_c0_g1,TRINITY_DN60939_c0_g1,TRINITY_DN61428_c5_g1,TRINITY_DN64396_c1_g1,TRINITY_DN64396_c1_g2,TRINITY_DN65759_c2_g2,TRINITY_DN67876_c0_g1,TRINITY_DN67876_c0_g4,TRINITY_DN68473_c0_g2,TRINITY_DN68914_c0_g1,TRI…
GO:0051649	establishment of localization in cell	biological process	88/2514	1684/46656	0.63414	1	TRINITY_DN44287_c1_g1,TRINITY_DN44487_c0_g1,TRINITY_DN47975_c1_g3,TRINITY_DN48771_c0_g2,TRINITY_DN49998_c1_g1,TRINITY_DN52156_c5_g1,TRINITY_DN52156_c5_g2,TRINITY_DN52499_c0_g2,TRINITY_DN54855_c0_g2,TRINITY_DN55823_c2_g2,TRINITY_DN56118_c2_g4,TRINITY_DN56532_c0_g1,TRINITY_DN60362_c0_g1,TRINITY_DN61066_c0_g2,TRINITY_DN61185_c2_g1,TRINITY_DN64158_c0_g3,TRINITY_DN64158_c0_g5,TRINITY_DN64423_c1_g3,TRI…	TRINITY_DN44287_c1_g1,TRINITY_DN44487_c0_g1,TRINITY_DN47975_c1_g3,TRINITY_DN48771_c0_g2,TRINITY_DN49998_c1_g1,TRINITY_DN52156_c5_g1,TRINITY_DN52156_c5_g2,TRINITY_DN52499_c0_g2,TRINITY_DN54855_c0_g2,TRINITY_DN55823_c2_g2,TRINITY_DN56118_c2_g4,TRINITY_DN56532_c0_g1,TRINITY_DN60362_c0_g1,TRINITY_DN61066_c0_g2,TRINITY_DN61185_c2_g1,TRINITY_DN64158_c0_g3,TRINITY_DN64158_c0_g5,TRINITY_DN64423_c1_g3,TRI…
GO:0007049	cell cycle	biological process	86/2514	1674/46656	0.69395	1	TRINITY_DN50836_c0_g1,TRINITY_DN51020_c0_g1,TRINITY_DN55455_c1_g5,TRINITY_DN55455_c1_g6,TRINITY_DN55661_c2_g1,TRINITY_DN57679_c0_g1,TRINITY_DN58991_c0_g1,TRINITY_DN58991_c0_g4,TRINITY_DN60739_c0_g3,TRINITY_DN60924_c0_g1,TRINITY_DN62423_c3_g1,TRINITY_DN66396_c0_g2,TRINITY_DN66878_c0_g1,TRINITY_DN66969_c1_g2,TRINITY_DN68471_c0_g1,TRINITY_DN70561_c0_g2,TRINITY_DN71046_c0_g1,TRINITY_DN71330_c1_g1,TRI…	TRINITY_DN50836_c0_g1,TRINITY_DN51020_c0_g1,TRINITY_DN55455_c1_g5,TRINITY_DN55455_c1_g6,TRINITY_DN55661_c2_g1,TRINITY_DN57679_c0_g1,TRINITY_DN58991_c0_g1,TRINITY_DN58991_c0_g4,TRINITY_DN60739_c0_g3,TRINITY_DN60924_c0_g1,TRINITY_DN62423_c3_g1,TRINITY_DN66396_c0_g2,TRINITY_DN66878_c0_g1,TRINITY_DN66969_c1_g2,TRINITY_DN68471_c0_g1,TRINITY_DN70561_c0_g2,TRINITY_DN71046_c0_g1,TRINITY_DN71330_c1_g1,TRI…
GO:0043207	response to external biotic stimulus	biological process	86/2514	1865/46656	0.94433	1	TRINITY_DN38267_c0_g1,TRINITY_DN42107_c0_g1,TRINITY_DN45263_c0_g1,TRINITY_DN46178_c2_g1,TRINITY_DN47258_c3_g2,TRINITY_DN55054_c0_g1,TRINITY_DN55342_c1_g1,TRINITY_DN58419_c1_g3,TRINITY_DN60200_c0_g1,TRINITY_DN62094_c2_g1,TRINITY_DN62677_c0_g1,TRINITY_DN63762_c0_g2,TRINITY_DN63845_c1_g1,TRINITY_DN63845_c1_g2,TRINITY_DN64184_c0_g1,TRINITY_DN64602_c0_g1,TRINITY_DN65799_c1_g2,TRINITY_DN66866_c2_g5,TRI…	TRINITY_DN38267_c0_g1,TRINITY_DN42107_c0_g1,TRINITY_DN45263_c0_g1,TRINITY_DN46178_c2_g1,TRINITY_DN47258_c3_g2,TRINITY_DN55054_c0_g1,TRINITY_DN55342_c1_g1,TRINITY_DN58419_c1_g3,TRINITY_DN60200_c0_g1,TRINITY_DN62094_c2_g1,TRINITY_DN62677_c0_g1,TRINITY_DN63762_c0_g2,TRINITY_DN63845_c1_g1,TRINITY_DN63845_c1_g2,TRINITY_DN64184_c0_g1,TRINITY_DN64602_c0_g1,TRINITY_DN65799_c1_g2,TRINITY_DN66866_c2_g5,TRI…
GO:0051707	response to other organism	biological process	86/2514	1865/46656	0.94433	1	TRINITY_DN38267_c0_g1,TRINITY_DN42107_c0_g1,TRINITY_DN45263_c0_g1,TRINITY_DN46178_c2_g1,TRINITY_DN47258_c3_g2,TRINITY_DN55054_c0_g1,TRINITY_DN55342_c1_g1,TRINITY_DN58419_c1_g3,TRINITY_DN60200_c0_g1,TRINITY_DN62094_c2_g1,TRINITY_DN62677_c0_g1,TRINITY_DN63762_c0_g2,TRINITY_DN63845_c1_g1,TRINITY_DN63845_c1_g2,TRINITY_DN64184_c0_g1,TRINITY_DN64602_c0_g1,TRINITY_DN65799_c1_g2,TRINITY_DN66866_c2_g5,TRI…	TRINITY_DN38267_c0_g1,TRINITY_DN42107_c0_g1,TRINITY_DN45263_c0_g1,TRINITY_DN46178_c2_g1,TRINITY_DN47258_c3_g2,TRINITY_DN55054_c0_g1,TRINITY_DN55342_c1_g1,TRINITY_DN58419_c1_g3,TRINITY_DN60200_c0_g1,TRINITY_DN62094_c2_g1,TRINITY_DN62677_c0_g1,TRINITY_DN63762_c0_g2,TRINITY_DN63845_c1_g1,TRINITY_DN63845_c1_g2,TRINITY_DN64184_c0_g1,TRINITY_DN64602_c0_g1,TRINITY_DN65799_c1_g2,TRINITY_DN66866_c2_g5,TRI…
GO:0009117	nucleotide metabolic process	biological process	85/2514	1252/46656	0.01772	0.539415	TRINITY_DN31349_c0_g1,TRINITY_DN34975_c0_g1,TRINITY_DN41719_c0_g1,TRINITY_DN45828_c4_g3,TRINITY_DN48986_c0_g1,TRINITY_DN48986_c0_g2,TRINITY_DN54862_c0_g1,TRINITY_DN55122_c0_g1,TRINITY_DN55571_c1_g1,TRINITY_DN56783_c1_g1,TRINITY_DN61871_c0_g1,TRINITY_DN62834_c1_g2,TRINITY_DN63345_c0_g2,TRINITY_DN64248_c1_g1,TRINITY_DN64248_c1_g3,TRINITY_DN64554_c2_g2,TRINITY_DN65825_c1_g1,TRINITY_DN66768_c1_g1,TRI…	TRINITY_DN31349_c0_g1,TRINITY_DN34975_c0_g1,TRINITY_DN41719_c0_g1,TRINITY_DN45828_c4_g3,TRINITY_DN48986_c0_g1,TRINITY_DN48986_c0_g2,TRINITY_DN54862_c0_g1,TRINITY_DN55122_c0_g1,TRINITY_DN55571_c1_g1,TRINITY_DN56783_c1_g1,TRINITY_DN61871_c0_g1,TRINITY_DN62834_c1_g2,TRINITY_DN63345_c0_g2,TRINITY_DN64248_c1_g1,TRINITY_DN64248_c1_g3,TRINITY_DN64554_c2_g2,TRINITY_DN65825_c1_g1,TRINITY_DN66768_c1_g1,TRI…
GO:0034613	cellular protein localization	biological process	85/2514	1486/46656	0.29841	1	TRINITY_DN44287_c1_g1,TRINITY_DN44487_c0_g1,TRINITY_DN47975_c1_g3,TRINITY_DN48771_c0_g2,TRINITY_DN52156_c5_g1,TRINITY_DN52156_c5_g2,TRINITY_DN52499_c0_g2,TRINITY_DN54855_c0_g2,TRINITY_DN55823_c2_g2,TRINITY_DN56532_c0_g1,TRINITY_DN60362_c0_g1,TRINITY_DN61066_c0_g2,TRINITY_DN64158_c0_g3,TRINITY_DN64158_c0_g5,TRINITY_DN64423_c1_g3,TRINITY_DN66181_c9_g1,TRINITY_DN67289_c2_g1,TRINITY_DN67820_c0_g2,TRI…	TRINITY_DN44287_c1_g1,TRINITY_DN44487_c0_g1,TRINITY_DN47975_c1_g3,TRINITY_DN48771_c0_g2,TRINITY_DN52156_c5_g1,TRINITY_DN52156_c5_g2,TRINITY_DN52499_c0_g2,TRINITY_DN54855_c0_g2,TRINITY_DN55823_c2_g2,TRINITY_DN56532_c0_g1,TRINITY_DN60362_c0_g1,TRINITY_DN61066_c0_g2,TRINITY_DN64158_c0_g3,TRINITY_DN64158_c0_g5,TRINITY_DN64423_c1_g3,TRINITY_DN66181_c9_g1,TRINITY_DN67289_c2_g1,TRINITY_DN67820_c0_g2,TRI…
GO:0048518	positive regulation of biological process	biological process	85/2514	2317/46656	0.99997	1	TRINITY_DN49631_c0_g7,TRINITY_DN50037_c3_g1,TRINITY_DN50196_c0_g1,TRINITY_DN52191_c0_g1,TRINITY_DN55823_c2_g2,TRINITY_DN57929_c2_g1,TRINITY_DN60278_c0_g2,TRINITY_DN60362_c0_g1,TRINITY_DN62144_c0_g3,TRINITY_DN64184_c0_g1,TRINITY_DN66630_c0_g1,TRINITY_DN66866_c2_g5,TRINITY_DN66878_c0_g1,TRINITY_DN69383_c2_g1,TRINITY_DN69446_c0_g1,TRINITY_DN70000_c1_g2,TRINITY_DN71540_c0_g1,TRINITY_DN73698_c2_g1,TRI…	TRINITY_DN49631_c0_g7,TRINITY_DN50037_c3_g1,TRINITY_DN50196_c0_g1,TRINITY_DN52191_c0_g1,TRINITY_DN55823_c2_g2,TRINITY_DN57929_c2_g1,TRINITY_DN60278_c0_g2,TRINITY_DN60362_c0_g1,TRINITY_DN62144_c0_g3,TRINITY_DN64184_c0_g1,TRINITY_DN66630_c0_g1,TRINITY_DN66866_c2_g5,TRINITY_DN66878_c0_g1,TRINITY_DN69383_c2_g1,TRINITY_DN69446_c0_g1,TRINITY_DN70000_c1_g2,TRINITY_DN71540_c0_g1,TRINITY_DN73698_c2_g1,TRI…
GO:0006520	cellular amino acid metabolic process	biological process	84/2514	1581/46656	0.56998	1	TRINITY_DN40343_c0_g1,TRINITY_DN42467_c0_g1,TRINITY_DN45104_c0_g1,TRINITY_DN47499_c0_g1,TRINITY_DN51708_c1_g1,TRINITY_DN55842_c0_g1,TRINITY_DN58051_c1_g4,TRINITY_DN59538_c0_g2,TRINITY_DN59853_c0_g1,TRINITY_DN63560_c0_g1,TRINITY_DN64692_c0_g1,TRINITY_DN64778_c0_g2,TRINITY_DN64778_c0_g3,TRINITY_DN65936_c0_g1,TRINITY_DN65940_c1_g1,TRINITY_DN66043_c0_g1,TRINITY_DN66189_c2_g1,TRINITY_DN66442_c4_g1,TRI…	TRINITY_DN40343_c0_g1,TRINITY_DN42467_c0_g1,TRINITY_DN45104_c0_g1,TRINITY_DN47499_c0_g1,TRINITY_DN51708_c1_g1,TRINITY_DN55842_c0_g1,TRINITY_DN58051_c1_g4,TRINITY_DN59538_c0_g2,TRINITY_DN59853_c0_g1,TRINITY_DN63560_c0_g1,TRINITY_DN64692_c0_g1,TRINITY_DN64778_c0_g2,TRINITY_DN64778_c0_g3,TRINITY_DN65936_c0_g1,TRINITY_DN65940_c1_g1,TRINITY_DN66043_c0_g1,TRINITY_DN66189_c2_g1,TRINITY_DN66442_c4_g1,TRI…
GO:0046907	intracellular transport	biological process	82/2514	1598/46656	0.6942	1	TRINITY_DN44287_c1_g1,TRINITY_DN44487_c0_g1,TRINITY_DN47975_c1_g3,TRINITY_DN48771_c0_g2,TRINITY_DN49998_c1_g1,TRINITY_DN52156_c5_g1,TRINITY_DN52156_c5_g2,TRINITY_DN52499_c0_g2,TRINITY_DN54855_c0_g2,TRINITY_DN55823_c2_g2,TRINITY_DN56118_c2_g4,TRINITY_DN56532_c0_g1,TRINITY_DN60362_c0_g1,TRINITY_DN61066_c0_g2,TRINITY_DN61185_c2_g1,TRINITY_DN64158_c0_g3,TRINITY_DN64158_c0_g5,TRINITY_DN64423_c1_g3,TRI…	TRINITY_DN44287_c1_g1,TRINITY_DN44487_c0_g1,TRINITY_DN47975_c1_g3,TRINITY_DN48771_c0_g2,TRINITY_DN49998_c1_g1,TRINITY_DN52156_c5_g1,TRINITY_DN52156_c5_g2,TRINITY_DN52499_c0_g2,TRINITY_DN54855_c0_g2,TRINITY_DN55823_c2_g2,TRINITY_DN56118_c2_g4,TRINITY_DN56532_c0_g1,TRINITY_DN60362_c0_g1,TRINITY_DN61066_c0_g2,TRINITY_DN61185_c2_g1,TRINITY_DN64158_c0_g3,TRINITY_DN64158_c0_g5,TRINITY_DN64423_c1_g3,TRI…
GO:0005976	polysaccharide metabolic process	biological process	81/2514	1291/46656	0.08797	1	TRINITY_DN34538_c0_g1,TRINITY_DN37211_c0_g1,TRINITY_DN38413_c0_g1,TRINITY_DN39836_c0_g1,TRINITY_DN41402_c0_g1,TRINITY_DN44081_c0_g2,TRINITY_DN44171_c0_g1,TRINITY_DN45529_c0_g1,TRINITY_DN48001_c0_g2,TRINITY_DN59978_c0_g1,TRINITY_DN63694_c0_g2,TRINITY_DN65896_c0_g1,TRINITY_DN66969_c1_g2,TRINITY_DN66969_c1_g4,TRINITY_DN67130_c0_g2,TRINITY_DN68180_c0_g2,TRINITY_DN68613_c0_g2,TRINITY_DN69141_c2_g1,TRI…	TRINITY_DN34538_c0_g1,TRINITY_DN37211_c0_g1,TRINITY_DN38413_c0_g1,TRINITY_DN39836_c0_g1,TRINITY_DN41402_c0_g1,TRINITY_DN44081_c0_g2,TRINITY_DN44171_c0_g1,TRINITY_DN45529_c0_g1,TRINITY_DN48001_c0_g2,TRINITY_DN59978_c0_g1,TRINITY_DN63694_c0_g2,TRINITY_DN65896_c0_g1,TRINITY_DN66969_c1_g2,TRINITY_DN66969_c1_g4,TRINITY_DN67130_c0_g2,TRINITY_DN68180_c0_g2,TRINITY_DN68613_c0_g2,TRINITY_DN69141_c2_g1,TRI…
GO:0045229	external encapsulating structure organization	biological process	81/2514	1455/46656	0.39627	1	TRINITY_DN38413_c0_g1,TRINITY_DN39836_c0_g1,TRINITY_DN41402_c0_g1,TRINITY_DN44081_c0_g2,TRINITY_DN44171_c0_g1,TRINITY_DN45529_c0_g1,TRINITY_DN47889_c1_g2,TRINITY_DN50037_c3_g1,TRINITY_DN56012_c0_g1,TRINITY_DN59978_c0_g1,TRINITY_DN62237_c0_g1,TRINITY_DN65896_c0_g1,TRINITY_DN66969_c1_g2,TRINITY_DN66969_c1_g4,TRINITY_DN67130_c0_g2,TRINITY_DN68180_c0_g2,TRINITY_DN68613_c0_g2,TRINITY_DN68973_c2_g1,TRI…	TRINITY_DN38413_c0_g1,TRINITY_DN39836_c0_g1,TRINITY_DN41402_c0_g1,TRINITY_DN44081_c0_g2,TRINITY_DN44171_c0_g1,TRINITY_DN45529_c0_g1,TRINITY_DN47889_c1_g2,TRINITY_DN50037_c3_g1,TRINITY_DN56012_c0_g1,TRINITY_DN59978_c0_g1,TRINITY_DN62237_c0_g1,TRINITY_DN65896_c0_g1,TRINITY_DN66969_c1_g2,TRINITY_DN66969_c1_g4,TRINITY_DN67130_c0_g2,TRINITY_DN68180_c0_g2,TRINITY_DN68613_c0_g2,TRINITY_DN68973_c2_g1,TRI…
GO:0055114	oxidation-reduction process	biological process	80/2514	1150/46656	0.01234	0.432779	TRINITY_DN34177_c0_g1,TRINITY_DN52046_c1_g1,TRINITY_DN55232_c0_g2,TRINITY_DN55832_c3_g5,TRINITY_DN56512_c1_g2,TRINITY_DN56656_c0_g1,TRINITY_DN56821_c0_g1,TRINITY_DN56821_c0_g2,TRINITY_DN57181_c2_g1,TRINITY_DN58448_c0_g1,TRINITY_DN59808_c0_g4,TRINITY_DN61871_c0_g1,TRINITY_DN62991_c5_g1,TRINITY_DN66717_c0_g1,TRINITY_DN66717_c0_g2,TRINITY_DN66747_c1_g1,TRINITY_DN67587_c0_g1,TRINITY_DN67912_c0_g1,TRI…	TRINITY_DN34177_c0_g1,TRINITY_DN52046_c1_g1,TRINITY_DN55232_c0_g2,TRINITY_DN55832_c3_g5,TRINITY_DN56512_c1_g2,TRINITY_DN56656_c0_g1,TRINITY_DN56821_c0_g1,TRINITY_DN56821_c0_g2,TRINITY_DN57181_c2_g1,TRINITY_DN58448_c0_g1,TRINITY_DN59808_c0_g4,TRINITY_DN61871_c0_g1,TRINITY_DN62991_c5_g1,TRINITY_DN66717_c0_g1,TRINITY_DN66717_c0_g2,TRINITY_DN66747_c1_g1,TRINITY_DN67587_c0_g1,TRINITY_DN67912_c0_g1,TRI…
GO:0009755	hormone-mediated signaling pathway	biological process	79/2514	1749/46656	0.9582	1	TRINITY_DN32977_c0_g1,TRINITY_DN42107_c0_g1,TRINITY_DN46211_c0_g3,TRINITY_DN46727_c0_g1,TRINITY_DN48401_c0_g3,TRINITY_DN53265_c0_g1,TRINITY_DN53625_c1_g1,TRINITY_DN55122_c0_g1,TRINITY_DN55623_c2_g1,TRINITY_DN55823_c2_g2,TRINITY_DN57031_c0_g2,TRINITY_DN57351_c1_g2,TRINITY_DN58650_c1_g6,TRINITY_DN58663_c2_g4,TRINITY_DN60544_c0_g1,TRINITY_DN60924_c0_g1,TRINITY_DN62144_c0_g3,TRINITY_DN62341_c0_g1,TRI…	TRINITY_DN32977_c0_g1,TRINITY_DN42107_c0_g1,TRINITY_DN46211_c0_g3,TRINITY_DN46727_c0_g1,TRINITY_DN48401_c0_g3,TRINITY_DN53265_c0_g1,TRINITY_DN53625_c1_g1,TRINITY_DN55122_c0_g1,TRINITY_DN55623_c2_g1,TRINITY_DN55823_c2_g2,TRINITY_DN57031_c0_g2,TRINITY_DN57351_c1_g2,TRINITY_DN58650_c1_g6,TRINITY_DN58663_c2_g4,TRINITY_DN60544_c0_g1,TRINITY_DN60924_c0_g1,TRINITY_DN62144_c0_g3,TRINITY_DN62341_c0_g1,TRI…
GO:0051301	cell division	biological process	79/2514	1115/46656	0.00848	0.325879	TRINITY_DN48204_c0_g1,TRINITY_DN50037_c3_g1,TRINITY_DN51020_c0_g1,TRINITY_DN55455_c1_g5,TRINITY_DN55455_c1_g6,TRINITY_DN55661_c2_g1,TRINITY_DN57227_c1_g1,TRINITY_DN57679_c0_g1,TRINITY_DN58991_c0_g1,TRINITY_DN58991_c0_g4,TRINITY_DN60739_c0_g3,TRINITY_DN60924_c0_g1,TRINITY_DN65435_c0_g1,TRINITY_DN66878_c0_g1,TRINITY_DN66969_c1_g2,TRINITY_DN70561_c0_g2,TRINITY_DN70655_c0_g1,TRINITY_DN71299_c1_g1,TRI…	TRINITY_DN48204_c0_g1,TRINITY_DN50037_c3_g1,TRINITY_DN51020_c0_g1,TRINITY_DN55455_c1_g5,TRINITY_DN55455_c1_g6,TRINITY_DN55661_c2_g1,TRINITY_DN57227_c1_g1,TRINITY_DN57679_c0_g1,TRINITY_DN58991_c0_g1,TRINITY_DN58991_c0_g4,TRINITY_DN60739_c0_g3,TRINITY_DN60924_c0_g1,TRINITY_DN65435_c0_g1,TRINITY_DN66878_c0_g1,TRINITY_DN66969_c1_g2,TRINITY_DN70561_c0_g2,TRINITY_DN70655_c0_g1,TRINITY_DN71299_c1_g1,TRI…
GO:0072521	purine-containing compound metabolic process	biological process	78/2514	922/46656	6.4e-05	0.00636301	TRINITY_DN31349_c0_g1,TRINITY_DN34177_c0_g1,TRINITY_DN34975_c0_g1,TRINITY_DN41719_c0_g1,TRINITY_DN45645_c0_g1,TRINITY_DN45828_c4_g3,TRINITY_DN48986_c0_g1,TRINITY_DN48986_c0_g2,TRINITY_DN54862_c0_g1,TRINITY_DN55122_c0_g1,TRINITY_DN55571_c1_g1,TRINITY_DN56783_c1_g1,TRINITY_DN61871_c0_g1,TRINITY_DN63345_c0_g2,TRINITY_DN64248_c1_g1,TRINITY_DN64248_c1_g3,TRINITY_DN64554_c2_g2,TRINITY_DN65825_c1_g1,TRI…	TRINITY_DN31349_c0_g1,TRINITY_DN34177_c0_g1,TRINITY_DN34975_c0_g1,TRINITY_DN41719_c0_g1,TRINITY_DN45645_c0_g1,TRINITY_DN45828_c4_g3,TRINITY_DN48986_c0_g1,TRINITY_DN48986_c0_g2,TRINITY_DN54862_c0_g1,TRINITY_DN55122_c0_g1,TRINITY_DN55571_c1_g1,TRINITY_DN56783_c1_g1,TRINITY_DN61871_c0_g1,TRINITY_DN63345_c0_g2,TRINITY_DN64248_c1_g1,TRINITY_DN64248_c1_g3,TRINITY_DN64554_c2_g2,TRINITY_DN65825_c1_g1,TRI…
GO:0009266	response to temperature stimulus	biological process	77/2514	1036/46656	0.00295	0.142719	TRINITY_DN47258_c3_g2,TRINITY_DN47941_c3_g1,TRINITY_DN48986_c0_g1,TRINITY_DN50037_c3_g1,TRINITY_DN56012_c0_g1,TRINITY_DN56087_c3_g1,TRINITY_DN62581_c0_g1,TRINITY_DN65011_c4_g7,TRINITY_DN68151_c0_g2,TRINITY_DN68151_c1_g1,TRINITY_DN68347_c1_g2,TRINITY_DN68960_c0_g1,TRINITY_DN69617_c0_g3,TRINITY_DN71388_c1_g1,TRINITY_DN71417_c0_g2,TRINITY_DN72221_c0_g2,TRINITY_DN73055_c2_g1,TRINITY_DN73312_c1_g1,TRI…	TRINITY_DN47258_c3_g2,TRINITY_DN47941_c3_g1,TRINITY_DN48986_c0_g1,TRINITY_DN50037_c3_g1,TRINITY_DN56012_c0_g1,TRINITY_DN56087_c3_g1,TRINITY_DN62581_c0_g1,TRINITY_DN65011_c4_g7,TRINITY_DN68151_c0_g2,TRINITY_DN68151_c1_g1,TRINITY_DN68347_c1_g2,TRINITY_DN68960_c0_g1,TRINITY_DN69617_c0_g3,TRINITY_DN71388_c1_g1,TRINITY_DN71417_c0_g2,TRINITY_DN72221_c0_g2,TRINITY_DN73055_c2_g1,TRINITY_DN73312_c1_g1,TRI…
GO:0019693	ribose phosphate metabolic process	biological process	77/2514	1036/46656	0.00295	0.142719	TRINITY_DN31349_c0_g1,TRINITY_DN34975_c0_g1,TRINITY_DN41719_c0_g1,TRINITY_DN45828_c4_g3,TRINITY_DN48986_c0_g1,TRINITY_DN48986_c0_g2,TRINITY_DN55122_c0_g1,TRINITY_DN55571_c1_g1,TRINITY_DN56783_c1_g1,TRINITY_DN61871_c0_g1,TRINITY_DN63345_c0_g2,TRINITY_DN64248_c1_g1,TRINITY_DN64248_c1_g3,TRINITY_DN64554_c2_g2,TRINITY_DN65825_c1_g1,TRINITY_DN66768_c1_g1,TRINITY_DN67465_c1_g2,TRINITY_DN70474_c0_g4,TRI…	TRINITY_DN31349_c0_g1,TRINITY_DN34975_c0_g1,TRINITY_DN41719_c0_g1,TRINITY_DN45828_c4_g3,TRINITY_DN48986_c0_g1,TRINITY_DN48986_c0_g2,TRINITY_DN55122_c0_g1,TRINITY_DN55571_c1_g1,TRINITY_DN56783_c1_g1,TRINITY_DN61871_c0_g1,TRINITY_DN63345_c0_g2,TRINITY_DN64248_c1_g1,TRINITY_DN64248_c1_g3,TRINITY_DN64554_c2_g2,TRINITY_DN65825_c1_g1,TRINITY_DN66768_c1_g1,TRINITY_DN67465_c1_g2,TRINITY_DN70474_c0_g4,TRI…
GO:0040007	growth	biological process	77/2514	1412/46656	0.47349	1	TRINITY_DN36271_c0_g1,TRINITY_DN46056_c0_g1,TRINITY_DN47273_c0_g1,TRINITY_DN50037_c3_g1,TRINITY_DN52131_c0_g1,TRINITY_DN52686_c0_g2,TRINITY_DN56291_c1_g1,TRINITY_DN56414_c2_g2,TRINITY_DN58500_c0_g2,TRINITY_DN60259_c1_g1,TRINITY_DN60924_c0_g1,TRINITY_DN61135_c0_g3,TRINITY_DN61425_c0_g1,TRINITY_DN62144_c0_g3,TRINITY_DN62237_c0_g1,TRINITY_DN67264_c1_g1,TRINITY_DN71193_c0_g3,TRINITY_DN71623_c0_g1,TRI…	TRINITY_DN36271_c0_g1,TRINITY_DN46056_c0_g1,TRINITY_DN47273_c0_g1,TRINITY_DN50037_c3_g1,TRINITY_DN52131_c0_g1,TRINITY_DN52686_c0_g2,TRINITY_DN56291_c1_g1,TRINITY_DN56414_c2_g2,TRINITY_DN58500_c0_g2,TRINITY_DN60259_c1_g1,TRINITY_DN60924_c0_g1,TRINITY_DN61135_c0_g3,TRINITY_DN61425_c0_g1,TRINITY_DN62144_c0_g3,TRINITY_DN62237_c0_g1,TRINITY_DN67264_c1_g1,TRINITY_DN71193_c0_g3,TRINITY_DN71623_c0_g1,TRI…
GO:0071555	cell wall organization	biological process	77/2514	1370/46656	0.36672	1	TRINITY_DN38413_c0_g1,TRINITY_DN39836_c0_g1,TRINITY_DN44081_c0_g2,TRINITY_DN44171_c0_g1,TRINITY_DN45529_c0_g1,TRINITY_DN47889_c1_g2,TRINITY_DN50037_c3_g1,TRINITY_DN56012_c0_g1,TRINITY_DN59978_c0_g1,TRINITY_DN62237_c0_g1,TRINITY_DN65896_c0_g1,TRINITY_DN66969_c1_g2,TRINITY_DN66969_c1_g4,TRINITY_DN67130_c0_g2,TRINITY_DN68180_c0_g2,TRINITY_DN68613_c0_g2,TRINITY_DN68973_c2_g1,TRINITY_DN69141_c2_g1,TRI…	TRINITY_DN38413_c0_g1,TRINITY_DN39836_c0_g1,TRINITY_DN44081_c0_g2,TRINITY_DN44171_c0_g1,TRINITY_DN45529_c0_g1,TRINITY_DN47889_c1_g2,TRINITY_DN50037_c3_g1,TRINITY_DN56012_c0_g1,TRINITY_DN59978_c0_g1,TRINITY_DN62237_c0_g1,TRINITY_DN65896_c0_g1,TRINITY_DN66969_c1_g2,TRINITY_DN66969_c1_g4,TRINITY_DN67130_c0_g2,TRINITY_DN68180_c0_g2,TRINITY_DN68613_c0_g2,TRINITY_DN68973_c2_g1,TRINITY_DN69141_c2_g1,TRI…
GO:0006364	rRNA processing	biological process	76/2514	603/46656	6.8e-12	3.20398e-09	TRINITY_DN43709_c0_g1,TRINITY_DN47924_c0_g5,TRINITY_DN52693_c0_g1,TRINITY_DN53277_c3_g1,TRINITY_DN53876_c0_g4,TRINITY_DN56350_c0_g1,TRINITY_DN57990_c2_g2,TRINITY_DN59908_c2_g1,TRINITY_DN59908_c2_g2,TRINITY_DN60594_c2_g1,TRINITY_DN60924_c0_g1,TRINITY_DN61660_c0_g3,TRINITY_DN62418_c0_g2,TRINITY_DN64158_c0_g3,TRINITY_DN64158_c0_g5,TRINITY_DN66204_c0_g1,TRINITY_DN66204_c0_g3,TRINITY_DN66346_c3_g1,TRI…	TRINITY_DN43709_c0_g1,TRINITY_DN47924_c0_g5,TRINITY_DN52693_c0_g1,TRINITY_DN53277_c3_g1,TRINITY_DN53876_c0_g4,TRINITY_DN56350_c0_g1,TRINITY_DN57990_c2_g2,TRINITY_DN59908_c2_g1,TRINITY_DN59908_c2_g2,TRINITY_DN60594_c2_g1,TRINITY_DN60924_c0_g1,TRINITY_DN61660_c0_g3,TRINITY_DN62418_c0_g2,TRINITY_DN64158_c0_g3,TRINITY_DN64158_c0_g5,TRINITY_DN66204_c0_g1,TRINITY_DN66204_c0_g3,TRINITY_DN66346_c3_g1,TRI…
GO:0016072	rRNA metabolic process	biological process	76/2514	624/46656	3.6e-11	1.50051e-08	TRINITY_DN43709_c0_g1,TRINITY_DN47924_c0_g5,TRINITY_DN52693_c0_g1,TRINITY_DN53277_c3_g1,TRINITY_DN53876_c0_g4,TRINITY_DN56350_c0_g1,TRINITY_DN57990_c2_g2,TRINITY_DN59908_c2_g1,TRINITY_DN59908_c2_g2,TRINITY_DN60594_c2_g1,TRINITY_DN60924_c0_g1,TRINITY_DN61660_c0_g3,TRINITY_DN62418_c0_g2,TRINITY_DN64158_c0_g3,TRINITY_DN64158_c0_g5,TRINITY_DN66204_c0_g1,TRINITY_DN66204_c0_g3,TRINITY_DN66346_c3_g1,TRI…	TRINITY_DN43709_c0_g1,TRINITY_DN47924_c0_g5,TRINITY_DN52693_c0_g1,TRINITY_DN53277_c3_g1,TRINITY_DN53876_c0_g4,TRINITY_DN56350_c0_g1,TRINITY_DN57990_c2_g2,TRINITY_DN59908_c2_g1,TRINITY_DN59908_c2_g2,TRINITY_DN60594_c2_g1,TRINITY_DN60924_c0_g1,TRINITY_DN61660_c0_g3,TRINITY_DN62418_c0_g2,TRINITY_DN64158_c0_g3,TRINITY_DN64158_c0_g5,TRINITY_DN66204_c0_g1,TRINITY_DN66204_c0_g3,TRINITY_DN66346_c3_g1,TRI…
GO:0048523	negative regulation of cellular process	biological process	76/2514	1885/46656	0.99759	1	TRINITY_DN36271_c0_g1,TRINITY_DN48401_c0_g3,TRINITY_DN51786_c2_g1,TRINITY_DN54927_c2_g4,TRINITY_DN55823_c2_g2,TRINITY_DN66446_c0_g3,TRINITY_DN66657_c0_g1,TRINITY_DN68106_c0_g1,TRINITY_DN68471_c0_g1,TRINITY_DN69383_c2_g1,TRINITY_DN71002_c1_g1,TRINITY_DN71046_c0_g1,TRINITY_DN71415_c0_g1,TRINITY_DN71614_c5_g1,TRINITY_DN72105_c0_g1,TRINITY_DN72105_c0_g2,TRINITY_DN72828_c0_g1,TRINITY_DN73055_c2_g1,TRI…	TRINITY_DN36271_c0_g1,TRINITY_DN48401_c0_g3,TRINITY_DN51786_c2_g1,TRINITY_DN54927_c2_g4,TRINITY_DN55823_c2_g2,TRINITY_DN66446_c0_g3,TRINITY_DN66657_c0_g1,TRINITY_DN68106_c0_g1,TRINITY_DN68471_c0_g1,TRINITY_DN69383_c2_g1,TRINITY_DN71002_c1_g1,TRINITY_DN71046_c0_g1,TRINITY_DN71415_c0_g1,TRINITY_DN71614_c5_g1,TRINITY_DN72105_c0_g1,TRINITY_DN72105_c0_g2,TRINITY_DN72828_c0_g1,TRINITY_DN73055_c2_g1,TRI…
GO:0006732	coenzyme metabolic process	biological process	75/2514	1067/46656	0.01201	0.423949	TRINITY_DN41719_c0_g1,TRINITY_DN45828_c4_g3,TRINITY_DN48986_c0_g1,TRINITY_DN48986_c0_g2,TRINITY_DN55432_c1_g1,TRINITY_DN56783_c1_g1,TRINITY_DN56821_c0_g1,TRINITY_DN56821_c0_g2,TRINITY_DN58991_c0_g5,TRINITY_DN63345_c0_g2,TRINITY_DN65825_c1_g1,TRINITY_DN65940_c1_g1,TRINITY_DN66768_c1_g1,TRINITY_DN67465_c1_g2,TRINITY_DN69898_c0_g1,TRINITY_DN69898_c0_g2,TRINITY_DN70834_c1_g3,TRINITY_DN71479_c0_g1,TRI…	TRINITY_DN41719_c0_g1,TRINITY_DN45828_c4_g3,TRINITY_DN48986_c0_g1,TRINITY_DN48986_c0_g2,TRINITY_DN55432_c1_g1,TRINITY_DN56783_c1_g1,TRINITY_DN56821_c0_g1,TRINITY_DN56821_c0_g2,TRINITY_DN58991_c0_g5,TRINITY_DN63345_c0_g2,TRINITY_DN65825_c1_g1,TRINITY_DN65940_c1_g1,TRINITY_DN66768_c1_g1,TRINITY_DN67465_c1_g2,TRINITY_DN69898_c0_g1,TRINITY_DN69898_c0_g2,TRINITY_DN70834_c1_g3,TRINITY_DN71479_c0_g1,TRI…
GO:0019725	cellular homeostasis	biological process	75/2514	853/46656	2.5e-05	0.0029772	TRINITY_DN32977_c0_g1,TRINITY_DN43749_c0_g1,TRINITY_DN47273_c0_g1,TRINITY_DN47300_c3_g5,TRINITY_DN47333_c1_g3,TRINITY_DN52061_c0_g1,TRINITY_DN53767_c0_g2,TRINITY_DN55522_c2_g2,TRINITY_DN56493_c1_g1,TRINITY_DN56512_c1_g2,TRINITY_DN57270_c1_g1,TRINITY_DN57680_c0_g4,TRINITY_DN57975_c1_g1,TRINITY_DN60561_c0_g1,TRINITY_DN61453_c7_g3,TRINITY_DN63345_c0_g2,TRINITY_DN66130_c0_g1,TRINITY_DN66777_c0_g4,TRI…	TRINITY_DN32977_c0_g1,TRINITY_DN43749_c0_g1,TRINITY_DN47273_c0_g1,TRINITY_DN47300_c3_g5,TRINITY_DN47333_c1_g3,TRINITY_DN52061_c0_g1,TRINITY_DN53767_c0_g2,TRINITY_DN55522_c2_g2,TRINITY_DN56493_c1_g1,TRINITY_DN56512_c1_g2,TRINITY_DN57270_c1_g1,TRINITY_DN57680_c0_g4,TRINITY_DN57975_c1_g1,TRINITY_DN60561_c0_g1,TRINITY_DN61453_c7_g3,TRINITY_DN63345_c0_g2,TRINITY_DN66130_c0_g1,TRINITY_DN66777_c0_g4,TRI…
GO:0006457	protein folding	biological process	73/2514	708/46656	1.1e-07	3.05659e-05	TRINITY_DN35211_c0_g1,TRINITY_DN44164_c0_g1,TRINITY_DN47941_c3_g1,TRINITY_DN48000_c2_g1,TRINITY_DN52327_c0_g1,TRINITY_DN54105_c0_g1,TRINITY_DN57680_c0_g4,TRINITY_DN58084_c2_g6,TRINITY_DN59287_c0_g1,TRINITY_DN64522_c0_g1,TRINITY_DN65526_c0_g2,TRINITY_DN69229_c1_g2,TRINITY_DN69504_c0_g1,TRINITY_DN71417_c0_g2,TRINITY_DN72109_c0_g1,TRINITY_DN72198_c0_g4,TRINITY_DN73349_c0_g1,TRINITY_DN73349_c0_g2,TRI…	TRINITY_DN35211_c0_g1,TRINITY_DN44164_c0_g1,TRINITY_DN47941_c3_g1,TRINITY_DN48000_c2_g1,TRINITY_DN52327_c0_g1,TRINITY_DN54105_c0_g1,TRINITY_DN57680_c0_g4,TRINITY_DN58084_c2_g6,TRINITY_DN59287_c0_g1,TRINITY_DN64522_c0_g1,TRINITY_DN65526_c0_g2,TRINITY_DN69229_c1_g2,TRINITY_DN69504_c0_g1,TRINITY_DN71417_c0_g2,TRINITY_DN72109_c0_g1,TRINITY_DN72198_c0_g4,TRINITY_DN73349_c0_g1,TRINITY_DN73349_c0_g2,TRI…
GO:0009892	negative regulation of metabolic process	biological process	73/2514	1629/46656	0.95899	1	TRINITY_DN36271_c0_g1,TRINITY_DN45943_c0_g1,TRINITY_DN46178_c2_g1,TRINITY_DN54927_c2_g4,TRINITY_DN55027_c3_g1,TRINITY_DN55823_c2_g2,TRINITY_DN57990_c2_g2,TRINITY_DN62033_c0_g3,TRINITY_DN66446_c0_g3,TRINITY_DN66657_c0_g1,TRINITY_DN67139_c0_g1,TRINITY_DN69163_c0_g1,TRINITY_DN69561_c1_g2,TRINITY_DN71002_c1_g1,TRINITY_DN71415_c0_g1,TRINITY_DN71614_c5_g1,TRINITY_DN72828_c0_g1,TRINITY_DN73055_c2_g1,TRI…	TRINITY_DN36271_c0_g1,TRINITY_DN45943_c0_g1,TRINITY_DN46178_c2_g1,TRINITY_DN54927_c2_g4,TRINITY_DN55027_c3_g1,TRINITY_DN55823_c2_g2,TRINITY_DN57990_c2_g2,TRINITY_DN62033_c0_g3,TRINITY_DN66446_c0_g3,TRINITY_DN66657_c0_g1,TRINITY_DN67139_c0_g1,TRINITY_DN69163_c0_g1,TRINITY_DN69561_c1_g2,TRINITY_DN71002_c1_g1,TRINITY_DN71415_c0_g1,TRINITY_DN71614_c5_g1,TRINITY_DN72828_c0_g1,TRINITY_DN73055_c2_g1,TRI…
GO:0016052	carbohydrate catabolic process	biological process	73/2514	868/46656	0.00013	0.0117401	TRINITY_DN38413_c0_g1,TRINITY_DN39836_c0_g1,TRINITY_DN41196_c0_g1,TRINITY_DN41719_c0_g1,TRINITY_DN45828_c4_g3,TRINITY_DN48001_c0_g2,TRINITY_DN48986_c0_g1,TRINITY_DN48986_c0_g2,TRINITY_DN56783_c1_g1,TRINITY_DN58923_c0_g1,TRINITY_DN63345_c0_g2,TRINITY_DN63694_c0_g2,TRINITY_DN65825_c1_g1,TRINITY_DN67465_c1_g2,TRINITY_DN68180_c0_g2,TRINITY_DN69141_c2_g1,TRINITY_DN69327_c2_g1,TRINITY_DN70834_c1_g3,TRI…	TRINITY_DN38413_c0_g1,TRINITY_DN39836_c0_g1,TRINITY_DN41196_c0_g1,TRINITY_DN41719_c0_g1,TRINITY_DN45828_c4_g3,TRINITY_DN48001_c0_g2,TRINITY_DN48986_c0_g1,TRINITY_DN48986_c0_g2,TRINITY_DN56783_c1_g1,TRINITY_DN58923_c0_g1,TRINITY_DN63345_c0_g2,TRINITY_DN63694_c0_g2,TRINITY_DN65825_c1_g1,TRINITY_DN67465_c1_g2,TRINITY_DN68180_c0_g2,TRINITY_DN69141_c2_g1,TRINITY_DN69327_c2_g1,TRINITY_DN70834_c1_g3,TRI…
GO:0030154	cell differentiation	biological process	73/2514	1730/46656	0.98973	1	TRINITY_DN35268_c0_g1,TRINITY_DN46056_c0_g1,TRINITY_DN47273_c0_g1,TRINITY_DN48107_c0_g1,TRINITY_DN51786_c2_g1,TRINITY_DN52131_c0_g1,TRINITY_DN52686_c0_g2,TRINITY_DN53562_c0_g1,TRINITY_DN55823_c2_g2,TRINITY_DN56291_c1_g1,TRINITY_DN58615_c0_g2,TRINITY_DN59271_c0_g4,TRINITY_DN61425_c0_g1,TRINITY_DN62144_c0_g3,TRINITY_DN62237_c0_g1,TRINITY_DN62423_c3_g1,TRINITY_DN65015_c0_g2,TRINITY_DN66727_c1_g2,TRI…	TRINITY_DN35268_c0_g1,TRINITY_DN46056_c0_g1,TRINITY_DN47273_c0_g1,TRINITY_DN48107_c0_g1,TRINITY_DN51786_c2_g1,TRINITY_DN52131_c0_g1,TRINITY_DN52686_c0_g2,TRINITY_DN53562_c0_g1,TRINITY_DN55823_c2_g2,TRINITY_DN56291_c1_g1,TRINITY_DN58615_c0_g2,TRINITY_DN59271_c0_g4,TRINITY_DN61425_c0_g1,TRINITY_DN62144_c0_g3,TRINITY_DN62237_c0_g1,TRINITY_DN62423_c3_g1,TRINITY_DN65015_c0_g2,TRINITY_DN66727_c1_g2,TRI…
GO:0006886	intracellular protein transport	biological process	72/2514	1227/46656	0.24214	1	TRINITY_DN44287_c1_g1,TRINITY_DN44487_c0_g1,TRINITY_DN47975_c1_g3,TRINITY_DN48771_c0_g2,TRINITY_DN52156_c5_g1,TRINITY_DN52156_c5_g2,TRINITY_DN52499_c0_g2,TRINITY_DN54855_c0_g2,TRINITY_DN55823_c2_g2,TRINITY_DN56532_c0_g1,TRINITY_DN60362_c0_g1,TRINITY_DN61066_c0_g2,TRINITY_DN64158_c0_g3,TRINITY_DN64158_c0_g5,TRINITY_DN64423_c1_g3,TRINITY_DN66181_c9_g1,TRINITY_DN67289_c2_g1,TRINITY_DN67820_c0_g2,TRI…	TRINITY_DN44287_c1_g1,TRINITY_DN44487_c0_g1,TRINITY_DN47975_c1_g3,TRINITY_DN48771_c0_g2,TRINITY_DN52156_c5_g1,TRINITY_DN52156_c5_g2,TRINITY_DN52499_c0_g2,TRINITY_DN54855_c0_g2,TRINITY_DN55823_c2_g2,TRINITY_DN56532_c0_g1,TRINITY_DN60362_c0_g1,TRINITY_DN61066_c0_g2,TRINITY_DN64158_c0_g3,TRINITY_DN64158_c0_g5,TRINITY_DN64423_c1_g3,TRINITY_DN66181_c9_g1,TRINITY_DN67289_c2_g1,TRINITY_DN67820_c0_g2,TRI…
GO:0010038	response to metal ion	biological process	72/2514	789/46656	1.1e-05	0.00143623	TRINITY_DN38413_c0_g1,TRINITY_DN44020_c0_g1,TRINITY_DN47273_c0_g1,TRINITY_DN48986_c0_g1,TRINITY_DN50233_c0_g1,TRINITY_DN50622_c0_g1,TRINITY_DN53741_c0_g1,TRINITY_DN58051_c1_g4,TRINITY_DN60798_c0_g1,TRINITY_DN62677_c0_g1,TRINITY_DN62805_c1_g1,TRINITY_DN63433_c1_g3,TRINITY_DN63705_c0_g1,TRINITY_DN65892_c4_g1,TRINITY_DN69504_c0_g1,TRINITY_DN70053_c1_g2,TRINITY_DN70715_c1_g1,TRINITY_DN72198_c0_g4,TRI…	TRINITY_DN38413_c0_g1,TRINITY_DN44020_c0_g1,TRINITY_DN47273_c0_g1,TRINITY_DN48986_c0_g1,TRINITY_DN50233_c0_g1,TRINITY_DN50622_c0_g1,TRINITY_DN53741_c0_g1,TRINITY_DN58051_c1_g4,TRINITY_DN60798_c0_g1,TRINITY_DN62677_c0_g1,TRINITY_DN62805_c1_g1,TRINITY_DN63433_c1_g3,TRINITY_DN63705_c0_g1,TRINITY_DN65892_c4_g1,TRINITY_DN69504_c0_g1,TRINITY_DN70053_c1_g2,TRINITY_DN70715_c1_g1,TRINITY_DN72198_c0_g4,TRI…
GO:0010605	negative regulation of macromolecule metabolic process	biological process	72/2514	1512/46656	0.87714	1	TRINITY_DN36271_c0_g1,TRINITY_DN45943_c0_g1,TRINITY_DN46178_c2_g1,TRINITY_DN54927_c2_g4,TRINITY_DN55027_c3_g1,TRINITY_DN55823_c2_g2,TRINITY_DN57990_c2_g2,TRINITY_DN62033_c0_g3,TRINITY_DN66446_c0_g3,TRINITY_DN66657_c0_g1,TRINITY_DN67139_c0_g1,TRINITY_DN69163_c0_g1,TRINITY_DN69561_c1_g2,TRINITY_DN71415_c0_g1,TRINITY_DN71614_c5_g1,TRINITY_DN72828_c0_g1,TRINITY_DN73055_c2_g1,TRINITY_DN73299_c0_g1,TRI…	TRINITY_DN36271_c0_g1,TRINITY_DN45943_c0_g1,TRINITY_DN46178_c2_g1,TRINITY_DN54927_c2_g4,TRINITY_DN55027_c3_g1,TRINITY_DN55823_c2_g2,TRINITY_DN57990_c2_g2,TRINITY_DN62033_c0_g3,TRINITY_DN66446_c0_g3,TRINITY_DN66657_c0_g1,TRINITY_DN67139_c0_g1,TRINITY_DN69163_c0_g1,TRINITY_DN69561_c1_g2,TRINITY_DN71415_c0_g1,TRINITY_DN71614_c5_g1,TRINITY_DN72828_c0_g1,TRINITY_DN73055_c2_g1,TRINITY_DN73299_c0_g1,TRI…
GO:0048367	shoot system development	biological process	72/2514	1698/46656	0.98788	1	TRINITY_DN38267_c0_g1,TRINITY_DN43839_c2_g1,TRINITY_DN47011_c2_g2,TRINITY_DN50033_c0_g1,TRINITY_DN50114_c0_g1,TRINITY_DN53720_c0_g1,TRINITY_DN56087_c3_g1,TRINITY_DN61012_c1_g1,TRINITY_DN61299_c3_g1,TRINITY_DN62110_c1_g2,TRINITY_DN63845_c1_g2,TRINITY_DN65015_c0_g2,TRINITY_DN66630_c0_g1,TRINITY_DN66727_c1_g2,TRINITY_DN69019_c0_g1,TRINITY_DN71605_c2_g2,TRINITY_DN73055_c2_g1,TRINITY_DN74698_c0_g1,TRI…	TRINITY_DN38267_c0_g1,TRINITY_DN43839_c2_g1,TRINITY_DN47011_c2_g2,TRINITY_DN50033_c0_g1,TRINITY_DN50114_c0_g1,TRINITY_DN53720_c0_g1,TRINITY_DN56087_c3_g1,TRINITY_DN61012_c1_g1,TRINITY_DN61299_c3_g1,TRINITY_DN62110_c1_g2,TRINITY_DN63845_c1_g2,TRINITY_DN65015_c0_g2,TRINITY_DN66630_c0_g1,TRINITY_DN66727_c1_g2,TRINITY_DN69019_c0_g1,TRINITY_DN71605_c2_g2,TRINITY_DN73055_c2_g1,TRINITY_DN74698_c0_g1,TRI…
GO:0051188	cofactor biosynthetic process	biological process	72/2514	1009/46656	0.0099	0.366905	TRINITY_DN41719_c0_g1,TRINITY_DN45828_c4_g3,TRINITY_DN48986_c0_g1,TRINITY_DN48986_c0_g2,TRINITY_DN50394_c0_g3,TRINITY_DN55432_c1_g1,TRINITY_DN56069_c1_g3,TRINITY_DN56783_c1_g1,TRINITY_DN58991_c0_g5,TRINITY_DN61902_c0_g2,TRINITY_DN63345_c0_g2,TRINITY_DN63721_c1_g1,TRINITY_DN63721_c1_g3,TRINITY_DN65825_c1_g1,TRINITY_DN67465_c1_g2,TRINITY_DN69898_c0_g1,TRINITY_DN69898_c0_g2,TRINITY_DN70834_c1_g3,TRI…	TRINITY_DN41719_c0_g1,TRINITY_DN45828_c4_g3,TRINITY_DN48986_c0_g1,TRINITY_DN48986_c0_g2,TRINITY_DN50394_c0_g3,TRINITY_DN55432_c1_g1,TRINITY_DN56069_c1_g3,TRINITY_DN56783_c1_g1,TRINITY_DN58991_c0_g5,TRINITY_DN61902_c0_g2,TRINITY_DN63345_c0_g2,TRINITY_DN63721_c1_g1,TRINITY_DN63721_c1_g3,TRINITY_DN65825_c1_g1,TRINITY_DN67465_c1_g2,TRINITY_DN69898_c0_g1,TRINITY_DN69898_c0_g2,TRINITY_DN70834_c1_g3,TRI…
GO:0051276	chromosome organization	biological process	72/2514	1179/46656	0.14907	1	TRINITY_DN45263_c0_g1,TRINITY_DN45386_c2_g2,TRINITY_DN47488_c5_g1,TRINITY_DN47924_c0_g5,TRINITY_DN52227_c2_g1,TRINITY_DN54927_c2_g4,TRINITY_DN55823_c2_g2,TRINITY_DN56477_c0_g1,TRINITY_DN61660_c0_g3,TRINITY_DN66446_c0_g3,TRINITY_DN66657_c0_g1,TRINITY_DN69403_c1_g1,TRINITY_DN72105_c0_g1,TRINITY_DN72105_c0_g2,TRINITY_DN72321_c0_g1,TRINITY_DN72828_c0_g1,TRINITY_DN73055_c2_g1,TRINITY_DN73527_c0_g1,TRI…	TRINITY_DN45263_c0_g1,TRINITY_DN45386_c2_g2,TRINITY_DN47488_c5_g1,TRINITY_DN47924_c0_g5,TRINITY_DN52227_c2_g1,TRINITY_DN54927_c2_g4,TRINITY_DN55823_c2_g2,TRINITY_DN56477_c0_g1,TRINITY_DN61660_c0_g3,TRINITY_DN66446_c0_g3,TRINITY_DN66657_c0_g1,TRINITY_DN69403_c1_g1,TRINITY_DN72105_c0_g1,TRINITY_DN72105_c0_g2,TRINITY_DN72321_c0_g1,TRINITY_DN72828_c0_g1,TRINITY_DN73055_c2_g1,TRINITY_DN73527_c0_g1,TRI…
GO:1901605	alpha-amino acid metabolic process	biological process	72/2514	1124/46656	0.07452	1	TRINITY_DN40343_c0_g1,TRINITY_DN42467_c0_g1,TRINITY_DN45104_c0_g1,TRINITY_DN47499_c0_g1,TRINITY_DN51708_c1_g1,TRINITY_DN55842_c0_g1,TRINITY_DN58051_c1_g4,TRINITY_DN59853_c0_g1,TRINITY_DN63560_c0_g1,TRINITY_DN64692_c0_g1,TRINITY_DN64778_c0_g2,TRINITY_DN64778_c0_g3,TRINITY_DN65936_c0_g1,TRINITY_DN65940_c1_g1,TRINITY_DN66043_c0_g1,TRINITY_DN66189_c2_g1,TRINITY_DN66442_c4_g1,TRINITY_DN66442_c4_g2,TRI…	TRINITY_DN40343_c0_g1,TRINITY_DN42467_c0_g1,TRINITY_DN45104_c0_g1,TRINITY_DN47499_c0_g1,TRINITY_DN51708_c1_g1,TRINITY_DN55842_c0_g1,TRINITY_DN58051_c1_g4,TRINITY_DN59853_c0_g1,TRINITY_DN63560_c0_g1,TRINITY_DN64692_c0_g1,TRINITY_DN64778_c0_g2,TRINITY_DN64778_c0_g3,TRINITY_DN65936_c0_g1,TRINITY_DN65940_c1_g1,TRINITY_DN66043_c0_g1,TRINITY_DN66189_c2_g1,TRINITY_DN66442_c4_g1,TRINITY_DN66442_c4_g2,TRI…
GO:0006163	purine nucleotide metabolic process	biological process	71/2514	841/46656	0.00014	0.0124359	TRINITY_DN31349_c0_g1,TRINITY_DN34975_c0_g1,TRINITY_DN41719_c0_g1,TRINITY_DN45828_c4_g3,TRINITY_DN48986_c0_g1,TRINITY_DN48986_c0_g2,TRINITY_DN54862_c0_g1,TRINITY_DN55122_c0_g1,TRINITY_DN55571_c1_g1,TRINITY_DN56783_c1_g1,TRINITY_DN61871_c0_g1,TRINITY_DN63345_c0_g2,TRINITY_DN64248_c1_g1,TRINITY_DN64248_c1_g3,TRINITY_DN64554_c2_g2,TRINITY_DN65825_c1_g1,TRINITY_DN67465_c1_g2,TRINITY_DN70474_c0_g4,TRI…	TRINITY_DN31349_c0_g1,TRINITY_DN34975_c0_g1,TRINITY_DN41719_c0_g1,TRINITY_DN45828_c4_g3,TRINITY_DN48986_c0_g1,TRINITY_DN48986_c0_g2,TRINITY_DN54862_c0_g1,TRINITY_DN55122_c0_g1,TRINITY_DN55571_c1_g1,TRINITY_DN56783_c1_g1,TRINITY_DN61871_c0_g1,TRINITY_DN63345_c0_g2,TRINITY_DN64248_c1_g1,TRINITY_DN64248_c1_g3,TRINITY_DN64554_c2_g2,TRINITY_DN65825_c1_g1,TRINITY_DN67465_c1_g2,TRINITY_DN70474_c0_g4,TRI…
GO:0009259	ribonucleotide metabolic process	biological process	71/2514	935/46656	0.0025	0.136831	TRINITY_DN31349_c0_g1,TRINITY_DN34975_c0_g1,TRINITY_DN41719_c0_g1,TRINITY_DN45828_c4_g3,TRINITY_DN48986_c0_g1,TRINITY_DN48986_c0_g2,TRINITY_DN55122_c0_g1,TRINITY_DN55571_c1_g1,TRINITY_DN56783_c1_g1,TRINITY_DN61871_c0_g1,TRINITY_DN63345_c0_g2,TRINITY_DN64248_c1_g1,TRINITY_DN64248_c1_g3,TRINITY_DN64554_c2_g2,TRINITY_DN65825_c1_g1,TRINITY_DN67465_c1_g2,TRINITY_DN70474_c0_g4,TRINITY_DN70696_c2_g1,TRI…	TRINITY_DN31349_c0_g1,TRINITY_DN34975_c0_g1,TRINITY_DN41719_c0_g1,TRINITY_DN45828_c4_g3,TRINITY_DN48986_c0_g1,TRINITY_DN48986_c0_g2,TRINITY_DN55122_c0_g1,TRINITY_DN55571_c1_g1,TRINITY_DN56783_c1_g1,TRINITY_DN61871_c0_g1,TRINITY_DN63345_c0_g2,TRINITY_DN64248_c1_g1,TRINITY_DN64248_c1_g3,TRINITY_DN64554_c2_g2,TRINITY_DN65825_c1_g1,TRINITY_DN67465_c1_g2,TRINITY_DN70474_c0_g4,TRINITY_DN70696_c2_g1,TRI…
GO:0016192	vesicle-mediated transport	biological process	71/2514	1496/46656	0.88175	1	TRINITY_DN44287_c1_g1,TRINITY_DN44487_c0_g1,TRINITY_DN45619_c0_g1,TRINITY_DN47011_c2_g2,TRINITY_DN48771_c0_g2,TRINITY_DN49702_c1_g4,TRINITY_DN49998_c1_g1,TRINITY_DN50033_c0_g1,TRINITY_DN54113_c3_g1,TRINITY_DN56118_c2_g4,TRINITY_DN59403_c2_g1,TRINITY_DN59707_c0_g1,TRINITY_DN60362_c0_g1,TRINITY_DN60514_c5_g2,TRINITY_DN61066_c0_g2,TRINITY_DN61185_c2_g1,TRINITY_DN62585_c0_g2,TRINITY_DN62585_c1_g1,TRI…	TRINITY_DN44287_c1_g1,TRINITY_DN44487_c0_g1,TRINITY_DN45619_c0_g1,TRINITY_DN47011_c2_g2,TRINITY_DN48771_c0_g2,TRINITY_DN49702_c1_g4,TRINITY_DN49998_c1_g1,TRINITY_DN50033_c0_g1,TRINITY_DN54113_c3_g1,TRINITY_DN56118_c2_g4,TRINITY_DN59403_c2_g1,TRINITY_DN59707_c0_g1,TRINITY_DN60362_c0_g1,TRINITY_DN60514_c5_g2,TRINITY_DN61066_c0_g2,TRINITY_DN61185_c2_g1,TRINITY_DN62585_c0_g2,TRINITY_DN62585_c1_g1,TRI…
GO:1901293	nucleoside phosphate biosynthetic process	biological process	71/2514	887/46656	0.00064	0.0462379	TRINITY_DN31349_c0_g1,TRINITY_DN34975_c0_g1,TRINITY_DN41719_c0_g1,TRINITY_DN45828_c4_g3,TRINITY_DN48986_c0_g1,TRINITY_DN48986_c0_g2,TRINITY_DN55122_c0_g1,TRINITY_DN55571_c1_g1,TRINITY_DN56783_c1_g1,TRINITY_DN56821_c0_g1,TRINITY_DN56821_c0_g2,TRINITY_DN62834_c1_g2,TRINITY_DN63345_c0_g2,TRINITY_DN64248_c1_g1,TRINITY_DN64248_c1_g3,TRINITY_DN64554_c2_g2,TRINITY_DN65825_c1_g1,TRINITY_DN67465_c1_g2,TRI…	TRINITY_DN31349_c0_g1,TRINITY_DN34975_c0_g1,TRINITY_DN41719_c0_g1,TRINITY_DN45828_c4_g3,TRINITY_DN48986_c0_g1,TRINITY_DN48986_c0_g2,TRINITY_DN55122_c0_g1,TRINITY_DN55571_c1_g1,TRINITY_DN56783_c1_g1,TRINITY_DN56821_c0_g1,TRINITY_DN56821_c0_g2,TRINITY_DN62834_c1_g2,TRINITY_DN63345_c0_g2,TRINITY_DN64248_c1_g1,TRINITY_DN64248_c1_g3,TRINITY_DN64554_c2_g2,TRINITY_DN65825_c1_g1,TRINITY_DN67465_c1_g2,TRI…
GO:0009123	nucleoside monophosphate metabolic process	biological process	69/2514	811/46656	0.00014	0.0124359	TRINITY_DN31349_c0_g1,TRINITY_DN34975_c0_g1,TRINITY_DN41719_c0_g1,TRINITY_DN45828_c4_g3,TRINITY_DN48986_c0_g1,TRINITY_DN48986_c0_g2,TRINITY_DN55571_c1_g1,TRINITY_DN56783_c1_g1,TRINITY_DN61871_c0_g1,TRINITY_DN62834_c1_g2,TRINITY_DN63345_c0_g2,TRINITY_DN64248_c1_g1,TRINITY_DN64248_c1_g3,TRINITY_DN64554_c2_g2,TRINITY_DN65825_c1_g1,TRINITY_DN67465_c1_g2,TRINITY_DN70474_c0_g4,TRINITY_DN70696_c2_g1,TRI…	TRINITY_DN31349_c0_g1,TRINITY_DN34975_c0_g1,TRINITY_DN41719_c0_g1,TRINITY_DN45828_c4_g3,TRINITY_DN48986_c0_g1,TRINITY_DN48986_c0_g2,TRINITY_DN55571_c1_g1,TRINITY_DN56783_c1_g1,TRINITY_DN61871_c0_g1,TRINITY_DN62834_c1_g2,TRINITY_DN63345_c0_g2,TRINITY_DN64248_c1_g1,TRINITY_DN64248_c1_g3,TRINITY_DN64554_c2_g2,TRINITY_DN65825_c1_g1,TRINITY_DN67465_c1_g2,TRINITY_DN70474_c0_g4,TRINITY_DN70696_c2_g1,TRI…
GO:0009141	nucleoside triphosphate metabolic process	biological process	69/2514	736/46656	6.7e-06	0.00100844	TRINITY_DN31349_c0_g1,TRINITY_DN41719_c0_g1,TRINITY_DN45828_c4_g3,TRINITY_DN48986_c0_g1,TRINITY_DN48986_c0_g2,TRINITY_DN55122_c0_g1,TRINITY_DN55571_c1_g1,TRINITY_DN56783_c1_g1,TRINITY_DN56821_c0_g1,TRINITY_DN56821_c0_g2,TRINITY_DN61871_c0_g1,TRINITY_DN62834_c1_g2,TRINITY_DN63345_c0_g2,TRINITY_DN64248_c1_g1,TRINITY_DN64248_c1_g3,TRINITY_DN64554_c2_g2,TRINITY_DN65825_c1_g1,TRINITY_DN67465_c1_g2,TRI…	TRINITY_DN31349_c0_g1,TRINITY_DN41719_c0_g1,TRINITY_DN45828_c4_g3,TRINITY_DN48986_c0_g1,TRINITY_DN48986_c0_g2,TRINITY_DN55122_c0_g1,TRINITY_DN55571_c1_g1,TRINITY_DN56783_c1_g1,TRINITY_DN56821_c0_g1,TRINITY_DN56821_c0_g2,TRINITY_DN61871_c0_g1,TRINITY_DN62834_c1_g2,TRINITY_DN63345_c0_g2,TRINITY_DN64248_c1_g1,TRINITY_DN64248_c1_g3,TRINITY_DN64554_c2_g2,TRINITY_DN65825_c1_g1,TRINITY_DN67465_c1_g2,TRI…
GO:0009150	purine ribonucleotide metabolic process	biological process	69/2514	825/46656	0.00023	0.0190268	TRINITY_DN31349_c0_g1,TRINITY_DN34975_c0_g1,TRINITY_DN41719_c0_g1,TRINITY_DN45828_c4_g3,TRINITY_DN48986_c0_g1,TRINITY_DN48986_c0_g2,TRINITY_DN55122_c0_g1,TRINITY_DN55571_c1_g1,TRINITY_DN56783_c1_g1,TRINITY_DN61871_c0_g1,TRINITY_DN63345_c0_g2,TRINITY_DN64248_c1_g1,TRINITY_DN64248_c1_g3,TRINITY_DN64554_c2_g2,TRINITY_DN65825_c1_g1,TRINITY_DN67465_c1_g2,TRINITY_DN70474_c0_g4,TRINITY_DN70696_c2_g1,TRI…	TRINITY_DN31349_c0_g1,TRINITY_DN34975_c0_g1,TRINITY_DN41719_c0_g1,TRINITY_DN45828_c4_g3,TRINITY_DN48986_c0_g1,TRINITY_DN48986_c0_g2,TRINITY_DN55122_c0_g1,TRINITY_DN55571_c1_g1,TRINITY_DN56783_c1_g1,TRINITY_DN61871_c0_g1,TRINITY_DN63345_c0_g2,TRINITY_DN64248_c1_g1,TRINITY_DN64248_c1_g3,TRINITY_DN64554_c2_g2,TRINITY_DN65825_c1_g1,TRINITY_DN67465_c1_g2,TRINITY_DN70474_c0_g4,TRINITY_DN70696_c2_g1,TRI…
GO:0033993	response to lipid	biological process	69/2514	1551/46656	0.96069	1	TRINITY_DN32977_c0_g1,TRINITY_DN42107_c0_g1,TRINITY_DN47333_c1_g3,TRINITY_DN48401_c0_g3,TRINITY_DN50503_c2_g1,TRINITY_DN51810_c1_g1,TRINITY_DN53625_c1_g1,TRINITY_DN55623_c2_g1,TRINITY_DN55823_c2_g2,TRINITY_DN57031_c0_g2,TRINITY_DN58663_c2_g4,TRINITY_DN59707_c0_g1,TRINITY_DN60561_c0_g1,TRINITY_DN61012_c1_g1,TRINITY_DN62144_c0_g3,TRINITY_DN62341_c0_g1,TRINITY_DN64623_c4_g1,TRINITY_DN67264_c1_g1,TRI…	TRINITY_DN32977_c0_g1,TRINITY_DN42107_c0_g1,TRINITY_DN47333_c1_g3,TRINITY_DN48401_c0_g3,TRINITY_DN50503_c2_g1,TRINITY_DN51810_c1_g1,TRINITY_DN53625_c1_g1,TRINITY_DN55623_c2_g1,TRINITY_DN55823_c2_g2,TRINITY_DN57031_c0_g2,TRINITY_DN58663_c2_g4,TRINITY_DN59707_c0_g1,TRINITY_DN60561_c0_g1,TRINITY_DN61012_c1_g1,TRINITY_DN62144_c0_g3,TRINITY_DN62341_c0_g1,TRINITY_DN64623_c4_g1,TRINITY_DN67264_c1_g1,TRI…
GO:0010629	negative regulation of gene expression	biological process	68/2514	1252/46656	0.49096	1	TRINITY_DN36271_c0_g1,TRINITY_DN45943_c0_g1,TRINITY_DN46178_c2_g1,TRINITY_DN54927_c2_g4,TRINITY_DN55027_c3_g1,TRINITY_DN55823_c2_g2,TRINITY_DN57990_c2_g2,TRINITY_DN62033_c0_g3,TRINITY_DN66446_c0_g3,TRINITY_DN66657_c0_g1,TRINITY_DN67139_c0_g1,TRINITY_DN69163_c0_g1,TRINITY_DN69561_c1_g2,TRINITY_DN71415_c0_g1,TRINITY_DN71614_c5_g1,TRINITY_DN72828_c0_g1,TRINITY_DN73055_c2_g1,TRINITY_DN73698_c2_g1,TRI…	TRINITY_DN36271_c0_g1,TRINITY_DN45943_c0_g1,TRINITY_DN46178_c2_g1,TRINITY_DN54927_c2_g4,TRINITY_DN55027_c3_g1,TRINITY_DN55823_c2_g2,TRINITY_DN57990_c2_g2,TRINITY_DN62033_c0_g3,TRINITY_DN66446_c0_g3,TRINITY_DN66657_c0_g1,TRINITY_DN67139_c0_g1,TRINITY_DN69163_c0_g1,TRINITY_DN69561_c1_g2,TRINITY_DN71415_c0_g1,TRINITY_DN71614_c5_g1,TRINITY_DN72828_c0_g1,TRINITY_DN73055_c2_g1,TRINITY_DN73698_c2_g1,TRI…
GO:0035556	intracellular signal transduction	biological process	68/2514	1509/46656	0.9483	1	TRINITY_DN43275_c0_g2,TRINITY_DN44287_c1_g1,TRINITY_DN46056_c0_g1,TRINITY_DN49998_c1_g1,TRINITY_DN54855_c0_g2,TRINITY_DN55455_c1_g5,TRINITY_DN55455_c1_g6,TRINITY_DN57031_c0_g2,TRINITY_DN57798_c0_g2,TRINITY_DN58663_c2_g4,TRINITY_DN60544_c0_g1,TRINITY_DN62144_c0_g3,TRINITY_DN62341_c0_g1,TRINITY_DN63117_c0_g3,TRINITY_DN64433_c3_g1,TRINITY_DN68501_c1_g2,TRINITY_DN68779_c3_g3,TRINITY_DN69945_c1_g2,TRI…	TRINITY_DN43275_c0_g2,TRINITY_DN44287_c1_g1,TRINITY_DN46056_c0_g1,TRINITY_DN49998_c1_g1,TRINITY_DN54855_c0_g2,TRINITY_DN55455_c1_g5,TRINITY_DN55455_c1_g6,TRINITY_DN57031_c0_g2,TRINITY_DN57798_c0_g2,TRINITY_DN58663_c2_g4,TRINITY_DN60544_c0_g1,TRINITY_DN62144_c0_g3,TRINITY_DN62341_c0_g1,TRINITY_DN63117_c0_g3,TRINITY_DN64433_c3_g1,TRINITY_DN68501_c1_g2,TRINITY_DN68779_c3_g3,TRINITY_DN69945_c1_g2,TRI…
GO:1901361	organic cyclic compound catabolic process	biological process	68/2514	1024/46656	0.04556	1	TRINITY_DN34177_c0_g1,TRINITY_DN41719_c0_g1,TRINITY_DN45828_c4_g3,TRINITY_DN45941_c4_g1,TRINITY_DN48986_c0_g1,TRINITY_DN48986_c0_g2,TRINITY_DN51477_c2_g1,TRINITY_DN56783_c1_g1,TRINITY_DN57831_c0_g1,TRINITY_DN57831_c0_g2,TRINITY_DN57990_c2_g2,TRINITY_DN63345_c0_g2,TRINITY_DN63845_c1_g1,TRINITY_DN63845_c1_g2,TRINITY_DN65825_c1_g1,TRINITY_DN67465_c1_g2,TRINITY_DN67649_c1_g3,TRINITY_DN70834_c1_g3,TRI…	TRINITY_DN34177_c0_g1,TRINITY_DN41719_c0_g1,TRINITY_DN45828_c4_g3,TRINITY_DN45941_c4_g1,TRINITY_DN48986_c0_g1,TRINITY_DN48986_c0_g2,TRINITY_DN51477_c2_g1,TRINITY_DN56783_c1_g1,TRINITY_DN57831_c0_g1,TRINITY_DN57831_c0_g2,TRINITY_DN57990_c2_g2,TRINITY_DN63345_c0_g2,TRINITY_DN63845_c1_g1,TRINITY_DN63845_c1_g2,TRINITY_DN65825_c1_g1,TRINITY_DN67465_c1_g2,TRINITY_DN67649_c1_g3,TRINITY_DN70834_c1_g3,TRI…
GO:0009161	ribonucleoside monophosphate metabolic process	biological process	67/2514	785/46656	0.00016	0.0140969	TRINITY_DN31349_c0_g1,TRINITY_DN34975_c0_g1,TRINITY_DN41719_c0_g1,TRINITY_DN45828_c4_g3,TRINITY_DN48986_c0_g1,TRINITY_DN48986_c0_g2,TRINITY_DN55571_c1_g1,TRINITY_DN56783_c1_g1,TRINITY_DN61871_c0_g1,TRINITY_DN63345_c0_g2,TRINITY_DN64248_c1_g1,TRINITY_DN64248_c1_g3,TRINITY_DN64554_c2_g2,TRINITY_DN65825_c1_g1,TRINITY_DN67465_c1_g2,TRINITY_DN70474_c0_g4,TRINITY_DN70696_c2_g1,TRINITY_DN70834_c1_g3,TRI…	TRINITY_DN31349_c0_g1,TRINITY_DN34975_c0_g1,TRINITY_DN41719_c0_g1,TRINITY_DN45828_c4_g3,TRINITY_DN48986_c0_g1,TRINITY_DN48986_c0_g2,TRINITY_DN55571_c1_g1,TRINITY_DN56783_c1_g1,TRINITY_DN61871_c0_g1,TRINITY_DN63345_c0_g2,TRINITY_DN64248_c1_g1,TRINITY_DN64248_c1_g3,TRINITY_DN64554_c2_g2,TRINITY_DN65825_c1_g1,TRINITY_DN67465_c1_g2,TRINITY_DN70474_c0_g4,TRINITY_DN70696_c2_g1,TRINITY_DN70834_c1_g3,TRI…
GO:0009165	nucleotide biosynthetic process	biological process	67/2514	875/46656	0.00266	0.142719	TRINITY_DN31349_c0_g1,TRINITY_DN34975_c0_g1,TRINITY_DN41719_c0_g1,TRINITY_DN45828_c4_g3,TRINITY_DN48986_c0_g1,TRINITY_DN48986_c0_g2,TRINITY_DN55122_c0_g1,TRINITY_DN55571_c1_g1,TRINITY_DN56783_c1_g1,TRINITY_DN62834_c1_g2,TRINITY_DN63345_c0_g2,TRINITY_DN64248_c1_g1,TRINITY_DN64248_c1_g3,TRINITY_DN64554_c2_g2,TRINITY_DN65825_c1_g1,TRINITY_DN67465_c1_g2,TRINITY_DN70474_c0_g4,TRINITY_DN70834_c1_g3,TRI…	TRINITY_DN31349_c0_g1,TRINITY_DN34975_c0_g1,TRINITY_DN41719_c0_g1,TRINITY_DN45828_c4_g3,TRINITY_DN48986_c0_g1,TRINITY_DN48986_c0_g2,TRINITY_DN55122_c0_g1,TRINITY_DN55571_c1_g1,TRINITY_DN56783_c1_g1,TRINITY_DN62834_c1_g2,TRINITY_DN63345_c0_g2,TRINITY_DN64248_c1_g1,TRINITY_DN64248_c1_g3,TRINITY_DN64554_c2_g2,TRINITY_DN65825_c1_g1,TRINITY_DN67465_c1_g2,TRINITY_DN70474_c0_g4,TRINITY_DN70834_c1_g3,TRI…
GO:0019439	aromatic compound catabolic process	biological process	67/2514	979/46656	0.02774	0.719961	TRINITY_DN34177_c0_g1,TRINITY_DN41719_c0_g1,TRINITY_DN45828_c4_g3,TRINITY_DN45941_c4_g1,TRINITY_DN48986_c0_g1,TRINITY_DN48986_c0_g2,TRINITY_DN51477_c2_g1,TRINITY_DN56783_c1_g1,TRINITY_DN57990_c2_g2,TRINITY_DN63345_c0_g2,TRINITY_DN63845_c1_g1,TRINITY_DN63845_c1_g2,TRINITY_DN65825_c1_g1,TRINITY_DN67465_c1_g2,TRINITY_DN67649_c1_g3,TRINITY_DN70834_c1_g3,TRINITY_DN71143_c1_g1,TRINITY_DN71143_c1_g2,TRI…	TRINITY_DN34177_c0_g1,TRINITY_DN41719_c0_g1,TRINITY_DN45828_c4_g3,TRINITY_DN45941_c4_g1,TRINITY_DN48986_c0_g1,TRINITY_DN48986_c0_g2,TRINITY_DN51477_c2_g1,TRINITY_DN56783_c1_g1,TRINITY_DN57990_c2_g2,TRINITY_DN63345_c0_g2,TRINITY_DN63845_c1_g1,TRINITY_DN63845_c1_g2,TRINITY_DN65825_c1_g1,TRINITY_DN67465_c1_g2,TRINITY_DN67649_c1_g3,TRINITY_DN70834_c1_g3,TRINITY_DN71143_c1_g1,TRINITY_DN71143_c1_g2,TRI…
GO:0048522	positive regulation of cellular process	biological process	67/2514	1798/46656	0.99966	1	TRINITY_DN49631_c0_g7,TRINITY_DN50037_c3_g1,TRINITY_DN50196_c0_g1,TRINITY_DN52191_c0_g1,TRINITY_DN55823_c2_g2,TRINITY_DN57929_c2_g1,TRINITY_DN60278_c0_g2,TRINITY_DN62144_c0_g3,TRINITY_DN66630_c0_g1,TRINITY_DN66866_c2_g5,TRINITY_DN66878_c0_g1,TRINITY_DN69383_c2_g1,TRINITY_DN69446_c0_g1,TRINITY_DN70000_c1_g2,TRINITY_DN71540_c0_g1,TRINITY_DN73698_c2_g1,TRINITY_DN73792_c0_g1,TRINITY_DN74022_c0_g1,TRI…	TRINITY_DN49631_c0_g7,TRINITY_DN50037_c3_g1,TRINITY_DN50196_c0_g1,TRINITY_DN52191_c0_g1,TRINITY_DN55823_c2_g2,TRINITY_DN57929_c2_g1,TRINITY_DN60278_c0_g2,TRINITY_DN62144_c0_g3,TRINITY_DN66630_c0_g1,TRINITY_DN66866_c2_g5,TRINITY_DN66878_c0_g1,TRINITY_DN69383_c2_g1,TRINITY_DN69446_c0_g1,TRINITY_DN70000_c1_g2,TRINITY_DN71540_c0_g1,TRINITY_DN73698_c2_g1,TRINITY_DN73792_c0_g1,TRINITY_DN74022_c0_g1,TRI…
GO:0006974	cellular response to DNA damage stimulus	biological process	66/2514	1521/46656	0.97423	1	TRINITY_DN36271_c0_g1,TRINITY_DN45941_c4_g1,TRINITY_DN47488_c5_g1,TRINITY_DN51477_c2_g1,TRINITY_DN54551_c0_g5,TRINITY_DN61116_c1_g3,TRINITY_DN61652_c0_g1,TRINITY_DN61652_c0_g2,TRINITY_DN65015_c0_g2,TRINITY_DN66396_c0_g2,TRINITY_DN66738_c1_g1,TRINITY_DN68471_c0_g1,TRINITY_DN71046_c0_g1,TRINITY_DN72105_c0_g1,TRINITY_DN72105_c0_g2,TRINITY_DN73206_c0_g1,TRINITY_DN73223_c0_g1,TRINITY_DN73482_c2_g1,TRI…	TRINITY_DN36271_c0_g1,TRINITY_DN45941_c4_g1,TRINITY_DN47488_c5_g1,TRINITY_DN51477_c2_g1,TRINITY_DN54551_c0_g5,TRINITY_DN61116_c1_g3,TRINITY_DN61652_c0_g1,TRINITY_DN61652_c0_g2,TRINITY_DN65015_c0_g2,TRINITY_DN66396_c0_g2,TRINITY_DN66738_c1_g1,TRINITY_DN68471_c0_g1,TRINITY_DN71046_c0_g1,TRINITY_DN72105_c0_g1,TRINITY_DN72105_c0_g2,TRINITY_DN73206_c0_g1,TRINITY_DN73223_c0_g1,TRINITY_DN73482_c2_g1,TRI…
GO:0016051	carbohydrate biosynthetic process	biological process	66/2514	951/46656	0.02227	0.63178	TRINITY_DN34538_c0_g1,TRINITY_DN37211_c0_g1,TRINITY_DN41402_c0_g1,TRINITY_DN44081_c0_g2,TRINITY_DN44171_c0_g1,TRINITY_DN45529_c0_g1,TRINITY_DN57227_c1_g1,TRINITY_DN59978_c0_g1,TRINITY_DN61312_c0_g1,TRINITY_DN65896_c0_g1,TRINITY_DN66969_c1_g2,TRINITY_DN66969_c1_g4,TRINITY_DN67130_c0_g2,TRINITY_DN68613_c0_g2,TRINITY_DN70834_c1_g3,TRINITY_DN71623_c0_g1,TRINITY_DN72702_c0_g4,TRINITY_DN72722_c1_g2,TRI…	TRINITY_DN34538_c0_g1,TRINITY_DN37211_c0_g1,TRINITY_DN41402_c0_g1,TRINITY_DN44081_c0_g2,TRINITY_DN44171_c0_g1,TRINITY_DN45529_c0_g1,TRINITY_DN57227_c1_g1,TRINITY_DN59978_c0_g1,TRINITY_DN61312_c0_g1,TRINITY_DN65896_c0_g1,TRINITY_DN66969_c1_g2,TRINITY_DN66969_c1_g4,TRINITY_DN67130_c0_g2,TRINITY_DN68613_c0_g2,TRINITY_DN70834_c1_g3,TRINITY_DN71623_c0_g1,TRINITY_DN72702_c0_g4,TRINITY_DN72722_c1_g2,TRI…
GO:0046686	response to cadmium ion	biological process	66/2514	555/46656	1.8e-09	6.29245e-07	TRINITY_DN38413_c0_g1,TRINITY_DN44020_c0_g1,TRINITY_DN47273_c0_g1,TRINITY_DN48986_c0_g1,TRINITY_DN50233_c0_g1,TRINITY_DN50622_c0_g1,TRINITY_DN53741_c0_g1,TRINITY_DN58051_c1_g4,TRINITY_DN60798_c0_g1,TRINITY_DN62677_c0_g1,TRINITY_DN62805_c1_g1,TRINITY_DN63433_c1_g3,TRINITY_DN63705_c0_g1,TRINITY_DN65892_c4_g1,TRINITY_DN69504_c0_g1,TRINITY_DN70053_c1_g2,TRINITY_DN72198_c0_g4,TRINITY_DN72937_c0_g1,TRI…	TRINITY_DN38413_c0_g1,TRINITY_DN44020_c0_g1,TRINITY_DN47273_c0_g1,TRINITY_DN48986_c0_g1,TRINITY_DN50233_c0_g1,TRINITY_DN50622_c0_g1,TRINITY_DN53741_c0_g1,TRINITY_DN58051_c1_g4,TRINITY_DN60798_c0_g1,TRINITY_DN62677_c0_g1,TRINITY_DN62805_c1_g1,TRINITY_DN63433_c1_g3,TRINITY_DN63705_c0_g1,TRINITY_DN65892_c4_g1,TRINITY_DN69504_c0_g1,TRINITY_DN70053_c1_g2,TRINITY_DN72198_c0_g4,TRINITY_DN72937_c0_g1,TRI…
GO:0009126	purine nucleoside monophosphate metabolic process	biological process	65/2514	716/46656	3.3e-05	0.00372522	TRINITY_DN31349_c0_g1,TRINITY_DN34975_c0_g1,TRINITY_DN41719_c0_g1,TRINITY_DN45828_c4_g3,TRINITY_DN48986_c0_g1,TRINITY_DN48986_c0_g2,TRINITY_DN55571_c1_g1,TRINITY_DN56783_c1_g1,TRINITY_DN61871_c0_g1,TRINITY_DN63345_c0_g2,TRINITY_DN64248_c1_g1,TRINITY_DN64248_c1_g3,TRINITY_DN64554_c2_g2,TRINITY_DN65825_c1_g1,TRINITY_DN67465_c1_g2,TRINITY_DN70474_c0_g4,TRINITY_DN70696_c2_g1,TRINITY_DN70834_c1_g3,TRI…	TRINITY_DN31349_c0_g1,TRINITY_DN34975_c0_g1,TRINITY_DN41719_c0_g1,TRINITY_DN45828_c4_g3,TRINITY_DN48986_c0_g1,TRINITY_DN48986_c0_g2,TRINITY_DN55571_c1_g1,TRINITY_DN56783_c1_g1,TRINITY_DN61871_c0_g1,TRINITY_DN63345_c0_g2,TRINITY_DN64248_c1_g1,TRINITY_DN64248_c1_g3,TRINITY_DN64554_c2_g2,TRINITY_DN65825_c1_g1,TRINITY_DN67465_c1_g2,TRINITY_DN70474_c0_g4,TRINITY_DN70696_c2_g1,TRINITY_DN70834_c1_g3,TRI…
GO:0009167	purine ribonucleoside monophosphate metabolic process	biological process	65/2514	716/46656	3.3e-05	0.00372522	TRINITY_DN31349_c0_g1,TRINITY_DN34975_c0_g1,TRINITY_DN41719_c0_g1,TRINITY_DN45828_c4_g3,TRINITY_DN48986_c0_g1,TRINITY_DN48986_c0_g2,TRINITY_DN55571_c1_g1,TRINITY_DN56783_c1_g1,TRINITY_DN61871_c0_g1,TRINITY_DN63345_c0_g2,TRINITY_DN64248_c1_g1,TRINITY_DN64248_c1_g3,TRINITY_DN64554_c2_g2,TRINITY_DN65825_c1_g1,TRINITY_DN67465_c1_g2,TRINITY_DN70474_c0_g4,TRINITY_DN70696_c2_g1,TRINITY_DN70834_c1_g3,TRI…	TRINITY_DN31349_c0_g1,TRINITY_DN34975_c0_g1,TRINITY_DN41719_c0_g1,TRINITY_DN45828_c4_g3,TRINITY_DN48986_c0_g1,TRINITY_DN48986_c0_g2,TRINITY_DN55571_c1_g1,TRINITY_DN56783_c1_g1,TRINITY_DN61871_c0_g1,TRINITY_DN63345_c0_g2,TRINITY_DN64248_c1_g1,TRINITY_DN64248_c1_g3,TRINITY_DN64554_c2_g2,TRINITY_DN65825_c1_g1,TRINITY_DN67465_c1_g2,TRINITY_DN70474_c0_g4,TRINITY_DN70696_c2_g1,TRINITY_DN70834_c1_g3,TRI…
GO:0072522	purine-containing compound biosynthetic process	biological process	65/2514	631/46656	5.3e-07	0.000102564	TRINITY_DN31349_c0_g1,TRINITY_DN34975_c0_g1,TRINITY_DN41719_c0_g1,TRINITY_DN45828_c4_g3,TRINITY_DN48986_c0_g1,TRINITY_DN48986_c0_g2,TRINITY_DN55122_c0_g1,TRINITY_DN55571_c1_g1,TRINITY_DN56783_c1_g1,TRINITY_DN63345_c0_g2,TRINITY_DN64248_c1_g1,TRINITY_DN64248_c1_g3,TRINITY_DN64554_c2_g2,TRINITY_DN65825_c1_g1,TRINITY_DN67465_c1_g2,TRINITY_DN70474_c0_g4,TRINITY_DN70834_c1_g3,TRINITY_DN71479_c0_g1,TRI…	TRINITY_DN31349_c0_g1,TRINITY_DN34975_c0_g1,TRINITY_DN41719_c0_g1,TRINITY_DN45828_c4_g3,TRINITY_DN48986_c0_g1,TRINITY_DN48986_c0_g2,TRINITY_DN55122_c0_g1,TRINITY_DN55571_c1_g1,TRINITY_DN56783_c1_g1,TRINITY_DN63345_c0_g2,TRINITY_DN64248_c1_g1,TRINITY_DN64248_c1_g3,TRINITY_DN64554_c2_g2,TRINITY_DN65825_c1_g1,TRINITY_DN67465_c1_g2,TRINITY_DN70474_c0_g4,TRINITY_DN70834_c1_g3,TRINITY_DN71479_c0_g1,TRI…
GO:0008652	cellular amino acid biosynthetic process	biological process	64/2514	702/46656	3.3e-05	0.00372522	TRINITY_DN40343_c0_g1,TRINITY_DN42467_c0_g1,TRINITY_DN47499_c0_g1,TRINITY_DN51708_c1_g1,TRINITY_DN55842_c0_g1,TRINITY_DN59853_c0_g1,TRINITY_DN63560_c0_g1,TRINITY_DN64692_c0_g1,TRINITY_DN64778_c0_g2,TRINITY_DN64778_c0_g3,TRINITY_DN65936_c0_g1,TRINITY_DN66043_c0_g1,TRINITY_DN66189_c2_g1,TRINITY_DN66442_c4_g1,TRINITY_DN66442_c4_g2,TRINITY_DN67074_c0_g2,TRINITY_DN67364_c0_g1,TRINITY_DN72907_c0_g1,TRI…	TRINITY_DN40343_c0_g1,TRINITY_DN42467_c0_g1,TRINITY_DN47499_c0_g1,TRINITY_DN51708_c1_g1,TRINITY_DN55842_c0_g1,TRINITY_DN59853_c0_g1,TRINITY_DN63560_c0_g1,TRINITY_DN64692_c0_g1,TRINITY_DN64778_c0_g2,TRINITY_DN64778_c0_g3,TRINITY_DN65936_c0_g1,TRINITY_DN66043_c0_g1,TRINITY_DN66189_c2_g1,TRINITY_DN66442_c4_g1,TRINITY_DN66442_c4_g2,TRINITY_DN67074_c0_g2,TRINITY_DN67364_c0_g1,TRINITY_DN72907_c0_g1,TRI…
GO:0070647	protein modification by small protein conjugation or removal	biological process	64/2514	1359/46656	0.88377	1	TRINITY_DN48167_c1_g1,TRINITY_DN48401_c0_g3,TRINITY_DN50503_c2_g1,TRINITY_DN51384_c0_g1,TRINITY_DN55634_c0_g3,TRINITY_DN55823_c2_g2,TRINITY_DN59318_c1_g2,TRINITY_DN62581_c0_g1,TRINITY_DN69285_c1_g6,TRINITY_DN70655_c0_g1,TRINITY_DN73007_c0_g1,TRINITY_DN73123_c1_g4,TRINITY_DN73223_c0_g1,TRINITY_DN73299_c0_g1,TRINITY_DN73299_c0_g2,TRINITY_DN73444_c0_g2,TRINITY_DN73698_c2_g1,TRINITY_DN74698_c0_g1,TRI…	TRINITY_DN48167_c1_g1,TRINITY_DN48401_c0_g3,TRINITY_DN50503_c2_g1,TRINITY_DN51384_c0_g1,TRINITY_DN55634_c0_g3,TRINITY_DN55823_c2_g2,TRINITY_DN59318_c1_g2,TRINITY_DN62581_c0_g1,TRINITY_DN69285_c1_g6,TRINITY_DN70655_c0_g1,TRINITY_DN73007_c0_g1,TRINITY_DN73123_c1_g4,TRINITY_DN73223_c0_g1,TRINITY_DN73299_c0_g1,TRINITY_DN73299_c0_g2,TRINITY_DN73444_c0_g2,TRINITY_DN73698_c2_g1,TRINITY_DN74698_c0_g1,TRI…
GO:0099402	plant organ development	biological process	64/2514	1723/46656	0.9996	1	TRINITY_DN38267_c0_g1,TRINITY_DN43839_c2_g1,TRINITY_DN47011_c2_g2,TRINITY_DN50033_c0_g1,TRINITY_DN52686_c0_g2,TRINITY_DN53720_c0_g1,TRINITY_DN61299_c3_g1,TRINITY_DN62110_c1_g2,TRINITY_DN63845_c1_g2,TRINITY_DN64692_c0_g1,TRINITY_DN66630_c0_g1,TRINITY_DN69019_c0_g1,TRINITY_DN71193_c0_g3,TRINITY_DN71605_c2_g2,TRINITY_DN73527_c0_g1,TRINITY_DN73527_c0_g5,TRINITY_DN73587_c2_g2,TRINITY_DN74698_c0_g1,TRI…	TRINITY_DN38267_c0_g1,TRINITY_DN43839_c2_g1,TRINITY_DN47011_c2_g2,TRINITY_DN50033_c0_g1,TRINITY_DN52686_c0_g2,TRINITY_DN53720_c0_g1,TRINITY_DN61299_c3_g1,TRINITY_DN62110_c1_g2,TRINITY_DN63845_c1_g2,TRINITY_DN64692_c0_g1,TRINITY_DN66630_c0_g1,TRINITY_DN69019_c0_g1,TRINITY_DN71193_c0_g3,TRINITY_DN71605_c2_g2,TRINITY_DN73527_c0_g1,TRINITY_DN73527_c0_g5,TRINITY_DN73587_c2_g2,TRINITY_DN74698_c0_g1,TRI…
GO:0009260	ribonucleotide biosynthetic process	biological process	63/2514	711/46656	8.7e-05	0.00841803	TRINITY_DN31349_c0_g1,TRINITY_DN34975_c0_g1,TRINITY_DN41719_c0_g1,TRINITY_DN45828_c4_g3,TRINITY_DN48986_c0_g1,TRINITY_DN48986_c0_g2,TRINITY_DN55122_c0_g1,TRINITY_DN55571_c1_g1,TRINITY_DN56783_c1_g1,TRINITY_DN63345_c0_g2,TRINITY_DN64248_c1_g1,TRINITY_DN64248_c1_g3,TRINITY_DN64554_c2_g2,TRINITY_DN65825_c1_g1,TRINITY_DN67465_c1_g2,TRINITY_DN70474_c0_g4,TRINITY_DN70834_c1_g3,TRINITY_DN70954_c0_g1,TRI…	TRINITY_DN31349_c0_g1,TRINITY_DN34975_c0_g1,TRINITY_DN41719_c0_g1,TRINITY_DN45828_c4_g3,TRINITY_DN48986_c0_g1,TRINITY_DN48986_c0_g2,TRINITY_DN55122_c0_g1,TRINITY_DN55571_c1_g1,TRINITY_DN56783_c1_g1,TRINITY_DN63345_c0_g2,TRINITY_DN64248_c1_g1,TRINITY_DN64248_c1_g3,TRINITY_DN64554_c2_g2,TRINITY_DN65825_c1_g1,TRINITY_DN67465_c1_g2,TRINITY_DN70474_c0_g4,TRINITY_DN70834_c1_g3,TRINITY_DN70954_c0_g1,TRI…
GO:0010154	fruit development	biological process	63/2514	1304/46656	0.83275	1	TRINITY_DN39372_c0_g1,TRINITY_DN43839_c2_g1,TRINITY_DN46056_c0_g1,TRINITY_DN48083_c3_g1,TRINITY_DN50233_c0_g1,TRINITY_DN50503_c2_g1,TRINITY_DN54184_c1_g4,TRINITY_DN55932_c1_g1,TRINITY_DN56291_c1_g1,TRINITY_DN56811_c0_g4,TRINITY_DN57227_c1_g1,TRINITY_DN57987_c0_g1,TRINITY_DN63433_c1_g3,TRINITY_DN63762_c0_g2,TRINITY_DN64692_c0_g1,TRINITY_DN66717_c0_g1,TRINITY_DN66717_c0_g2,TRINITY_DN73299_c0_g2,TRI…	TRINITY_DN39372_c0_g1,TRINITY_DN43839_c2_g1,TRINITY_DN46056_c0_g1,TRINITY_DN48083_c3_g1,TRINITY_DN50233_c0_g1,TRINITY_DN50503_c2_g1,TRINITY_DN54184_c1_g4,TRINITY_DN55932_c1_g1,TRINITY_DN56291_c1_g1,TRINITY_DN56811_c0_g4,TRINITY_DN57227_c1_g1,TRINITY_DN57987_c0_g1,TRINITY_DN63433_c1_g3,TRINITY_DN63762_c0_g2,TRINITY_DN64692_c0_g1,TRINITY_DN66717_c0_g1,TRINITY_DN66717_c0_g2,TRINITY_DN73299_c0_g2,TRI…
GO:0034220	ion transmembrane transport	biological process	63/2514	762/46656	0.00056	0.0412838	TRINITY_DN31349_c0_g1,TRINITY_DN43749_c0_g1,TRINITY_DN44764_c3_g1,TRINITY_DN47333_c1_g3,TRINITY_DN55522_c2_g2,TRINITY_DN55571_c1_g1,TRINITY_DN60362_c0_g1,TRINITY_DN60561_c0_g1,TRINITY_DN62144_c0_g3,TRINITY_DN62813_c2_g2,TRINITY_DN63762_c0_g2,TRINITY_DN63932_c0_g2,TRINITY_DN64248_c1_g1,TRINITY_DN64248_c1_g3,TRINITY_DN64434_c1_g3,TRINITY_DN64554_c2_g2,TRINITY_DN66130_c0_g1,TRINITY_DN66777_c0_g4,TRI…	TRINITY_DN31349_c0_g1,TRINITY_DN43749_c0_g1,TRINITY_DN44764_c3_g1,TRINITY_DN47333_c1_g3,TRINITY_DN55522_c2_g2,TRINITY_DN55571_c1_g1,TRINITY_DN60362_c0_g1,TRINITY_DN60561_c0_g1,TRINITY_DN62144_c0_g3,TRINITY_DN62813_c2_g2,TRINITY_DN63762_c0_g2,TRINITY_DN63932_c0_g2,TRINITY_DN64248_c1_g1,TRINITY_DN64248_c1_g3,TRINITY_DN64434_c1_g3,TRINITY_DN64554_c2_g2,TRINITY_DN66130_c0_g1,TRINITY_DN66777_c0_g4,TRI…
GO:0046390	ribose phosphate biosynthetic process	biological process	63/2514	713/46656	9.4e-05	0.00901485	TRINITY_DN31349_c0_g1,TRINITY_DN34975_c0_g1,TRINITY_DN41719_c0_g1,TRINITY_DN45828_c4_g3,TRINITY_DN48986_c0_g1,TRINITY_DN48986_c0_g2,TRINITY_DN55122_c0_g1,TRINITY_DN55571_c1_g1,TRINITY_DN56783_c1_g1,TRINITY_DN63345_c0_g2,TRINITY_DN64248_c1_g1,TRINITY_DN64248_c1_g3,TRINITY_DN64554_c2_g2,TRINITY_DN65825_c1_g1,TRINITY_DN67465_c1_g2,TRINITY_DN70474_c0_g4,TRINITY_DN70834_c1_g3,TRINITY_DN70954_c0_g1,TRI…	TRINITY_DN31349_c0_g1,TRINITY_DN34975_c0_g1,TRINITY_DN41719_c0_g1,TRINITY_DN45828_c4_g3,TRINITY_DN48986_c0_g1,TRINITY_DN48986_c0_g2,TRINITY_DN55122_c0_g1,TRINITY_DN55571_c1_g1,TRINITY_DN56783_c1_g1,TRINITY_DN63345_c0_g2,TRINITY_DN64248_c1_g1,TRINITY_DN64248_c1_g3,TRINITY_DN64554_c2_g2,TRINITY_DN65825_c1_g1,TRINITY_DN67465_c1_g2,TRINITY_DN70474_c0_g4,TRINITY_DN70834_c1_g3,TRINITY_DN70954_c0_g1,TRI…
GO:0009124	nucleoside monophosphate biosynthetic process	biological process	62/2514	645/46656	9e-06	0.00126666	TRINITY_DN31349_c0_g1,TRINITY_DN34975_c0_g1,TRINITY_DN41719_c0_g1,TRINITY_DN45828_c4_g3,TRINITY_DN48986_c0_g1,TRINITY_DN48986_c0_g2,TRINITY_DN55571_c1_g1,TRINITY_DN56783_c1_g1,TRINITY_DN62834_c1_g2,TRINITY_DN63345_c0_g2,TRINITY_DN64248_c1_g1,TRINITY_DN64248_c1_g3,TRINITY_DN64554_c2_g2,TRINITY_DN65825_c1_g1,TRINITY_DN67465_c1_g2,TRINITY_DN70474_c0_g4,TRINITY_DN70834_c1_g3,TRINITY_DN70954_c0_g1,TRI…	TRINITY_DN31349_c0_g1,TRINITY_DN34975_c0_g1,TRINITY_DN41719_c0_g1,TRINITY_DN45828_c4_g3,TRINITY_DN48986_c0_g1,TRINITY_DN48986_c0_g2,TRINITY_DN55571_c1_g1,TRINITY_DN56783_c1_g1,TRINITY_DN62834_c1_g2,TRINITY_DN63345_c0_g2,TRINITY_DN64248_c1_g1,TRINITY_DN64248_c1_g3,TRINITY_DN64554_c2_g2,TRINITY_DN65825_c1_g1,TRINITY_DN67465_c1_g2,TRINITY_DN70474_c0_g4,TRINITY_DN70834_c1_g3,TRINITY_DN70954_c0_g1,TRI…
GO:0009199	ribonucleoside triphosphate metabolic process	biological process	62/2514	682/46656	4.8e-05	0.00500169	TRINITY_DN31349_c0_g1,TRINITY_DN41719_c0_g1,TRINITY_DN45828_c4_g3,TRINITY_DN48986_c0_g1,TRINITY_DN48986_c0_g2,TRINITY_DN55122_c0_g1,TRINITY_DN55571_c1_g1,TRINITY_DN56783_c1_g1,TRINITY_DN61871_c0_g1,TRINITY_DN63345_c0_g2,TRINITY_DN64248_c1_g1,TRINITY_DN64248_c1_g3,TRINITY_DN64554_c2_g2,TRINITY_DN65825_c1_g1,TRINITY_DN67465_c1_g2,TRINITY_DN70696_c2_g1,TRINITY_DN70834_c1_g3,TRINITY_DN70954_c0_g1,TRI…	TRINITY_DN31349_c0_g1,TRINITY_DN41719_c0_g1,TRINITY_DN45828_c4_g3,TRINITY_DN48986_c0_g1,TRINITY_DN48986_c0_g2,TRINITY_DN55122_c0_g1,TRINITY_DN55571_c1_g1,TRINITY_DN56783_c1_g1,TRINITY_DN61871_c0_g1,TRINITY_DN63345_c0_g2,TRINITY_DN64248_c1_g1,TRINITY_DN64248_c1_g3,TRINITY_DN64554_c2_g2,TRINITY_DN65825_c1_g1,TRINITY_DN67465_c1_g2,TRINITY_DN70696_c2_g1,TRINITY_DN70834_c1_g3,TRINITY_DN70954_c0_g1,TRI…
GO:0009314	response to radiation	biological process	62/2514	1465/46656	0.98255	1	TRINITY_DN49882_c0_g2,TRINITY_DN50114_c0_g1,TRINITY_DN51810_c1_g1,TRINITY_DN52531_c3_g5,TRINITY_DN52531_c3_g8,TRINITY_DN54881_c0_g1,TRINITY_DN55122_c0_g1,TRINITY_DN57191_c0_g1,TRINITY_DN57609_c1_g1,TRINITY_DN58800_c2_g2,TRINITY_DN62282_c1_g2,TRINITY_DN62397_c2_g2,TRINITY_DN63903_c2_g1,TRINITY_DN64073_c5_g2,TRINITY_DN65015_c0_g2,TRINITY_DN66396_c0_g2,TRINITY_DN68471_c0_g1,TRINITY_DN70000_c1_g2,TRI…	TRINITY_DN49882_c0_g2,TRINITY_DN50114_c0_g1,TRINITY_DN51810_c1_g1,TRINITY_DN52531_c3_g5,TRINITY_DN52531_c3_g8,TRINITY_DN54881_c0_g1,TRINITY_DN55122_c0_g1,TRINITY_DN57191_c0_g1,TRINITY_DN57609_c1_g1,TRINITY_DN58800_c2_g2,TRINITY_DN62282_c1_g2,TRINITY_DN62397_c2_g2,TRINITY_DN63903_c2_g1,TRINITY_DN64073_c5_g2,TRINITY_DN65015_c0_g2,TRINITY_DN66396_c0_g2,TRINITY_DN68471_c0_g1,TRINITY_DN70000_c1_g2,TRI…
GO:0022402	cell cycle process	biological process	62/2514	1063/46656	0.27658	1	TRINITY_DN50836_c0_g1,TRINITY_DN51020_c0_g1,TRINITY_DN55455_c1_g5,TRINITY_DN55455_c1_g6,TRINITY_DN57679_c0_g1,TRINITY_DN60739_c0_g3,TRINITY_DN60924_c0_g1,TRINITY_DN62423_c3_g1,TRINITY_DN66969_c1_g2,TRINITY_DN68471_c0_g1,TRINITY_DN70561_c0_g2,TRINITY_DN71046_c0_g1,TRINITY_DN72105_c0_g1,TRINITY_DN72105_c0_g2,TRINITY_DN73792_c0_g1,TRINITY_DN74317_c0_g3,TRINITY_DN74736_c0_g2,TRINITY_DN75683_c1_g1,TRI…	TRINITY_DN50836_c0_g1,TRINITY_DN51020_c0_g1,TRINITY_DN55455_c1_g5,TRINITY_DN55455_c1_g6,TRINITY_DN57679_c0_g1,TRINITY_DN60739_c0_g3,TRINITY_DN60924_c0_g1,TRINITY_DN62423_c3_g1,TRINITY_DN66969_c1_g2,TRINITY_DN68471_c0_g1,TRINITY_DN70561_c0_g2,TRINITY_DN71046_c0_g1,TRINITY_DN72105_c0_g1,TRINITY_DN72105_c0_g2,TRINITY_DN73792_c0_g1,TRINITY_DN74317_c0_g3,TRINITY_DN74736_c0_g2,TRINITY_DN75683_c1_g1,TRI…
GO:0044270	cellular nitrogen compound catabolic process	biological process	62/2514	889/46656	0.02386	0.660893	TRINITY_DN34177_c0_g1,TRINITY_DN41719_c0_g1,TRINITY_DN45828_c4_g3,TRINITY_DN45941_c4_g1,TRINITY_DN48986_c0_g1,TRINITY_DN48986_c0_g2,TRINITY_DN51477_c2_g1,TRINITY_DN56783_c1_g1,TRINITY_DN57831_c0_g1,TRINITY_DN57831_c0_g2,TRINITY_DN57990_c2_g2,TRINITY_DN58438_c0_g2,TRINITY_DN63345_c0_g2,TRINITY_DN65825_c1_g1,TRINITY_DN67465_c1_g2,TRINITY_DN67649_c1_g3,TRINITY_DN70834_c1_g3,TRINITY_DN71143_c1_g1,TRI…	TRINITY_DN34177_c0_g1,TRINITY_DN41719_c0_g1,TRINITY_DN45828_c4_g3,TRINITY_DN45941_c4_g1,TRINITY_DN48986_c0_g1,TRINITY_DN48986_c0_g2,TRINITY_DN51477_c2_g1,TRINITY_DN56783_c1_g1,TRINITY_DN57831_c0_g1,TRINITY_DN57831_c0_g2,TRINITY_DN57990_c2_g2,TRINITY_DN58438_c0_g2,TRINITY_DN63345_c0_g2,TRINITY_DN65825_c1_g1,TRINITY_DN67465_c1_g2,TRINITY_DN67649_c1_g3,TRINITY_DN70834_c1_g3,TRINITY_DN71143_c1_g1,TRI…
GO:0006164	purine nucleotide biosynthetic process	biological process	61/2514	608/46656	2.8e-06	0.000439762	TRINITY_DN31349_c0_g1,TRINITY_DN34975_c0_g1,TRINITY_DN41719_c0_g1,TRINITY_DN45828_c4_g3,TRINITY_DN48986_c0_g1,TRINITY_DN48986_c0_g2,TRINITY_DN55122_c0_g1,TRINITY_DN55571_c1_g1,TRINITY_DN56783_c1_g1,TRINITY_DN63345_c0_g2,TRINITY_DN64248_c1_g1,TRINITY_DN64248_c1_g3,TRINITY_DN64554_c2_g2,TRINITY_DN65825_c1_g1,TRINITY_DN67465_c1_g2,TRINITY_DN70474_c0_g4,TRINITY_DN70834_c1_g3,TRINITY_DN71479_c0_g1,TRI…	TRINITY_DN31349_c0_g1,TRINITY_DN34975_c0_g1,TRINITY_DN41719_c0_g1,TRINITY_DN45828_c4_g3,TRINITY_DN48986_c0_g1,TRINITY_DN48986_c0_g2,TRINITY_DN55122_c0_g1,TRINITY_DN55571_c1_g1,TRINITY_DN56783_c1_g1,TRINITY_DN63345_c0_g2,TRINITY_DN64248_c1_g1,TRINITY_DN64248_c1_g3,TRINITY_DN64554_c2_g2,TRINITY_DN65825_c1_g1,TRINITY_DN67465_c1_g2,TRINITY_DN70474_c0_g4,TRINITY_DN70834_c1_g3,TRINITY_DN71479_c0_g1,TRI…
GO:0006281	DNA repair	biological process	61/2514	1352/46656	0.93749	1	TRINITY_DN36271_c0_g1,TRINITY_DN45941_c4_g1,TRINITY_DN47488_c5_g1,TRINITY_DN51477_c2_g1,TRINITY_DN54551_c0_g5,TRINITY_DN61116_c1_g3,TRINITY_DN61652_c0_g1,TRINITY_DN61652_c0_g2,TRINITY_DN65015_c0_g2,TRINITY_DN66396_c0_g2,TRINITY_DN66738_c1_g1,TRINITY_DN72105_c0_g1,TRINITY_DN72105_c0_g2,TRINITY_DN73206_c0_g1,TRINITY_DN73223_c0_g1,TRINITY_DN73482_c2_g1,TRINITY_DN73743_c0_g2,TRINITY_DN73878_c1_g2,TRI…	TRINITY_DN36271_c0_g1,TRINITY_DN45941_c4_g1,TRINITY_DN47488_c5_g1,TRINITY_DN51477_c2_g1,TRINITY_DN54551_c0_g5,TRINITY_DN61116_c1_g3,TRINITY_DN61652_c0_g1,TRINITY_DN61652_c0_g2,TRINITY_DN65015_c0_g2,TRINITY_DN66396_c0_g2,TRINITY_DN66738_c1_g1,TRINITY_DN72105_c0_g1,TRINITY_DN72105_c0_g2,TRINITY_DN73206_c0_g1,TRINITY_DN73223_c0_g1,TRINITY_DN73482_c2_g1,TRINITY_DN73743_c0_g2,TRINITY_DN73878_c1_g2,TRI…
GO:0009144	purine nucleoside triphosphate metabolic process	biological process	61/2514	630/46656	8.4e-06	0.00121203	TRINITY_DN31349_c0_g1,TRINITY_DN41719_c0_g1,TRINITY_DN45828_c4_g3,TRINITY_DN48986_c0_g1,TRINITY_DN48986_c0_g2,TRINITY_DN55122_c0_g1,TRINITY_DN55571_c1_g1,TRINITY_DN56783_c1_g1,TRINITY_DN61871_c0_g1,TRINITY_DN63345_c0_g2,TRINITY_DN64248_c1_g1,TRINITY_DN64248_c1_g3,TRINITY_DN64554_c2_g2,TRINITY_DN65825_c1_g1,TRINITY_DN67465_c1_g2,TRINITY_DN70696_c2_g1,TRINITY_DN70834_c1_g3,TRINITY_DN71479_c0_g1,TRI…	TRINITY_DN31349_c0_g1,TRINITY_DN41719_c0_g1,TRINITY_DN45828_c4_g3,TRINITY_DN48986_c0_g1,TRINITY_DN48986_c0_g2,TRINITY_DN55122_c0_g1,TRINITY_DN55571_c1_g1,TRINITY_DN56783_c1_g1,TRINITY_DN61871_c0_g1,TRINITY_DN63345_c0_g2,TRINITY_DN64248_c1_g1,TRINITY_DN64248_c1_g3,TRINITY_DN64554_c2_g2,TRINITY_DN65825_c1_g1,TRINITY_DN67465_c1_g2,TRINITY_DN70696_c2_g1,TRINITY_DN70834_c1_g3,TRINITY_DN71479_c0_g1,TRI…
GO:0009152	purine ribonucleotide biosynthetic process	biological process	61/2514	605/46656	2.4e-06	0.000382482	TRINITY_DN31349_c0_g1,TRINITY_DN34975_c0_g1,TRINITY_DN41719_c0_g1,TRINITY_DN45828_c4_g3,TRINITY_DN48986_c0_g1,TRINITY_DN48986_c0_g2,TRINITY_DN55122_c0_g1,TRINITY_DN55571_c1_g1,TRINITY_DN56783_c1_g1,TRINITY_DN63345_c0_g2,TRINITY_DN64248_c1_g1,TRINITY_DN64248_c1_g3,TRINITY_DN64554_c2_g2,TRINITY_DN65825_c1_g1,TRINITY_DN67465_c1_g2,TRINITY_DN70474_c0_g4,TRINITY_DN70834_c1_g3,TRINITY_DN71479_c0_g1,TRI…	TRINITY_DN31349_c0_g1,TRINITY_DN34975_c0_g1,TRINITY_DN41719_c0_g1,TRINITY_DN45828_c4_g3,TRINITY_DN48986_c0_g1,TRINITY_DN48986_c0_g2,TRINITY_DN55122_c0_g1,TRINITY_DN55571_c1_g1,TRINITY_DN56783_c1_g1,TRINITY_DN63345_c0_g2,TRINITY_DN64248_c1_g1,TRINITY_DN64248_c1_g3,TRINITY_DN64554_c2_g2,TRINITY_DN65825_c1_g1,TRINITY_DN67465_c1_g2,TRINITY_DN70474_c0_g4,TRINITY_DN70834_c1_g3,TRINITY_DN71479_c0_g1,TRI…
GO:0046700	heterocycle catabolic process	biological process	61/2514	891/46656	0.03409	0.846672	TRINITY_DN34177_c0_g1,TRINITY_DN41719_c0_g1,TRINITY_DN45828_c4_g3,TRINITY_DN45941_c4_g1,TRINITY_DN48986_c0_g1,TRINITY_DN48986_c0_g2,TRINITY_DN51477_c2_g1,TRINITY_DN56783_c1_g1,TRINITY_DN57831_c0_g1,TRINITY_DN57831_c0_g2,TRINITY_DN57990_c2_g2,TRINITY_DN63345_c0_g2,TRINITY_DN65825_c1_g1,TRINITY_DN67465_c1_g2,TRINITY_DN67649_c1_g3,TRINITY_DN70834_c1_g3,TRINITY_DN71143_c1_g1,TRINITY_DN71143_c1_g2,TRI…	TRINITY_DN34177_c0_g1,TRINITY_DN41719_c0_g1,TRINITY_DN45828_c4_g3,TRINITY_DN45941_c4_g1,TRINITY_DN48986_c0_g1,TRINITY_DN48986_c0_g2,TRINITY_DN51477_c2_g1,TRINITY_DN56783_c1_g1,TRINITY_DN57831_c0_g1,TRINITY_DN57831_c0_g2,TRINITY_DN57990_c2_g2,TRINITY_DN63345_c0_g2,TRINITY_DN65825_c1_g1,TRINITY_DN67465_c1_g2,TRINITY_DN67649_c1_g3,TRINITY_DN70834_c1_g3,TRINITY_DN71143_c1_g1,TRINITY_DN71143_c1_g2,TRI…
GO:0009142	nucleoside triphosphate biosynthetic process	biological process	60/2514	537/46656	9.3e-08	2.65221e-05	TRINITY_DN31349_c0_g1,TRINITY_DN41719_c0_g1,TRINITY_DN45828_c4_g3,TRINITY_DN48986_c0_g1,TRINITY_DN48986_c0_g2,TRINITY_DN55122_c0_g1,TRINITY_DN55571_c1_g1,TRINITY_DN56783_c1_g1,TRINITY_DN56821_c0_g1,TRINITY_DN56821_c0_g2,TRINITY_DN63345_c0_g2,TRINITY_DN64248_c1_g1,TRINITY_DN64248_c1_g3,TRINITY_DN64554_c2_g2,TRINITY_DN65825_c1_g1,TRINITY_DN67465_c1_g2,TRINITY_DN70834_c1_g3,TRINITY_DN70954_c0_g1,TRI…	TRINITY_DN31349_c0_g1,TRINITY_DN41719_c0_g1,TRINITY_DN45828_c4_g3,TRINITY_DN48986_c0_g1,TRINITY_DN48986_c0_g2,TRINITY_DN55122_c0_g1,TRINITY_DN55571_c1_g1,TRINITY_DN56783_c1_g1,TRINITY_DN56821_c0_g1,TRINITY_DN56821_c0_g2,TRINITY_DN63345_c0_g2,TRINITY_DN64248_c1_g1,TRINITY_DN64248_c1_g3,TRINITY_DN64554_c2_g2,TRINITY_DN65825_c1_g1,TRINITY_DN67465_c1_g2,TRINITY_DN70834_c1_g3,TRINITY_DN70954_c0_g1,TRI…
GO:0009156	ribonucleoside monophosphate biosynthetic process	biological process	60/2514	619/46656	9.6e-06	0.00133378	TRINITY_DN31349_c0_g1,TRINITY_DN34975_c0_g1,TRINITY_DN41719_c0_g1,TRINITY_DN45828_c4_g3,TRINITY_DN48986_c0_g1,TRINITY_DN48986_c0_g2,TRINITY_DN55571_c1_g1,TRINITY_DN56783_c1_g1,TRINITY_DN63345_c0_g2,TRINITY_DN64248_c1_g1,TRINITY_DN64248_c1_g3,TRINITY_DN64554_c2_g2,TRINITY_DN65825_c1_g1,TRINITY_DN67465_c1_g2,TRINITY_DN70474_c0_g4,TRINITY_DN70834_c1_g3,TRINITY_DN70954_c0_g1,TRINITY_DN71479_c0_g1,TRI…	TRINITY_DN31349_c0_g1,TRINITY_DN34975_c0_g1,TRINITY_DN41719_c0_g1,TRINITY_DN45828_c4_g3,TRINITY_DN48986_c0_g1,TRINITY_DN48986_c0_g2,TRINITY_DN55571_c1_g1,TRINITY_DN56783_c1_g1,TRINITY_DN63345_c0_g2,TRINITY_DN64248_c1_g1,TRINITY_DN64248_c1_g3,TRINITY_DN64554_c2_g2,TRINITY_DN65825_c1_g1,TRINITY_DN67465_c1_g2,TRINITY_DN70474_c0_g4,TRINITY_DN70834_c1_g3,TRINITY_DN70954_c0_g1,TRINITY_DN71479_c0_g1,TRI…
GO:0009205	purine ribonucleoside triphosphate metabolic process	biological process	60/2514	624/46656	1.2e-05	0.00154814	TRINITY_DN31349_c0_g1,TRINITY_DN41719_c0_g1,TRINITY_DN45828_c4_g3,TRINITY_DN48986_c0_g1,TRINITY_DN48986_c0_g2,TRINITY_DN55122_c0_g1,TRINITY_DN55571_c1_g1,TRINITY_DN56783_c1_g1,TRINITY_DN61871_c0_g1,TRINITY_DN63345_c0_g2,TRINITY_DN64248_c1_g1,TRINITY_DN64248_c1_g3,TRINITY_DN64554_c2_g2,TRINITY_DN65825_c1_g1,TRINITY_DN67465_c1_g2,TRINITY_DN70696_c2_g1,TRINITY_DN70834_c1_g3,TRINITY_DN71479_c0_g1,TRI…	TRINITY_DN31349_c0_g1,TRINITY_DN41719_c0_g1,TRINITY_DN45828_c4_g3,TRINITY_DN48986_c0_g1,TRINITY_DN48986_c0_g2,TRINITY_DN55122_c0_g1,TRINITY_DN55571_c1_g1,TRINITY_DN56783_c1_g1,TRINITY_DN61871_c0_g1,TRINITY_DN63345_c0_g2,TRINITY_DN64248_c1_g1,TRINITY_DN64248_c1_g3,TRINITY_DN64554_c2_g2,TRINITY_DN65825_c1_g1,TRINITY_DN67465_c1_g2,TRINITY_DN70696_c2_g1,TRINITY_DN70834_c1_g3,TRINITY_DN71479_c0_g1,TRI…
GO:0048583	regulation of response to stimulus	biological process	60/2514	1627/46656	0.99953	1	TRINITY_DN42107_c0_g1,TRINITY_DN46178_c2_g1,TRINITY_DN48401_c0_g3,TRINITY_DN50037_c3_g1,TRINITY_DN50114_c0_g1,TRINITY_DN51786_c2_g1,TRINITY_DN55823_c2_g2,TRINITY_DN57351_c1_g2,TRINITY_DN62144_c0_g3,TRINITY_DN66866_c2_g5,TRINITY_DN68238_c1_g2,TRINITY_DN69383_c2_g1,TRINITY_DN69561_c1_g2,TRINITY_DN71415_c0_g1,TRINITY_DN71605_c2_g2,TRINITY_DN73223_c0_g1,TRINITY_DN74089_c0_g1,TRINITY_DN74698_c0_g1,TRI…	TRINITY_DN42107_c0_g1,TRINITY_DN46178_c2_g1,TRINITY_DN48401_c0_g3,TRINITY_DN50037_c3_g1,TRINITY_DN50114_c0_g1,TRINITY_DN51786_c2_g1,TRINITY_DN55823_c2_g2,TRINITY_DN57351_c1_g2,TRINITY_DN62144_c0_g3,TRINITY_DN66866_c2_g5,TRINITY_DN68238_c1_g2,TRINITY_DN69383_c2_g1,TRINITY_DN69561_c1_g2,TRINITY_DN71415_c0_g1,TRINITY_DN71605_c2_g2,TRINITY_DN73223_c0_g1,TRINITY_DN74089_c0_g1,TRINITY_DN74698_c0_g1,TRI…
GO:0098542	defense response to other organism	biological process	60/2514	1294/46656	0.90134	1	TRINITY_DN42107_c0_g1,TRINITY_DN45263_c0_g1,TRINITY_DN46178_c2_g1,TRINITY_DN47258_c3_g2,TRINITY_DN55054_c0_g1,TRINITY_DN55342_c1_g1,TRINITY_DN60200_c0_g1,TRINITY_DN62094_c2_g1,TRINITY_DN62677_c0_g1,TRINITY_DN63845_c1_g1,TRINITY_DN63845_c1_g2,TRINITY_DN64184_c0_g1,TRINITY_DN64602_c0_g1,TRINITY_DN65799_c1_g2,TRINITY_DN66866_c2_g5,TRINITY_DN67308_c0_g2,TRINITY_DN67649_c1_g3,TRINITY_DN68347_c1_g2,TRI…	TRINITY_DN42107_c0_g1,TRINITY_DN45263_c0_g1,TRINITY_DN46178_c2_g1,TRINITY_DN47258_c3_g2,TRINITY_DN55054_c0_g1,TRINITY_DN55342_c1_g1,TRINITY_DN60200_c0_g1,TRINITY_DN62094_c2_g1,TRINITY_DN62677_c0_g1,TRINITY_DN63845_c1_g1,TRINITY_DN63845_c1_g2,TRINITY_DN64184_c0_g1,TRINITY_DN64602_c0_g1,TRINITY_DN65799_c1_g2,TRINITY_DN66866_c2_g5,TRINITY_DN67308_c0_g2,TRINITY_DN67649_c1_g3,TRINITY_DN68347_c1_g2,TRI…
GO:0022618	ribonucleoprotein complex assembly	biological process	59/2514	447/46656	2.5e-10	9.34224e-08	TRINITY_DN56362_c1_g2,TRINITY_DN59251_c0_g1,TRINITY_DN60594_c2_g1,TRINITY_DN62037_c0_g1,TRINITY_DN62037_c0_g2,TRINITY_DN62423_c3_g1,TRINITY_DN63369_c0_g1,TRINITY_DN63605_c1_g2,TRINITY_DN64158_c0_g3,TRINITY_DN64158_c0_g5,TRINITY_DN66866_c2_g5,TRINITY_DN70053_c1_g2,TRINITY_DN72032_c0_g1,TRINITY_DN74201_c1_g1,TRINITY_DN74201_c1_g2,TRINITY_DN74201_c1_g3,TRINITY_DN74999_c0_g1,TRINITY_DN75527_c1_g2,TRI…	TRINITY_DN56362_c1_g2,TRINITY_DN59251_c0_g1,TRINITY_DN60594_c2_g1,TRINITY_DN62037_c0_g1,TRINITY_DN62037_c0_g2,TRINITY_DN62423_c3_g1,TRINITY_DN63369_c0_g1,TRINITY_DN63605_c1_g2,TRINITY_DN64158_c0_g3,TRINITY_DN64158_c0_g5,TRINITY_DN66866_c2_g5,TRINITY_DN70053_c1_g2,TRINITY_DN72032_c0_g1,TRINITY_DN74201_c1_g1,TRINITY_DN74201_c1_g2,TRINITY_DN74201_c1_g3,TRINITY_DN74999_c0_g1,TRINITY_DN75527_c1_g2,TRI…
GO:0043632	modification-dependent macromolecule catabolic process	biological process	59/2514	847/46656	0.02748	0.715867	TRINITY_DN48401_c0_g3,TRINITY_DN50196_c0_g1,TRINITY_DN51384_c0_g1,TRINITY_DN55823_c2_g2,TRINITY_DN60178_c0_g2,TRINITY_DN60200_c0_g1,TRINITY_DN61428_c5_g1,TRINITY_DN64396_c1_g1,TRINITY_DN64396_c1_g2,TRINITY_DN65759_c2_g2,TRINITY_DN69229_c1_g1,TRINITY_DN69383_c2_g1,TRINITY_DN73007_c0_g1,TRINITY_DN73123_c1_g4,TRINITY_DN73299_c0_g1,TRINITY_DN73299_c0_g2,TRINITY_DN75034_c1_g4,TRINITY_DN75481_c0_g1,TRI…	TRINITY_DN48401_c0_g3,TRINITY_DN50196_c0_g1,TRINITY_DN51384_c0_g1,TRINITY_DN55823_c2_g2,TRINITY_DN60178_c0_g2,TRINITY_DN60200_c0_g1,TRINITY_DN61428_c5_g1,TRINITY_DN64396_c1_g1,TRINITY_DN64396_c1_g2,TRINITY_DN65759_c2_g2,TRINITY_DN69229_c1_g1,TRINITY_DN69383_c2_g1,TRINITY_DN73007_c0_g1,TRINITY_DN73123_c1_g4,TRINITY_DN73299_c0_g1,TRINITY_DN73299_c0_g2,TRINITY_DN75034_c1_g4,TRINITY_DN75481_c0_g1,TRI…
GO:0044264	cellular polysaccharide metabolic process	biological process	59/2514	811/46656	0.01266	0.436931	TRINITY_DN34538_c0_g1,TRINITY_DN37211_c0_g1,TRINITY_DN38413_c0_g1,TRINITY_DN39836_c0_g1,TRINITY_DN41402_c0_g1,TRINITY_DN44081_c0_g2,TRINITY_DN44171_c0_g1,TRINITY_DN45529_c0_g1,TRINITY_DN59978_c0_g1,TRINITY_DN65896_c0_g1,TRINITY_DN66969_c1_g2,TRINITY_DN66969_c1_g4,TRINITY_DN67130_c0_g2,TRINITY_DN68613_c0_g2,TRINITY_DN69141_c2_g1,TRINITY_DN70954_c0_g1,TRINITY_DN72702_c0_g4,TRINITY_DN72722_c1_g2,TRI…	TRINITY_DN34538_c0_g1,TRINITY_DN37211_c0_g1,TRINITY_DN38413_c0_g1,TRINITY_DN39836_c0_g1,TRINITY_DN41402_c0_g1,TRINITY_DN44081_c0_g2,TRINITY_DN44171_c0_g1,TRINITY_DN45529_c0_g1,TRINITY_DN59978_c0_g1,TRINITY_DN65896_c0_g1,TRINITY_DN66969_c1_g2,TRINITY_DN66969_c1_g4,TRINITY_DN67130_c0_g2,TRINITY_DN68613_c0_g2,TRINITY_DN69141_c2_g1,TRINITY_DN70954_c0_g1,TRINITY_DN72702_c0_g4,TRINITY_DN72722_c1_g2,TRI…
GO:0071826	ribonucleoprotein complex subunit organization	biological process	59/2514	457/46656	5.9e-10	2.13128e-07	TRINITY_DN56362_c1_g2,TRINITY_DN59251_c0_g1,TRINITY_DN60594_c2_g1,TRINITY_DN62037_c0_g1,TRINITY_DN62037_c0_g2,TRINITY_DN62423_c3_g1,TRINITY_DN63369_c0_g1,TRINITY_DN63605_c1_g2,TRINITY_DN64158_c0_g3,TRINITY_DN64158_c0_g5,TRINITY_DN66866_c2_g5,TRINITY_DN70053_c1_g2,TRINITY_DN72032_c0_g1,TRINITY_DN74201_c1_g1,TRINITY_DN74201_c1_g2,TRINITY_DN74201_c1_g3,TRINITY_DN74999_c0_g1,TRINITY_DN75527_c1_g2,TRI…	TRINITY_DN56362_c1_g2,TRINITY_DN59251_c0_g1,TRINITY_DN60594_c2_g1,TRINITY_DN62037_c0_g1,TRINITY_DN62037_c0_g2,TRINITY_DN62423_c3_g1,TRINITY_DN63369_c0_g1,TRINITY_DN63605_c1_g2,TRINITY_DN64158_c0_g3,TRINITY_DN64158_c0_g5,TRINITY_DN66866_c2_g5,TRINITY_DN70053_c1_g2,TRINITY_DN72032_c0_g1,TRINITY_DN74201_c1_g1,TRINITY_DN74201_c1_g2,TRINITY_DN74201_c1_g3,TRINITY_DN74999_c0_g1,TRINITY_DN75527_c1_g2,TRI…
GO:0006790	sulfur compound metabolic process	biological process	58/2514	913/46656	0.11124	1	TRINITY_DN40343_c0_g1,TRINITY_DN42467_c0_g1,TRINITY_DN49631_c0_g7,TRINITY_DN51708_c1_g1,TRINITY_DN54484_c0_g2,TRINITY_DN55432_c1_g1,TRINITY_DN56821_c0_g1,TRINITY_DN56821_c0_g2,TRINITY_DN57680_c0_g4,TRINITY_DN59076_c2_g1,TRINITY_DN59586_c2_g1,TRINITY_DN64778_c0_g2,TRINITY_DN64778_c0_g3,TRINITY_DN65689_c1_g1,TRINITY_DN65892_c4_g1,TRINITY_DN67074_c0_g2,TRINITY_DN68238_c1_g2,TRINITY_DN70424_c0_g1,TRI…	TRINITY_DN40343_c0_g1,TRINITY_DN42467_c0_g1,TRINITY_DN49631_c0_g7,TRINITY_DN51708_c1_g1,TRINITY_DN54484_c0_g2,TRINITY_DN55432_c1_g1,TRINITY_DN56821_c0_g1,TRINITY_DN56821_c0_g2,TRINITY_DN57680_c0_g4,TRINITY_DN59076_c2_g1,TRINITY_DN59586_c2_g1,TRINITY_DN64778_c0_g2,TRINITY_DN64778_c0_g3,TRINITY_DN65689_c1_g1,TRINITY_DN65892_c4_g1,TRINITY_DN67074_c0_g2,TRINITY_DN68238_c1_g2,TRINITY_DN70424_c0_g1,TRI…
GO:0009127	purine nucleoside monophosphate biosynthetic process	biological process	58/2514	551/46656	1.1e-06	0.000192269	TRINITY_DN31349_c0_g1,TRINITY_DN34975_c0_g1,TRINITY_DN41719_c0_g1,TRINITY_DN45828_c4_g3,TRINITY_DN48986_c0_g1,TRINITY_DN48986_c0_g2,TRINITY_DN55571_c1_g1,TRINITY_DN56783_c1_g1,TRINITY_DN63345_c0_g2,TRINITY_DN64248_c1_g1,TRINITY_DN64248_c1_g3,TRINITY_DN64554_c2_g2,TRINITY_DN65825_c1_g1,TRINITY_DN67465_c1_g2,TRINITY_DN70474_c0_g4,TRINITY_DN70834_c1_g3,TRINITY_DN71479_c0_g1,TRINITY_DN71674_c3_g5,TRI…	TRINITY_DN31349_c0_g1,TRINITY_DN34975_c0_g1,TRINITY_DN41719_c0_g1,TRINITY_DN45828_c4_g3,TRINITY_DN48986_c0_g1,TRINITY_DN48986_c0_g2,TRINITY_DN55571_c1_g1,TRINITY_DN56783_c1_g1,TRINITY_DN63345_c0_g2,TRINITY_DN64248_c1_g1,TRINITY_DN64248_c1_g3,TRINITY_DN64554_c2_g2,TRINITY_DN65825_c1_g1,TRINITY_DN67465_c1_g2,TRINITY_DN70474_c0_g4,TRINITY_DN70834_c1_g3,TRINITY_DN71479_c0_g1,TRINITY_DN71674_c3_g5,TRI…
GO:0009168	purine ribonucleoside monophosphate biosynthetic process	biological process	58/2514	551/46656	1.1e-06	0.000192269	TRINITY_DN31349_c0_g1,TRINITY_DN34975_c0_g1,TRINITY_DN41719_c0_g1,TRINITY_DN45828_c4_g3,TRINITY_DN48986_c0_g1,TRINITY_DN48986_c0_g2,TRINITY_DN55571_c1_g1,TRINITY_DN56783_c1_g1,TRINITY_DN63345_c0_g2,TRINITY_DN64248_c1_g1,TRINITY_DN64248_c1_g3,TRINITY_DN64554_c2_g2,TRINITY_DN65825_c1_g1,TRINITY_DN67465_c1_g2,TRINITY_DN70474_c0_g4,TRINITY_DN70834_c1_g3,TRINITY_DN71479_c0_g1,TRINITY_DN71674_c3_g5,TRI…	TRINITY_DN31349_c0_g1,TRINITY_DN34975_c0_g1,TRINITY_DN41719_c0_g1,TRINITY_DN45828_c4_g3,TRINITY_DN48986_c0_g1,TRINITY_DN48986_c0_g2,TRINITY_DN55571_c1_g1,TRINITY_DN56783_c1_g1,TRINITY_DN63345_c0_g2,TRINITY_DN64248_c1_g1,TRINITY_DN64248_c1_g3,TRINITY_DN64554_c2_g2,TRINITY_DN65825_c1_g1,TRINITY_DN67465_c1_g2,TRINITY_DN70474_c0_g4,TRINITY_DN70834_c1_g3,TRINITY_DN71479_c0_g1,TRINITY_DN71674_c3_g5,TRI…
GO:0009416	response to light stimulus	biological process	58/2514	1357/46656	0.9748	1	TRINITY_DN49882_c0_g2,TRINITY_DN50114_c0_g1,TRINITY_DN51810_c1_g1,TRINITY_DN52531_c3_g5,TRINITY_DN52531_c3_g8,TRINITY_DN54881_c0_g1,TRINITY_DN55122_c0_g1,TRINITY_DN57191_c0_g1,TRINITY_DN57609_c1_g1,TRINITY_DN58800_c2_g2,TRINITY_DN62282_c1_g2,TRINITY_DN62397_c2_g2,TRINITY_DN63903_c2_g1,TRINITY_DN64073_c5_g2,TRINITY_DN65015_c0_g2,TRINITY_DN70000_c1_g2,TRINITY_DN71605_c2_g2,TRINITY_DN72500_c0_g1,TRI…	TRINITY_DN49882_c0_g2,TRINITY_DN50114_c0_g1,TRINITY_DN51810_c1_g1,TRINITY_DN52531_c3_g5,TRINITY_DN52531_c3_g8,TRINITY_DN54881_c0_g1,TRINITY_DN55122_c0_g1,TRINITY_DN57191_c0_g1,TRINITY_DN57609_c1_g1,TRINITY_DN58800_c2_g2,TRINITY_DN62282_c1_g2,TRINITY_DN62397_c2_g2,TRINITY_DN63903_c2_g1,TRINITY_DN64073_c5_g2,TRINITY_DN65015_c0_g2,TRINITY_DN70000_c1_g2,TRINITY_DN71605_c2_g2,TRINITY_DN72500_c0_g1,TRI…
GO:0009737	response to abscisic acid	biological process	58/2514	1051/46656	0.44461	1	TRINITY_DN32977_c0_g1,TRINITY_DN42107_c0_g1,TRINITY_DN47333_c1_g3,TRINITY_DN48401_c0_g3,TRINITY_DN50503_c2_g1,TRINITY_DN51810_c1_g1,TRINITY_DN57031_c0_g2,TRINITY_DN58663_c2_g4,TRINITY_DN59707_c0_g1,TRINITY_DN60561_c0_g1,TRINITY_DN61012_c1_g1,TRINITY_DN62144_c0_g3,TRINITY_DN62341_c0_g1,TRINITY_DN64623_c4_g1,TRINITY_DN68347_c1_g2,TRINITY_DN69383_c2_g1,TRINITY_DN69945_c1_g2,TRINITY_DN70614_c0_g3,TRI…	TRINITY_DN32977_c0_g1,TRINITY_DN42107_c0_g1,TRINITY_DN47333_c1_g3,TRINITY_DN48401_c0_g3,TRINITY_DN50503_c2_g1,TRINITY_DN51810_c1_g1,TRINITY_DN57031_c0_g2,TRINITY_DN58663_c2_g4,TRINITY_DN59707_c0_g1,TRINITY_DN60561_c0_g1,TRINITY_DN61012_c1_g1,TRINITY_DN62144_c0_g3,TRINITY_DN62341_c0_g1,TRINITY_DN64623_c4_g1,TRINITY_DN68347_c1_g2,TRINITY_DN69383_c2_g1,TRINITY_DN69945_c1_g2,TRINITY_DN70614_c0_g3,TRI…
GO:0016071	mRNA metabolic process	biological process	58/2514	1594/46656	0.99963	1	TRINITY_DN43368_c0_g2,TRINITY_DN50114_c0_g1,TRINITY_DN52693_c0_g1,TRINITY_DN55529_c0_g1,TRINITY_DN56350_c0_g1,TRINITY_DN56992_c0_g1,TRINITY_DN57990_c2_g2,TRINITY_DN58277_c2_g1,TRINITY_DN62423_c3_g1,TRINITY_DN64756_c2_g1,TRINITY_DN66523_c1_g2,TRINITY_DN66866_c2_g5,TRINITY_DN69019_c0_g1,TRINITY_DN69019_c0_g2,TRINITY_DN70080_c2_g1,TRINITY_DN70369_c0_g1,TRINITY_DN70778_c0_g1,TRINITY_DN71568_c2_g1,TRI…	TRINITY_DN43368_c0_g2,TRINITY_DN50114_c0_g1,TRINITY_DN52693_c0_g1,TRINITY_DN55529_c0_g1,TRINITY_DN56350_c0_g1,TRINITY_DN56992_c0_g1,TRINITY_DN57990_c2_g2,TRINITY_DN58277_c2_g1,TRINITY_DN62423_c3_g1,TRINITY_DN64756_c2_g1,TRINITY_DN66523_c1_g2,TRINITY_DN66866_c2_g5,TRINITY_DN69019_c0_g1,TRINITY_DN69019_c0_g2,TRINITY_DN70080_c2_g1,TRINITY_DN70369_c0_g1,TRINITY_DN70778_c0_g1,TRINITY_DN71568_c2_g1,TRI…
GO:0046034	ATP metabolic process	biological process	58/2514	603/46656	1.7e-05	0.00209351	TRINITY_DN31349_c0_g1,TRINITY_DN41719_c0_g1,TRINITY_DN45828_c4_g3,TRINITY_DN48986_c0_g1,TRINITY_DN48986_c0_g2,TRINITY_DN55571_c1_g1,TRINITY_DN56783_c1_g1,TRINITY_DN61871_c0_g1,TRINITY_DN63345_c0_g2,TRINITY_DN64248_c1_g1,TRINITY_DN64248_c1_g3,TRINITY_DN64554_c2_g2,TRINITY_DN65825_c1_g1,TRINITY_DN67465_c1_g2,TRINITY_DN70696_c2_g1,TRINITY_DN70834_c1_g3,TRINITY_DN71479_c0_g1,TRINITY_DN71674_c3_g5,TRI…	TRINITY_DN31349_c0_g1,TRINITY_DN41719_c0_g1,TRINITY_DN45828_c4_g3,TRINITY_DN48986_c0_g1,TRINITY_DN48986_c0_g2,TRINITY_DN55571_c1_g1,TRINITY_DN56783_c1_g1,TRINITY_DN61871_c0_g1,TRINITY_DN63345_c0_g2,TRINITY_DN64248_c1_g1,TRINITY_DN64248_c1_g3,TRINITY_DN64554_c2_g2,TRINITY_DN65825_c1_g1,TRINITY_DN67465_c1_g2,TRINITY_DN70696_c2_g1,TRINITY_DN70834_c1_g3,TRINITY_DN71479_c0_g1,TRINITY_DN71674_c3_g5,TRI…
GO:0097305	response to alcohol	biological process	58/2514	1133/46656	0.67657	1	TRINITY_DN32977_c0_g1,TRINITY_DN42107_c0_g1,TRINITY_DN47333_c1_g3,TRINITY_DN48401_c0_g3,TRINITY_DN50503_c2_g1,TRINITY_DN51810_c1_g1,TRINITY_DN57031_c0_g2,TRINITY_DN58663_c2_g4,TRINITY_DN59707_c0_g1,TRINITY_DN60561_c0_g1,TRINITY_DN61012_c1_g1,TRINITY_DN62144_c0_g3,TRINITY_DN62341_c0_g1,TRINITY_DN64623_c4_g1,TRINITY_DN68347_c1_g2,TRINITY_DN69383_c2_g1,TRINITY_DN69945_c1_g2,TRINITY_DN70614_c0_g3,TRI…	TRINITY_DN32977_c0_g1,TRINITY_DN42107_c0_g1,TRINITY_DN47333_c1_g3,TRINITY_DN48401_c0_g3,TRINITY_DN50503_c2_g1,TRINITY_DN51810_c1_g1,TRINITY_DN57031_c0_g2,TRINITY_DN58663_c2_g4,TRINITY_DN59707_c0_g1,TRINITY_DN60561_c0_g1,TRINITY_DN61012_c1_g1,TRINITY_DN62144_c0_g3,TRINITY_DN62341_c0_g1,TRINITY_DN64623_c4_g1,TRINITY_DN68347_c1_g2,TRINITY_DN69383_c2_g1,TRINITY_DN69945_c1_g2,TRINITY_DN70614_c0_g3,TRI…
GO:1901607	alpha-amino acid biosynthetic process	biological process	58/2514	646/46656	0.00011	0.0103658	TRINITY_DN40343_c0_g1,TRINITY_DN42467_c0_g1,TRINITY_DN47499_c0_g1,TRINITY_DN51708_c1_g1,TRINITY_DN55842_c0_g1,TRINITY_DN59853_c0_g1,TRINITY_DN63560_c0_g1,TRINITY_DN64692_c0_g1,TRINITY_DN64778_c0_g2,TRINITY_DN64778_c0_g3,TRINITY_DN65936_c0_g1,TRINITY_DN66043_c0_g1,TRINITY_DN66189_c2_g1,TRINITY_DN66442_c4_g1,TRINITY_DN66442_c4_g2,TRINITY_DN67074_c0_g2,TRINITY_DN67364_c0_g1,TRINITY_DN72907_c0_g1,TRI…	TRINITY_DN40343_c0_g1,TRINITY_DN42467_c0_g1,TRINITY_DN47499_c0_g1,TRINITY_DN51708_c1_g1,TRINITY_DN55842_c0_g1,TRINITY_DN59853_c0_g1,TRINITY_DN63560_c0_g1,TRINITY_DN64692_c0_g1,TRINITY_DN64778_c0_g2,TRINITY_DN64778_c0_g3,TRINITY_DN65936_c0_g1,TRINITY_DN66043_c0_g1,TRINITY_DN66189_c2_g1,TRINITY_DN66442_c4_g1,TRINITY_DN66442_c4_g2,TRINITY_DN67074_c0_g2,TRINITY_DN67364_c0_g1,TRINITY_DN72907_c0_g1,TRI…
GO:0006511	ubiquitin-dependent protein catabolic process	biological process	57/2514	811/46656	0.02567	0.682757	TRINITY_DN48401_c0_g3,TRINITY_DN50196_c0_g1,TRINITY_DN51384_c0_g1,TRINITY_DN55823_c2_g2,TRINITY_DN60178_c0_g2,TRINITY_DN60200_c0_g1,TRINITY_DN61428_c5_g1,TRINITY_DN64396_c1_g1,TRINITY_DN64396_c1_g2,TRINITY_DN65759_c2_g2,TRINITY_DN69229_c1_g1,TRINITY_DN69383_c2_g1,TRINITY_DN73007_c0_g1,TRINITY_DN73123_c1_g4,TRINITY_DN73299_c0_g1,TRINITY_DN73299_c0_g2,TRINITY_DN75034_c1_g4,TRINITY_DN75481_c0_g1,TRI…	TRINITY_DN48401_c0_g3,TRINITY_DN50196_c0_g1,TRINITY_DN51384_c0_g1,TRINITY_DN55823_c2_g2,TRINITY_DN60178_c0_g2,TRINITY_DN60200_c0_g1,TRINITY_DN61428_c5_g1,TRINITY_DN64396_c1_g1,TRINITY_DN64396_c1_g2,TRINITY_DN65759_c2_g2,TRINITY_DN69229_c1_g1,TRINITY_DN69383_c2_g1,TRINITY_DN73007_c0_g1,TRINITY_DN73123_c1_g4,TRINITY_DN73299_c0_g1,TRINITY_DN73299_c0_g2,TRINITY_DN75034_c1_g4,TRINITY_DN75481_c0_g1,TRI…
GO:0019941	modification-dependent protein catabolic process	biological process	57/2514	822/46656	0.03207	0.800789	TRINITY_DN48401_c0_g3,TRINITY_DN50196_c0_g1,TRINITY_DN51384_c0_g1,TRINITY_DN55823_c2_g2,TRINITY_DN60178_c0_g2,TRINITY_DN60200_c0_g1,TRINITY_DN61428_c5_g1,TRINITY_DN64396_c1_g1,TRINITY_DN64396_c1_g2,TRINITY_DN65759_c2_g2,TRINITY_DN69229_c1_g1,TRINITY_DN69383_c2_g1,TRINITY_DN73007_c0_g1,TRINITY_DN73123_c1_g4,TRINITY_DN73299_c0_g1,TRINITY_DN73299_c0_g2,TRINITY_DN75034_c1_g4,TRINITY_DN75481_c0_g1,TRI…	TRINITY_DN48401_c0_g3,TRINITY_DN50196_c0_g1,TRINITY_DN51384_c0_g1,TRINITY_DN55823_c2_g2,TRINITY_DN60178_c0_g2,TRINITY_DN60200_c0_g1,TRINITY_DN61428_c5_g1,TRINITY_DN64396_c1_g1,TRINITY_DN64396_c1_g2,TRINITY_DN65759_c2_g2,TRINITY_DN69229_c1_g1,TRINITY_DN69383_c2_g1,TRINITY_DN73007_c0_g1,TRINITY_DN73123_c1_g4,TRINITY_DN73299_c0_g1,TRINITY_DN73299_c0_g2,TRINITY_DN75034_c1_g4,TRINITY_DN75481_c0_g1,TRI…
GO:0032446	protein modification by small protein conjugation	biological process	57/2514	1162/46656	0.78752	1	TRINITY_DN48167_c1_g1,TRINITY_DN48401_c0_g3,TRINITY_DN50503_c2_g1,TRINITY_DN55634_c0_g3,TRINITY_DN55823_c2_g2,TRINITY_DN59318_c1_g2,TRINITY_DN62581_c0_g1,TRINITY_DN69285_c1_g6,TRINITY_DN70655_c0_g1,TRINITY_DN73007_c0_g1,TRINITY_DN73123_c1_g4,TRINITY_DN73223_c0_g1,TRINITY_DN73299_c0_g1,TRINITY_DN73299_c0_g2,TRINITY_DN73444_c0_g2,TRINITY_DN73698_c2_g1,TRINITY_DN74698_c0_g1,TRINITY_DN76657_c1_g1,TRI…	TRINITY_DN48167_c1_g1,TRINITY_DN48401_c0_g3,TRINITY_DN50503_c2_g1,TRINITY_DN55634_c0_g3,TRINITY_DN55823_c2_g2,TRINITY_DN59318_c1_g2,TRINITY_DN62581_c0_g1,TRINITY_DN69285_c1_g6,TRINITY_DN70655_c0_g1,TRINITY_DN73007_c0_g1,TRINITY_DN73123_c1_g4,TRINITY_DN73223_c0_g1,TRINITY_DN73299_c0_g1,TRINITY_DN73299_c0_g2,TRINITY_DN73444_c0_g2,TRINITY_DN73698_c2_g1,TRINITY_DN74698_c0_g1,TRINITY_DN76657_c1_g1,TRI…
GO:0051128	regulation of cellular component organization	biological process	57/2514	1208/46656	0.86742	1	TRINITY_DN36271_c0_g1,TRINITY_DN47273_c0_g1,TRINITY_DN50196_c0_g1,TRINITY_DN55823_c2_g2,TRINITY_DN57929_c2_g1,TRINITY_DN60924_c0_g1,TRINITY_DN61425_c0_g1,TRINITY_DN62144_c0_g3,TRINITY_DN66866_c2_g5,TRINITY_DN68106_c0_g1,TRINITY_DN68471_c0_g1,TRINITY_DN69617_c0_g3,TRINITY_DN71540_c0_g1,TRINITY_DN73698_c2_g1,TRINITY_DN75960_c0_g3,TRINITY_DN76186_c1_g1,TRINITY_DN76186_c1_g2,TRINITY_DN76820_c0_g4,TRI…	TRINITY_DN36271_c0_g1,TRINITY_DN47273_c0_g1,TRINITY_DN50196_c0_g1,TRINITY_DN55823_c2_g2,TRINITY_DN57929_c2_g1,TRINITY_DN60924_c0_g1,TRINITY_DN61425_c0_g1,TRINITY_DN62144_c0_g3,TRINITY_DN66866_c2_g5,TRINITY_DN68106_c0_g1,TRINITY_DN68471_c0_g1,TRINITY_DN69617_c0_g3,TRINITY_DN71540_c0_g1,TRINITY_DN73698_c2_g1,TRINITY_DN75960_c0_g3,TRINITY_DN76186_c1_g1,TRINITY_DN76186_c1_g2,TRINITY_DN76820_c0_g4,TRI…
GO:1901615	organic hydroxy compound metabolic process	biological process	57/2514	737/46656	0.00429	0.19132	TRINITY_DN34177_c0_g1,TRINITY_DN50221_c0_g1,TRINITY_DN52131_c0_g1,TRINITY_DN58991_c0_g5,TRINITY_DN63845_c1_g1,TRINITY_DN63845_c1_g2,TRINITY_DN66717_c0_g1,TRINITY_DN66717_c0_g2,TRINITY_DN71267_c0_g2,TRINITY_DN71777_c2_g1,TRINITY_DN72507_c1_g1,TRINITY_DN73667_c1_g1,TRINITY_DN73819_c0_g1,TRINITY_DN75491_c0_g1,TRINITY_DN76240_c1_g3,TRINITY_DN76601_c0_g1,TRINITY_DN76601_c0_g3,TRINITY_DN76756_c0_g2,TRI…	TRINITY_DN34177_c0_g1,TRINITY_DN50221_c0_g1,TRINITY_DN52131_c0_g1,TRINITY_DN58991_c0_g5,TRINITY_DN63845_c1_g1,TRINITY_DN63845_c1_g2,TRINITY_DN66717_c0_g1,TRINITY_DN66717_c0_g2,TRINITY_DN71267_c0_g2,TRINITY_DN71777_c2_g1,TRINITY_DN72507_c1_g1,TRINITY_DN73667_c1_g1,TRINITY_DN73819_c0_g1,TRINITY_DN75491_c0_g1,TRINITY_DN76240_c1_g3,TRINITY_DN76601_c0_g1,TRINITY_DN76601_c0_g3,TRINITY_DN76756_c0_g2,TRI…
GO:0009888	tissue development	biological process	56/2514	1466/46656	0.99806	1	TRINITY_DN35268_c0_g1,TRINITY_DN43839_c2_g1,TRINITY_DN47011_c2_g2,TRINITY_DN48083_c3_g1,TRINITY_DN48107_c0_g1,TRINITY_DN50033_c0_g1,TRINITY_DN52686_c0_g2,TRINITY_DN54184_c1_g4,TRINITY_DN58615_c0_g2,TRINITY_DN59271_c0_g4,TRINITY_DN66878_c0_g1,TRINITY_DN68238_c1_g2,TRINITY_DN69019_c0_g1,TRINITY_DN71193_c0_g3,TRINITY_DN72105_c0_g1,TRINITY_DN72105_c0_g2,TRINITY_DN73527_c0_g1,TRINITY_DN73527_c0_g5,TRI…	TRINITY_DN35268_c0_g1,TRINITY_DN43839_c2_g1,TRINITY_DN47011_c2_g2,TRINITY_DN48083_c3_g1,TRINITY_DN48107_c0_g1,TRINITY_DN50033_c0_g1,TRINITY_DN52686_c0_g2,TRINITY_DN54184_c1_g4,TRINITY_DN58615_c0_g2,TRINITY_DN59271_c0_g4,TRINITY_DN66878_c0_g1,TRINITY_DN68238_c1_g2,TRINITY_DN69019_c0_g1,TRINITY_DN71193_c0_g3,TRINITY_DN72105_c0_g1,TRINITY_DN72105_c0_g2,TRINITY_DN73527_c0_g1,TRINITY_DN73527_c0_g5,TRI…
GO:0009201	ribonucleoside triphosphate biosynthetic process	biological process	55/2514	511/46656	1e-06	0.000183678	TRINITY_DN31349_c0_g1,TRINITY_DN41719_c0_g1,TRINITY_DN45828_c4_g3,TRINITY_DN48986_c0_g1,TRINITY_DN48986_c0_g2,TRINITY_DN55122_c0_g1,TRINITY_DN55571_c1_g1,TRINITY_DN56783_c1_g1,TRINITY_DN63345_c0_g2,TRINITY_DN64248_c1_g1,TRINITY_DN64248_c1_g3,TRINITY_DN64554_c2_g2,TRINITY_DN65825_c1_g1,TRINITY_DN67465_c1_g2,TRINITY_DN70834_c1_g3,TRINITY_DN70954_c0_g1,TRINITY_DN71479_c0_g1,TRINITY_DN71674_c3_g5,TRI…	TRINITY_DN31349_c0_g1,TRINITY_DN41719_c0_g1,TRINITY_DN45828_c4_g3,TRINITY_DN48986_c0_g1,TRINITY_DN48986_c0_g2,TRINITY_DN55122_c0_g1,TRINITY_DN55571_c1_g1,TRINITY_DN56783_c1_g1,TRINITY_DN63345_c0_g2,TRINITY_DN64248_c1_g1,TRINITY_DN64248_c1_g3,TRINITY_DN64554_c2_g2,TRINITY_DN65825_c1_g1,TRINITY_DN67465_c1_g2,TRINITY_DN70834_c1_g3,TRINITY_DN70954_c0_g1,TRINITY_DN71479_c0_g1,TRINITY_DN71674_c3_g5,TRI…
GO:0048316	seed development	biological process	55/2514	1195/46656	0.90272	1	TRINITY_DN39372_c0_g1,TRINITY_DN43839_c2_g1,TRINITY_DN46056_c0_g1,TRINITY_DN48083_c3_g1,TRINITY_DN50233_c0_g1,TRINITY_DN50503_c2_g1,TRINITY_DN54184_c1_g4,TRINITY_DN56291_c1_g1,TRINITY_DN57227_c1_g1,TRINITY_DN63433_c1_g3,TRINITY_DN63762_c0_g2,TRINITY_DN64692_c0_g1,TRINITY_DN66717_c0_g1,TRINITY_DN66717_c0_g2,TRINITY_DN73299_c0_g2,TRINITY_DN76104_c2_g8,TRINITY_DN76177_c0_g1,TRINITY_DN76739_c2_g2,TRI…	TRINITY_DN39372_c0_g1,TRINITY_DN43839_c2_g1,TRINITY_DN46056_c0_g1,TRINITY_DN48083_c3_g1,TRINITY_DN50233_c0_g1,TRINITY_DN50503_c2_g1,TRINITY_DN54184_c1_g4,TRINITY_DN56291_c1_g1,TRINITY_DN57227_c1_g1,TRINITY_DN63433_c1_g3,TRINITY_DN63762_c0_g2,TRINITY_DN64692_c0_g1,TRINITY_DN66717_c0_g1,TRINITY_DN66717_c0_g2,TRINITY_DN73299_c0_g2,TRINITY_DN76104_c2_g8,TRINITY_DN76177_c0_g1,TRINITY_DN76739_c2_g2,TRI…
GO:1901701	cellular response to oxygen-containing compound	biological process	55/2514	1383/46656	0.99405	1	TRINITY_DN32977_c0_g1,TRINITY_DN42107_c0_g1,TRINITY_DN48401_c0_g3,TRINITY_DN53625_c1_g1,TRINITY_DN55623_c2_g1,TRINITY_DN55823_c2_g2,TRINITY_DN57031_c0_g2,TRINITY_DN57227_c1_g1,TRINITY_DN58663_c2_g4,TRINITY_DN61012_c1_g1,TRINITY_DN62144_c0_g3,TRINITY_DN62341_c0_g1,TRINITY_DN64623_c4_g1,TRINITY_DN67264_c1_g1,TRINITY_DN69383_c2_g1,TRINITY_DN69945_c1_g2,TRINITY_DN70202_c2_g2,TRINITY_DN74698_c0_g1,TRI…	TRINITY_DN32977_c0_g1,TRINITY_DN42107_c0_g1,TRINITY_DN48401_c0_g3,TRINITY_DN53625_c1_g1,TRINITY_DN55623_c2_g1,TRINITY_DN55823_c2_g2,TRINITY_DN57031_c0_g2,TRINITY_DN57227_c1_g1,TRINITY_DN58663_c2_g4,TRINITY_DN61012_c1_g1,TRINITY_DN62144_c0_g3,TRINITY_DN62341_c0_g1,TRINITY_DN64623_c4_g1,TRINITY_DN67264_c1_g1,TRINITY_DN69383_c2_g1,TRINITY_DN69945_c1_g2,TRINITY_DN70202_c2_g2,TRINITY_DN74698_c0_g1,TRI…
GO:0050793	regulation of developmental process	biological process	54/2514	1567/46656	0.99991	1	TRINITY_DN36271_c0_g1,TRINITY_DN47273_c0_g1,TRINITY_DN50114_c0_g1,TRINITY_DN51786_c2_g1,TRINITY_DN55823_c2_g2,TRINITY_DN56087_c3_g1,TRINITY_DN61425_c0_g1,TRINITY_DN62144_c0_g3,TRINITY_DN68238_c1_g2,TRINITY_DN69019_c0_g1,TRINITY_DN71605_c2_g2,TRINITY_DN72913_c4_g1,TRINITY_DN73792_c0_g1,TRINITY_DN75938_c2_g1,TRINITY_DN75960_c0_g3,TRINITY_DN76186_c1_g1,TRINITY_DN76186_c1_g2,TRINITY_DN76240_c1_g3,TRI…	TRINITY_DN36271_c0_g1,TRINITY_DN47273_c0_g1,TRINITY_DN50114_c0_g1,TRINITY_DN51786_c2_g1,TRINITY_DN55823_c2_g2,TRINITY_DN56087_c3_g1,TRINITY_DN61425_c0_g1,TRINITY_DN62144_c0_g3,TRINITY_DN68238_c1_g2,TRINITY_DN69019_c0_g1,TRINITY_DN71605_c2_g2,TRINITY_DN72913_c4_g1,TRINITY_DN73792_c0_g1,TRINITY_DN75938_c2_g1,TRINITY_DN75960_c0_g3,TRINITY_DN76186_c1_g1,TRINITY_DN76186_c1_g2,TRINITY_DN76240_c1_g3,TRI…
GO:0006631	fatty acid metabolic process	biological process	53/2514	917/46656	0.31816	1	TRINITY_DN39372_c0_g1,TRINITY_DN49882_c0_g2,TRINITY_DN49883_c2_g2,TRINITY_DN50233_c0_g1,TRINITY_DN52282_c7_g1,TRINITY_DN52531_c3_g5,TRINITY_DN52531_c3_g8,TRINITY_DN54881_c0_g1,TRINITY_DN54975_c2_g1,TRINITY_DN56809_c0_g1,TRINITY_DN57351_c1_g1,TRINITY_DN61269_c2_g1,TRINITY_DN63433_c1_g3,TRINITY_DN63903_c2_g1,TRINITY_DN64073_c5_g2,TRINITY_DN66717_c0_g1,TRINITY_DN66717_c0_g2,TRINITY_DN69029_c1_g1,TRI…	TRINITY_DN39372_c0_g1,TRINITY_DN49882_c0_g2,TRINITY_DN49883_c2_g2,TRINITY_DN50233_c0_g1,TRINITY_DN52282_c7_g1,TRINITY_DN52531_c3_g5,TRINITY_DN52531_c3_g8,TRINITY_DN54881_c0_g1,TRINITY_DN54975_c2_g1,TRINITY_DN56809_c0_g1,TRINITY_DN57351_c1_g1,TRINITY_DN61269_c2_g1,TRINITY_DN63433_c1_g3,TRINITY_DN63903_c2_g1,TRINITY_DN64073_c5_g2,TRINITY_DN66717_c0_g1,TRINITY_DN66717_c0_g2,TRINITY_DN69029_c1_g1,TRI…
GO:0009145	purine nucleoside triphosphate biosynthetic process	biological process	53/2514	453/46656	1.2e-07	3.1718e-05	TRINITY_DN31349_c0_g1,TRINITY_DN41719_c0_g1,TRINITY_DN45828_c4_g3,TRINITY_DN48986_c0_g1,TRINITY_DN48986_c0_g2,TRINITY_DN55122_c0_g1,TRINITY_DN55571_c1_g1,TRINITY_DN56783_c1_g1,TRINITY_DN63345_c0_g2,TRINITY_DN64248_c1_g1,TRINITY_DN64248_c1_g3,TRINITY_DN64554_c2_g2,TRINITY_DN65825_c1_g1,TRINITY_DN67465_c1_g2,TRINITY_DN70834_c1_g3,TRINITY_DN71479_c0_g1,TRINITY_DN71674_c3_g5,TRINITY_DN72890_c0_g3,TRI…	TRINITY_DN31349_c0_g1,TRINITY_DN41719_c0_g1,TRINITY_DN45828_c4_g3,TRINITY_DN48986_c0_g1,TRINITY_DN48986_c0_g2,TRINITY_DN55122_c0_g1,TRINITY_DN55571_c1_g1,TRINITY_DN56783_c1_g1,TRINITY_DN63345_c0_g2,TRINITY_DN64248_c1_g1,TRINITY_DN64248_c1_g3,TRINITY_DN64554_c2_g2,TRINITY_DN65825_c1_g1,TRINITY_DN67465_c1_g2,TRINITY_DN70834_c1_g3,TRINITY_DN71479_c0_g1,TRINITY_DN71674_c3_g5,TRINITY_DN72890_c0_g3,TRI…
GO:0009206	purine ribonucleoside triphosphate biosynthetic process	biological process	53/2514	453/46656	1.2e-07	3.1718e-05	TRINITY_DN31349_c0_g1,TRINITY_DN41719_c0_g1,TRINITY_DN45828_c4_g3,TRINITY_DN48986_c0_g1,TRINITY_DN48986_c0_g2,TRINITY_DN55122_c0_g1,TRINITY_DN55571_c1_g1,TRINITY_DN56783_c1_g1,TRINITY_DN63345_c0_g2,TRINITY_DN64248_c1_g1,TRINITY_DN64248_c1_g3,TRINITY_DN64554_c2_g2,TRINITY_DN65825_c1_g1,TRINITY_DN67465_c1_g2,TRINITY_DN70834_c1_g3,TRINITY_DN71479_c0_g1,TRINITY_DN71674_c3_g5,TRINITY_DN72890_c0_g3,TRI…	TRINITY_DN31349_c0_g1,TRINITY_DN41719_c0_g1,TRINITY_DN45828_c4_g3,TRINITY_DN48986_c0_g1,TRINITY_DN48986_c0_g2,TRINITY_DN55122_c0_g1,TRINITY_DN55571_c1_g1,TRINITY_DN56783_c1_g1,TRINITY_DN63345_c0_g2,TRINITY_DN64248_c1_g1,TRINITY_DN64248_c1_g3,TRINITY_DN64554_c2_g2,TRINITY_DN65825_c1_g1,TRINITY_DN67465_c1_g2,TRINITY_DN70834_c1_g3,TRINITY_DN71479_c0_g1,TRINITY_DN71674_c3_g5,TRINITY_DN72890_c0_g3,TRI…
GO:0006325	chromatin organization	biological process	52/2514	627/46656	0.00151	0.0884534	TRINITY_DN45263_c0_g1,TRINITY_DN45386_c2_g2,TRINITY_DN47924_c0_g5,TRINITY_DN52227_c2_g1,TRINITY_DN54927_c2_g4,TRINITY_DN55823_c2_g2,TRINITY_DN56477_c0_g1,TRINITY_DN61660_c0_g3,TRINITY_DN66446_c0_g3,TRINITY_DN66657_c0_g1,TRINITY_DN69403_c1_g1,TRINITY_DN72105_c0_g1,TRINITY_DN72105_c0_g2,TRINITY_DN72321_c0_g1,TRINITY_DN72828_c0_g1,TRINITY_DN73055_c2_g1,TRINITY_DN73527_c0_g1,TRINITY_DN73527_c0_g5,TRI…	TRINITY_DN45263_c0_g1,TRINITY_DN45386_c2_g2,TRINITY_DN47924_c0_g5,TRINITY_DN52227_c2_g1,TRINITY_DN54927_c2_g4,TRINITY_DN55823_c2_g2,TRINITY_DN56477_c0_g1,TRINITY_DN61660_c0_g3,TRINITY_DN66446_c0_g3,TRINITY_DN66657_c0_g1,TRINITY_DN69403_c1_g1,TRINITY_DN72105_c0_g1,TRINITY_DN72105_c0_g2,TRINITY_DN72321_c0_g1,TRINITY_DN72828_c0_g1,TRINITY_DN73055_c2_g1,TRINITY_DN73527_c0_g1,TRINITY_DN73527_c0_g5,TRI…
GO:0006812	cation transport	biological process	52/2514	916/46656	0.3686	1	TRINITY_DN31349_c0_g1,TRINITY_DN44764_c3_g1,TRINITY_DN45679_c2_g1,TRINITY_DN47300_c3_g5,TRINITY_DN55571_c1_g1,TRINITY_DN59517_c0_g1,TRINITY_DN60362_c0_g1,TRINITY_DN62144_c0_g3,TRINITY_DN63003_c0_g1,TRINITY_DN64248_c1_g1,TRINITY_DN64248_c1_g3,TRINITY_DN64434_c1_g3,TRINITY_DN64554_c2_g2,TRINITY_DN67634_c1_g1,TRINITY_DN69444_c0_g1,TRINITY_DN70715_c1_g1,TRINITY_DN70766_c0_g3,TRINITY_DN71674_c3_g5,TRI…	TRINITY_DN31349_c0_g1,TRINITY_DN44764_c3_g1,TRINITY_DN45679_c2_g1,TRINITY_DN47300_c3_g5,TRINITY_DN55571_c1_g1,TRINITY_DN59517_c0_g1,TRINITY_DN60362_c0_g1,TRINITY_DN62144_c0_g3,TRINITY_DN63003_c0_g1,TRINITY_DN64248_c1_g1,TRINITY_DN64248_c1_g3,TRINITY_DN64434_c1_g3,TRINITY_DN64554_c2_g2,TRINITY_DN67634_c1_g1,TRINITY_DN69444_c0_g1,TRINITY_DN70715_c1_g1,TRINITY_DN70766_c0_g3,TRINITY_DN71674_c3_g5,TRI…
GO:0009108	coenzyme biosynthetic process	biological process	52/2514	768/46656	0.05517	1	TRINITY_DN41719_c0_g1,TRINITY_DN45828_c4_g3,TRINITY_DN48986_c0_g1,TRINITY_DN48986_c0_g2,TRINITY_DN55432_c1_g1,TRINITY_DN56783_c1_g1,TRINITY_DN58991_c0_g5,TRINITY_DN63345_c0_g2,TRINITY_DN65825_c1_g1,TRINITY_DN67465_c1_g2,TRINITY_DN69898_c0_g1,TRINITY_DN69898_c0_g2,TRINITY_DN70834_c1_g3,TRINITY_DN71479_c0_g1,TRINITY_DN72400_c2_g1,TRINITY_DN72507_c1_g1,TRINITY_DN72890_c0_g3,TRINITY_DN73838_c1_g2,TRI…	TRINITY_DN41719_c0_g1,TRINITY_DN45828_c4_g3,TRINITY_DN48986_c0_g1,TRINITY_DN48986_c0_g2,TRINITY_DN55432_c1_g1,TRINITY_DN56783_c1_g1,TRINITY_DN58991_c0_g5,TRINITY_DN63345_c0_g2,TRINITY_DN65825_c1_g1,TRINITY_DN67465_c1_g2,TRINITY_DN69898_c0_g1,TRINITY_DN69898_c0_g2,TRINITY_DN70834_c1_g3,TRINITY_DN71479_c0_g1,TRINITY_DN72400_c2_g1,TRINITY_DN72507_c1_g1,TRINITY_DN72890_c0_g3,TRINITY_DN73838_c1_g2,TRI…
GO:0009790	embryo development	biological process	52/2514	1072/46656	0.80295	1	TRINITY_DN39372_c0_g1,TRINITY_DN43839_c2_g1,TRINITY_DN46056_c0_g1,TRINITY_DN48083_c3_g1,TRINITY_DN50503_c2_g1,TRINITY_DN56291_c1_g1,TRINITY_DN57227_c1_g1,TRINITY_DN63762_c0_g2,TRINITY_DN64692_c0_g1,TRINITY_DN66717_c0_g1,TRINITY_DN66717_c0_g2,TRINITY_DN73299_c0_g2,TRINITY_DN76104_c2_g8,TRINITY_DN76177_c0_g1,TRINITY_DN76739_c2_g2,TRINITY_DN79107_c1_g3,TRINITY_DN79352_c3_g1,TRINITY_DN80751_c1_g1,TRI…	TRINITY_DN39372_c0_g1,TRINITY_DN43839_c2_g1,TRINITY_DN46056_c0_g1,TRINITY_DN48083_c3_g1,TRINITY_DN50503_c2_g1,TRINITY_DN56291_c1_g1,TRINITY_DN57227_c1_g1,TRINITY_DN63762_c0_g2,TRINITY_DN64692_c0_g1,TRINITY_DN66717_c0_g1,TRINITY_DN66717_c0_g2,TRINITY_DN73299_c0_g2,TRINITY_DN76104_c2_g8,TRINITY_DN76177_c0_g1,TRINITY_DN76739_c2_g2,TRINITY_DN79107_c1_g3,TRINITY_DN79352_c3_g1,TRINITY_DN80751_c1_g1,TRI…
GO:0032989	cellular component morphogenesis	biological process	52/2514	1031/46656	0.70948	1	TRINITY_DN35268_c0_g1,TRINITY_DN36271_c0_g1,TRINITY_DN46056_c0_g1,TRINITY_DN47273_c0_g1,TRINITY_DN48107_c0_g1,TRINITY_DN50037_c3_g1,TRINITY_DN52131_c0_g1,TRINITY_DN52686_c0_g2,TRINITY_DN56291_c1_g1,TRINITY_DN56414_c2_g2,TRINITY_DN58615_c0_g2,TRINITY_DN59271_c0_g4,TRINITY_DN60259_c1_g1,TRINITY_DN61135_c0_g3,TRINITY_DN61425_c0_g1,TRINITY_DN62144_c0_g3,TRINITY_DN62237_c0_g1,TRINITY_DN66878_c0_g1,TRI…	TRINITY_DN35268_c0_g1,TRINITY_DN36271_c0_g1,TRINITY_DN46056_c0_g1,TRINITY_DN47273_c0_g1,TRINITY_DN48107_c0_g1,TRINITY_DN50037_c3_g1,TRINITY_DN52131_c0_g1,TRINITY_DN52686_c0_g2,TRINITY_DN56291_c1_g1,TRINITY_DN56414_c2_g2,TRINITY_DN58615_c0_g2,TRINITY_DN59271_c0_g4,TRINITY_DN60259_c1_g1,TRINITY_DN61135_c0_g3,TRINITY_DN61425_c0_g1,TRINITY_DN62144_c0_g3,TRINITY_DN62237_c0_g1,TRINITY_DN66878_c0_g1,TRI…
GO:0006754	ATP biosynthetic process	biological process	51/2514	438/46656	2.3e-07	5.53891e-05	TRINITY_DN31349_c0_g1,TRINITY_DN41719_c0_g1,TRINITY_DN45828_c4_g3,TRINITY_DN48986_c0_g1,TRINITY_DN48986_c0_g2,TRINITY_DN55571_c1_g1,TRINITY_DN56783_c1_g1,TRINITY_DN63345_c0_g2,TRINITY_DN64248_c1_g1,TRINITY_DN64248_c1_g3,TRINITY_DN64554_c2_g2,TRINITY_DN65825_c1_g1,TRINITY_DN67465_c1_g2,TRINITY_DN70834_c1_g3,TRINITY_DN71479_c0_g1,TRINITY_DN71674_c3_g5,TRINITY_DN72890_c0_g3,TRINITY_DN73838_c1_g2,TRI…	TRINITY_DN31349_c0_g1,TRINITY_DN41719_c0_g1,TRINITY_DN45828_c4_g3,TRINITY_DN48986_c0_g1,TRINITY_DN48986_c0_g2,TRINITY_DN55571_c1_g1,TRINITY_DN56783_c1_g1,TRINITY_DN63345_c0_g2,TRINITY_DN64248_c1_g1,TRINITY_DN64248_c1_g3,TRINITY_DN64554_c2_g2,TRINITY_DN65825_c1_g1,TRINITY_DN67465_c1_g2,TRINITY_DN70834_c1_g3,TRINITY_DN71479_c0_g1,TRINITY_DN71674_c3_g5,TRINITY_DN72890_c0_g3,TRINITY_DN73838_c1_g2,TRI…
GO:0006979	response to oxidative stress	biological process	51/2514	897/46656	0.36599	1	TRINITY_DN41196_c0_g1,TRINITY_DN43368_c0_g2,TRINITY_DN45722_c0_g1,TRINITY_DN54630_c0_g2,TRINITY_DN55122_c0_g1,TRINITY_DN55823_c2_g2,TRINITY_DN57680_c0_g4,TRINITY_DN58923_c0_g1,TRINITY_DN60140_c0_g2,TRINITY_DN60798_c0_g1,TRINITY_DN61012_c1_g1,TRINITY_DN62805_c1_g1,TRINITY_DN72109_c0_g1,TRINITY_DN73206_c0_g1,TRINITY_DN73349_c0_g1,TRINITY_DN73349_c0_g2,TRINITY_DN73349_c0_g3,TRINITY_DN74361_c0_g1,TRI…	TRINITY_DN41196_c0_g1,TRINITY_DN43368_c0_g2,TRINITY_DN45722_c0_g1,TRINITY_DN54630_c0_g2,TRINITY_DN55122_c0_g1,TRINITY_DN55823_c2_g2,TRINITY_DN57680_c0_g4,TRINITY_DN58923_c0_g1,TRINITY_DN60140_c0_g2,TRINITY_DN60798_c0_g1,TRINITY_DN61012_c1_g1,TRINITY_DN62805_c1_g1,TRINITY_DN72109_c0_g1,TRINITY_DN73206_c0_g1,TRINITY_DN73349_c0_g1,TRINITY_DN73349_c0_g2,TRINITY_DN73349_c0_g3,TRINITY_DN74361_c0_g1,TRI…
GO:0007017	microtubule-based process	biological process	51/2514	674/46656	0.00982	0.366905	TRINITY_DN38789_c0_g1,TRINITY_DN47851_c0_g1,TRINITY_DN51020_c0_g1,TRINITY_DN51390_c2_g2,TRINITY_DN51637_c0_g1,TRINITY_DN54022_c0_g1,TRINITY_DN55823_c2_g2,TRINITY_DN59271_c0_g4,TRINITY_DN59287_c0_g1,TRINITY_DN60204_c1_g3,TRINITY_DN60739_c0_g3,TRINITY_DN62237_c0_g1,TRINITY_DN62423_c3_g1,TRINITY_DN67419_c0_g5,TRINITY_DN69448_c0_g1,TRINITY_DN69662_c5_g1,TRINITY_DN73299_c0_g1,TRINITY_DN73792_c0_g1,TRI…	TRINITY_DN38789_c0_g1,TRINITY_DN47851_c0_g1,TRINITY_DN51020_c0_g1,TRINITY_DN51390_c2_g2,TRINITY_DN51637_c0_g1,TRINITY_DN54022_c0_g1,TRINITY_DN55823_c2_g2,TRINITY_DN59271_c0_g4,TRINITY_DN59287_c0_g1,TRINITY_DN60204_c1_g3,TRINITY_DN60739_c0_g3,TRINITY_DN62237_c0_g1,TRINITY_DN62423_c3_g1,TRINITY_DN67419_c0_g5,TRINITY_DN69448_c0_g1,TRINITY_DN69662_c5_g1,TRINITY_DN73299_c0_g1,TRINITY_DN73792_c0_g1,TRI…
GO:0042273	ribosomal large subunit biogenesis	biological process	51/2514	194/46656	1.4e-21	9.48238e-19	TRINITY_DN53277_c3_g1,TRINITY_DN56350_c0_g1,TRINITY_DN59251_c0_g1,TRINITY_DN59600_c0_g1,TRINITY_DN59600_c0_g2,TRINITY_DN59908_c2_g1,TRINITY_DN59908_c2_g2,TRINITY_DN60594_c2_g1,TRINITY_DN63605_c1_g2,TRINITY_DN68242_c0_g1,TRINITY_DN68242_c0_g4,TRINITY_DN69442_c0_g1,TRINITY_DN70691_c1_g1,TRINITY_DN72221_c0_g2,TRINITY_DN73312_c1_g1,TRINITY_DN73312_c1_g2,TRINITY_DN73312_c1_g4,TRINITY_DN74701_c0_g1,TRI…	TRINITY_DN53277_c3_g1,TRINITY_DN56350_c0_g1,TRINITY_DN59251_c0_g1,TRINITY_DN59600_c0_g1,TRINITY_DN59600_c0_g2,TRINITY_DN59908_c2_g1,TRINITY_DN59908_c2_g2,TRINITY_DN60594_c2_g1,TRINITY_DN63605_c1_g2,TRINITY_DN68242_c0_g1,TRINITY_DN68242_c0_g4,TRINITY_DN69442_c0_g1,TRINITY_DN70691_c1_g1,TRINITY_DN72221_c0_g2,TRINITY_DN73312_c1_g1,TRINITY_DN73312_c1_g2,TRINITY_DN73312_c1_g4,TRINITY_DN74701_c0_g1,TRI…
GO:0000902	cell morphogenesis	biological process	50/2514	925/46656	0.5117	1	TRINITY_DN35268_c0_g1,TRINITY_DN36271_c0_g1,TRINITY_DN46056_c0_g1,TRINITY_DN47273_c0_g1,TRINITY_DN48107_c0_g1,TRINITY_DN50037_c3_g1,TRINITY_DN52131_c0_g1,TRINITY_DN52686_c0_g2,TRINITY_DN56291_c1_g1,TRINITY_DN56414_c2_g2,TRINITY_DN58615_c0_g2,TRINITY_DN59271_c0_g4,TRINITY_DN60259_c1_g1,TRINITY_DN61135_c0_g3,TRINITY_DN61425_c0_g1,TRINITY_DN62144_c0_g3,TRINITY_DN62237_c0_g1,TRINITY_DN66878_c0_g1,TRI…	TRINITY_DN35268_c0_g1,TRINITY_DN36271_c0_g1,TRINITY_DN46056_c0_g1,TRINITY_DN47273_c0_g1,TRINITY_DN48107_c0_g1,TRINITY_DN50037_c3_g1,TRINITY_DN52131_c0_g1,TRINITY_DN52686_c0_g2,TRINITY_DN56291_c1_g1,TRINITY_DN56414_c2_g2,TRINITY_DN58615_c0_g2,TRINITY_DN59271_c0_g4,TRINITY_DN60259_c1_g1,TRINITY_DN61135_c0_g3,TRINITY_DN61425_c0_g1,TRINITY_DN62144_c0_g3,TRINITY_DN62237_c0_g1,TRINITY_DN66878_c0_g1,TRI…
GO:0006468	protein phosphorylation	biological process	50/2514	1355/46656	0.99872	1	TRINITY_DN43275_c0_g2,TRINITY_DN44497_c4_g2,TRINITY_DN45641_c2_g2,TRINITY_DN46211_c0_g3,TRINITY_DN50994_c2_g1,TRINITY_DN53432_c1_g1,TRINITY_DN53625_c1_g1,TRINITY_DN55623_c2_g1,TRINITY_DN57031_c0_g2,TRINITY_DN58663_c2_g4,TRINITY_DN62144_c0_g3,TRINITY_DN62341_c0_g1,TRINITY_DN62772_c2_g1,TRINITY_DN64246_c0_g1,TRINITY_DN66379_c3_g1,TRINITY_DN69945_c1_g2,TRINITY_DN72239_c0_g1,TRINITY_DN74317_c0_g3,TRI…	TRINITY_DN43275_c0_g2,TRINITY_DN44497_c4_g2,TRINITY_DN45641_c2_g2,TRINITY_DN46211_c0_g3,TRINITY_DN50994_c2_g1,TRINITY_DN53432_c1_g1,TRINITY_DN53625_c1_g1,TRINITY_DN55623_c2_g1,TRINITY_DN57031_c0_g2,TRINITY_DN58663_c2_g4,TRINITY_DN62144_c0_g3,TRINITY_DN62341_c0_g1,TRINITY_DN62772_c2_g1,TRINITY_DN64246_c0_g1,TRINITY_DN66379_c3_g1,TRINITY_DN69945_c1_g2,TRINITY_DN72239_c0_g1,TRINITY_DN74317_c0_g3,TRI…
GO:0009893	positive regulation of metabolic process	biological process	50/2514	1317/46656	0.99729	1	TRINITY_DN49631_c0_g7,TRINITY_DN50196_c0_g1,TRINITY_DN52191_c0_g1,TRINITY_DN55823_c2_g2,TRINITY_DN60278_c0_g2,TRINITY_DN66630_c0_g1,TRINITY_DN66866_c2_g5,TRINITY_DN66878_c0_g1,TRINITY_DN69383_c2_g1,TRINITY_DN69446_c0_g1,TRINITY_DN70000_c1_g2,TRINITY_DN73698_c2_g1,TRINITY_DN74022_c0_g1,TRINITY_DN74022_c0_g2,TRINITY_DN74317_c0_g3,TRINITY_DN75222_c0_g1,TRINITY_DN75491_c0_g1,TRINITY_DN76006_c0_g3,TRI…	TRINITY_DN49631_c0_g7,TRINITY_DN50196_c0_g1,TRINITY_DN52191_c0_g1,TRINITY_DN55823_c2_g2,TRINITY_DN60278_c0_g2,TRINITY_DN66630_c0_g1,TRINITY_DN66866_c2_g5,TRINITY_DN66878_c0_g1,TRINITY_DN69383_c2_g1,TRINITY_DN69446_c0_g1,TRINITY_DN70000_c1_g2,TRINITY_DN73698_c2_g1,TRINITY_DN74022_c0_g1,TRINITY_DN74022_c0_g2,TRINITY_DN74317_c0_g3,TRINITY_DN75222_c0_g1,TRINITY_DN75491_c0_g1,TRINITY_DN76006_c0_g3,TRI…
GO:0034655	nucleobase-containing compound catabolic process	biological process	50/2514	746/46656	0.06763	1	TRINITY_DN41719_c0_g1,TRINITY_DN45828_c4_g3,TRINITY_DN45941_c4_g1,TRINITY_DN48986_c0_g1,TRINITY_DN48986_c0_g2,TRINITY_DN51477_c2_g1,TRINITY_DN56783_c1_g1,TRINITY_DN57990_c2_g2,TRINITY_DN63345_c0_g2,TRINITY_DN65825_c1_g1,TRINITY_DN67465_c1_g2,TRINITY_DN70834_c1_g3,TRINITY_DN71479_c0_g1,TRINITY_DN72890_c0_g3,TRINITY_DN73838_c1_g2,TRINITY_DN73838_c1_g4,TRINITY_DN76687_c3_g2,TRINITY_DN77051_c0_g3,TRI…	TRINITY_DN41719_c0_g1,TRINITY_DN45828_c4_g3,TRINITY_DN45941_c4_g1,TRINITY_DN48986_c0_g1,TRINITY_DN48986_c0_g2,TRINITY_DN51477_c2_g1,TRINITY_DN56783_c1_g1,TRINITY_DN57990_c2_g2,TRINITY_DN63345_c0_g2,TRINITY_DN65825_c1_g1,TRINITY_DN67465_c1_g2,TRINITY_DN70834_c1_g3,TRINITY_DN71479_c0_g1,TRINITY_DN72890_c0_g3,TRINITY_DN73838_c1_g2,TRINITY_DN73838_c1_g4,TRINITY_DN76687_c3_g2,TRINITY_DN77051_c0_g3,TRI…
GO:0048589	developmental growth	biological process	50/2514	820/46656	0.20138	1	TRINITY_DN36271_c0_g1,TRINITY_DN46056_c0_g1,TRINITY_DN47273_c0_g1,TRINITY_DN52131_c0_g1,TRINITY_DN52686_c0_g2,TRINITY_DN56291_c1_g1,TRINITY_DN56414_c2_g2,TRINITY_DN60259_c1_g1,TRINITY_DN61135_c0_g3,TRINITY_DN61425_c0_g1,TRINITY_DN62144_c0_g3,TRINITY_DN62237_c0_g1,TRINITY_DN71193_c0_g3,TRINITY_DN72702_c0_g4,TRINITY_DN74736_c0_g2,TRINITY_DN76186_c1_g1,TRINITY_DN76186_c1_g2,TRINITY_DN76820_c0_g4,TRI…	TRINITY_DN36271_c0_g1,TRINITY_DN46056_c0_g1,TRINITY_DN47273_c0_g1,TRINITY_DN52131_c0_g1,TRINITY_DN52686_c0_g2,TRINITY_DN56291_c1_g1,TRINITY_DN56414_c2_g2,TRINITY_DN60259_c1_g1,TRINITY_DN61135_c0_g3,TRINITY_DN61425_c0_g1,TRINITY_DN62144_c0_g3,TRINITY_DN62237_c0_g1,TRINITY_DN71193_c0_g3,TRINITY_DN72702_c0_g4,TRINITY_DN74736_c0_g2,TRINITY_DN76186_c1_g1,TRINITY_DN76186_c1_g2,TRINITY_DN76820_c0_g4,TRI…
GO:0048878	chemical homeostasis	biological process	50/2514	968/46656	0.6424	1	TRINITY_DN32977_c0_g1,TRINITY_DN43749_c0_g1,TRINITY_DN47300_c3_g5,TRINITY_DN47333_c1_g3,TRINITY_DN49631_c0_g7,TRINITY_DN55522_c2_g2,TRINITY_DN57351_c1_g2,TRINITY_DN59351_c1_g7,TRINITY_DN60362_c0_g1,TRINITY_DN60561_c0_g1,TRINITY_DN63003_c0_g1,TRINITY_DN63345_c0_g2,TRINITY_DN66130_c0_g1,TRINITY_DN66777_c0_g4,TRINITY_DN66777_c0_g5,TRINITY_DN67634_c1_g1,TRINITY_DN70715_c1_g1,TRINITY_DN72889_c0_g1,TRI…	TRINITY_DN32977_c0_g1,TRINITY_DN43749_c0_g1,TRINITY_DN47300_c3_g5,TRINITY_DN47333_c1_g3,TRINITY_DN49631_c0_g7,TRINITY_DN55522_c2_g2,TRINITY_DN57351_c1_g2,TRINITY_DN59351_c1_g7,TRINITY_DN60362_c0_g1,TRINITY_DN60561_c0_g1,TRINITY_DN63003_c0_g1,TRINITY_DN63345_c0_g2,TRINITY_DN66130_c0_g1,TRINITY_DN66777_c0_g4,TRINITY_DN66777_c0_g5,TRINITY_DN67634_c1_g1,TRINITY_DN70715_c1_g1,TRINITY_DN72889_c0_g1,TRI…
GO:0034404	nucleobase-containing small molecule biosynthetic process	biological process	49/2514	479/46656	1.5e-05	0.00189017	TRINITY_DN34975_c0_g1,TRINITY_DN41719_c0_g1,TRINITY_DN45828_c4_g3,TRINITY_DN48986_c0_g1,TRINITY_DN48986_c0_g2,TRINITY_DN55122_c0_g1,TRINITY_DN56783_c1_g1,TRINITY_DN63345_c0_g2,TRINITY_DN65825_c1_g1,TRINITY_DN67465_c1_g2,TRINITY_DN70474_c0_g4,TRINITY_DN70834_c1_g3,TRINITY_DN70954_c0_g1,TRINITY_DN71479_c0_g1,TRINITY_DN72890_c0_g3,TRINITY_DN73838_c1_g2,TRINITY_DN73838_c1_g4,TRINITY_DN74932_c0_g1,TRI…	TRINITY_DN34975_c0_g1,TRINITY_DN41719_c0_g1,TRINITY_DN45828_c4_g3,TRINITY_DN48986_c0_g1,TRINITY_DN48986_c0_g2,TRINITY_DN55122_c0_g1,TRINITY_DN56783_c1_g1,TRINITY_DN63345_c0_g2,TRINITY_DN65825_c1_g1,TRINITY_DN67465_c1_g2,TRINITY_DN70474_c0_g4,TRINITY_DN70834_c1_g3,TRINITY_DN70954_c0_g1,TRINITY_DN71479_c0_g1,TRINITY_DN72890_c0_g3,TRINITY_DN73838_c1_g2,TRINITY_DN73838_c1_g4,TRINITY_DN74932_c0_g1,TRI…
GO:0000271	polysaccharide biosynthetic process	biological process	48/2514	602/46656	0.00473	0.205083	TRINITY_DN34538_c0_g1,TRINITY_DN37211_c0_g1,TRINITY_DN41402_c0_g1,TRINITY_DN44081_c0_g2,TRINITY_DN44171_c0_g1,TRINITY_DN45529_c0_g1,TRINITY_DN59978_c0_g1,TRINITY_DN65896_c0_g1,TRINITY_DN66969_c1_g2,TRINITY_DN66969_c1_g4,TRINITY_DN67130_c0_g2,TRINITY_DN68613_c0_g2,TRINITY_DN71623_c0_g1,TRINITY_DN72702_c0_g4,TRINITY_DN72722_c1_g2,TRINITY_DN76701_c1_g1,TRINITY_DN76701_c1_g2,TRINITY_DN76756_c0_g2,TRI…	TRINITY_DN34538_c0_g1,TRINITY_DN37211_c0_g1,TRINITY_DN41402_c0_g1,TRINITY_DN44081_c0_g2,TRINITY_DN44171_c0_g1,TRINITY_DN45529_c0_g1,TRINITY_DN59978_c0_g1,TRINITY_DN65896_c0_g1,TRINITY_DN66969_c1_g2,TRINITY_DN66969_c1_g4,TRINITY_DN67130_c0_g2,TRINITY_DN68613_c0_g2,TRINITY_DN71623_c0_g1,TRINITY_DN72702_c0_g4,TRINITY_DN72722_c1_g2,TRINITY_DN76701_c1_g1,TRINITY_DN76701_c1_g2,TRINITY_DN76756_c0_g2,TRI…
GO:0009409	response to cold	biological process	48/2514	592/46656	0.00345	0.161154	TRINITY_DN47941_c3_g1,TRINITY_DN48986_c0_g1,TRINITY_DN56087_c3_g1,TRINITY_DN65011_c4_g7,TRINITY_DN68151_c0_g2,TRINITY_DN68151_c1_g1,TRINITY_DN68347_c1_g2,TRINITY_DN68960_c0_g1,TRINITY_DN69617_c0_g3,TRINITY_DN71388_c1_g1,TRINITY_DN72221_c0_g2,TRINITY_DN73312_c1_g1,TRINITY_DN73312_c1_g2,TRINITY_DN74757_c1_g2,TRINITY_DN75222_c0_g1,TRINITY_DN75938_c2_g1,TRINITY_DN76617_c1_g3,TRINITY_DN78159_c1_g1,TRI…	TRINITY_DN47941_c3_g1,TRINITY_DN48986_c0_g1,TRINITY_DN56087_c3_g1,TRINITY_DN65011_c4_g7,TRINITY_DN68151_c0_g2,TRINITY_DN68151_c1_g1,TRINITY_DN68347_c1_g2,TRINITY_DN68960_c0_g1,TRINITY_DN69617_c0_g3,TRINITY_DN71388_c1_g1,TRINITY_DN72221_c0_g2,TRINITY_DN73312_c1_g1,TRINITY_DN73312_c1_g2,TRINITY_DN74757_c1_g2,TRINITY_DN75222_c0_g1,TRINITY_DN75938_c2_g1,TRINITY_DN76617_c1_g3,TRINITY_DN78159_c1_g1,TRI…
GO:0009617	response to bacterium	biological process	48/2514	1007/46656	0.82961	1	TRINITY_DN42107_c0_g1,TRINITY_DN45263_c0_g1,TRINITY_DN60200_c0_g1,TRINITY_DN62094_c2_g1,TRINITY_DN62677_c0_g1,TRINITY_DN63845_c1_g2,TRINITY_DN64602_c0_g1,TRINITY_DN65799_c1_g2,TRINITY_DN67308_c0_g2,TRINITY_DN67649_c1_g3,TRINITY_DN68347_c1_g2,TRINITY_DN70202_c2_g2,TRINITY_DN70614_c1_g1,TRINITY_DN70614_c1_g2,TRINITY_DN71415_c0_g1,TRINITY_DN72142_c4_g3,TRINITY_DN72800_c1_g1,TRINITY_DN72878_c2_g3,TRI…	TRINITY_DN42107_c0_g1,TRINITY_DN45263_c0_g1,TRINITY_DN60200_c0_g1,TRINITY_DN62094_c2_g1,TRINITY_DN62677_c0_g1,TRINITY_DN63845_c1_g2,TRINITY_DN64602_c0_g1,TRINITY_DN65799_c1_g2,TRINITY_DN67308_c0_g2,TRINITY_DN67649_c1_g3,TRINITY_DN68347_c1_g2,TRINITY_DN70202_c2_g2,TRINITY_DN70614_c1_g1,TRINITY_DN70614_c1_g2,TRINITY_DN71415_c0_g1,TRINITY_DN72142_c4_g3,TRINITY_DN72800_c1_g1,TRINITY_DN72878_c2_g3,TRI…
GO:0090567	reproductive shoot system development	biological process	48/2514	1014/46656	0.84244	1	TRINITY_DN38267_c0_g1,TRINITY_DN50114_c0_g1,TRINITY_DN56087_c3_g1,TRINITY_DN61299_c3_g1,TRINITY_DN65015_c0_g2,TRINITY_DN66630_c0_g1,TRINITY_DN66727_c1_g2,TRINITY_DN69019_c0_g1,TRINITY_DN73055_c2_g1,TRINITY_DN74698_c0_g1,TRINITY_DN76186_c1_g1,TRINITY_DN76186_c1_g2,TRINITY_DN76739_c2_g2,TRINITY_DN79571_c0_g1,TRINITY_DN79571_c0_g2,TRINITY_DN82518_c0_g2,TRINITY_DN83695_c0_g1,TRINITY_DN84069_c0_g2,TRI…	TRINITY_DN38267_c0_g1,TRINITY_DN50114_c0_g1,TRINITY_DN56087_c3_g1,TRINITY_DN61299_c3_g1,TRINITY_DN65015_c0_g2,TRINITY_DN66630_c0_g1,TRINITY_DN66727_c1_g2,TRINITY_DN69019_c0_g1,TRINITY_DN73055_c2_g1,TRINITY_DN74698_c0_g1,TRINITY_DN76186_c1_g1,TRINITY_DN76186_c1_g2,TRINITY_DN76739_c2_g2,TRINITY_DN79571_c0_g1,TRINITY_DN79571_c0_g2,TRINITY_DN82518_c0_g2,TRINITY_DN83695_c0_g1,TRINITY_DN84069_c0_g2,TRI…
GO:0007010	cytoskeleton organization	biological process	47/2514	662/46656	0.03417	0.846672	TRINITY_DN51020_c0_g1,TRINITY_DN55823_c2_g2,TRINITY_DN57929_c2_g1,TRINITY_DN60739_c0_g3,TRINITY_DN62237_c0_g1,TRINITY_DN62423_c3_g1,TRINITY_DN62714_c0_g2,TRINITY_DN65844_c0_g1,TRINITY_DN65844_c0_g2,TRINITY_DN68106_c0_g1,TRINITY_DN69448_c0_g1,TRINITY_DN69477_c2_g1,TRINITY_DN73299_c0_g1,TRINITY_DN73792_c0_g1,TRINITY_DN75683_c1_g1,TRINITY_DN75891_c0_g2,TRINITY_DN75913_c5_g1,TRINITY_DN76751_c0_g2,TRI…	TRINITY_DN51020_c0_g1,TRINITY_DN55823_c2_g2,TRINITY_DN57929_c2_g1,TRINITY_DN60739_c0_g3,TRINITY_DN62237_c0_g1,TRINITY_DN62423_c3_g1,TRINITY_DN62714_c0_g2,TRINITY_DN65844_c0_g1,TRINITY_DN65844_c0_g2,TRINITY_DN68106_c0_g1,TRINITY_DN69448_c0_g1,TRINITY_DN69477_c2_g1,TRINITY_DN73299_c0_g1,TRINITY_DN73792_c0_g1,TRINITY_DN75683_c1_g1,TRINITY_DN75891_c0_g2,TRINITY_DN75913_c5_g1,TRINITY_DN76751_c0_g2,TRI…
GO:0009908	flower development	biological process	47/2514	981/46656	0.81747	1	TRINITY_DN38267_c0_g1,TRINITY_DN50114_c0_g1,TRINITY_DN56087_c3_g1,TRINITY_DN61299_c3_g1,TRINITY_DN65015_c0_g2,TRINITY_DN66630_c0_g1,TRINITY_DN66727_c1_g2,TRINITY_DN69019_c0_g1,TRINITY_DN73055_c2_g1,TRINITY_DN74698_c0_g1,TRINITY_DN76186_c1_g1,TRINITY_DN76186_c1_g2,TRINITY_DN76739_c2_g2,TRINITY_DN79571_c0_g1,TRINITY_DN79571_c0_g2,TRINITY_DN82518_c0_g2,TRINITY_DN83695_c0_g1,TRINITY_DN84069_c0_g2,TRI…	TRINITY_DN38267_c0_g1,TRINITY_DN50114_c0_g1,TRINITY_DN56087_c3_g1,TRINITY_DN61299_c3_g1,TRINITY_DN65015_c0_g2,TRINITY_DN66630_c0_g1,TRINITY_DN66727_c1_g2,TRINITY_DN69019_c0_g1,TRINITY_DN73055_c2_g1,TRINITY_DN74698_c0_g1,TRINITY_DN76186_c1_g1,TRINITY_DN76186_c1_g2,TRINITY_DN76739_c2_g2,TRINITY_DN79571_c0_g1,TRINITY_DN79571_c0_g2,TRINITY_DN82518_c0_g2,TRINITY_DN83695_c0_g1,TRINITY_DN84069_c0_g2,TRI…
GO:0016567	protein ubiquitination	biological process	47/2514	1074/46656	0.9436	1	TRINITY_DN48167_c1_g1,TRINITY_DN48401_c0_g3,TRINITY_DN55634_c0_g3,TRINITY_DN55823_c2_g2,TRINITY_DN69285_c1_g6,TRINITY_DN70655_c0_g1,TRINITY_DN73007_c0_g1,TRINITY_DN73223_c0_g1,TRINITY_DN73299_c0_g1,TRINITY_DN73299_c0_g2,TRINITY_DN73698_c2_g1,TRINITY_DN74698_c0_g1,TRINITY_DN76657_c1_g1,TRINITY_DN76902_c2_g2,TRINITY_DN77521_c1_g1,TRINITY_DN77649_c1_g1,TRINITY_DN77763_c1_g1,TRINITY_DN81020_c0_g1,TRI…	TRINITY_DN48167_c1_g1,TRINITY_DN48401_c0_g3,TRINITY_DN55634_c0_g3,TRINITY_DN55823_c2_g2,TRINITY_DN69285_c1_g6,TRINITY_DN70655_c0_g1,TRINITY_DN73007_c0_g1,TRINITY_DN73223_c0_g1,TRINITY_DN73299_c0_g1,TRINITY_DN73299_c0_g2,TRINITY_DN73698_c2_g1,TRINITY_DN74698_c0_g1,TRINITY_DN76657_c1_g1,TRINITY_DN76902_c2_g2,TRINITY_DN77521_c1_g1,TRINITY_DN77649_c1_g1,TRINITY_DN77763_c1_g1,TRINITY_DN81020_c0_g1,TRI…
GO:0031325	positive regulation of cellular metabolic process	biological process	47/2514	1179/46656	0.98952	1	TRINITY_DN49631_c0_g7,TRINITY_DN50196_c0_g1,TRINITY_DN52191_c0_g1,TRINITY_DN55823_c2_g2,TRINITY_DN60278_c0_g2,TRINITY_DN66630_c0_g1,TRINITY_DN66866_c2_g5,TRINITY_DN66878_c0_g1,TRINITY_DN69383_c2_g1,TRINITY_DN69446_c0_g1,TRINITY_DN70000_c1_g2,TRINITY_DN73698_c2_g1,TRINITY_DN74022_c0_g1,TRINITY_DN74022_c0_g2,TRINITY_DN74317_c0_g3,TRINITY_DN75222_c0_g1,TRINITY_DN76006_c0_g3,TRINITY_DN76006_c0_g5,TRI…	TRINITY_DN49631_c0_g7,TRINITY_DN50196_c0_g1,TRINITY_DN52191_c0_g1,TRINITY_DN55823_c2_g2,TRINITY_DN60278_c0_g2,TRINITY_DN66630_c0_g1,TRINITY_DN66866_c2_g5,TRINITY_DN66878_c0_g1,TRINITY_DN69383_c2_g1,TRINITY_DN69446_c0_g1,TRINITY_DN70000_c1_g2,TRINITY_DN73698_c2_g1,TRINITY_DN74022_c0_g1,TRINITY_DN74022_c0_g2,TRINITY_DN74317_c0_g3,TRINITY_DN75222_c0_g1,TRINITY_DN76006_c0_g3,TRINITY_DN76006_c0_g5,TRI…
GO:0042493	response to drug	biological process	47/2514	1105/46656	0.96437	1	TRINITY_DN43368_c0_g2,TRINITY_DN50037_c3_g1,TRINITY_DN55122_c0_g1,TRINITY_DN55823_c2_g2,TRINITY_DN56087_c3_g1,TRINITY_DN58419_c1_g3,TRINITY_DN60140_c0_g2,TRINITY_DN61012_c1_g1,TRINITY_DN63845_c1_g2,TRINITY_DN66255_c0_g1,TRINITY_DN66512_c0_g3,TRINITY_DN70202_c2_g2,TRINITY_DN72878_c2_g3,TRINITY_DN76150_c1_g2,TRINITY_DN76240_c1_g3,TRINITY_DN77473_c1_g2,TRINITY_DN81562_c0_g2,TRINITY_DN82357_c2_g1,TRI…	TRINITY_DN43368_c0_g2,TRINITY_DN50037_c3_g1,TRINITY_DN55122_c0_g1,TRINITY_DN55823_c2_g2,TRINITY_DN56087_c3_g1,TRINITY_DN58419_c1_g3,TRINITY_DN60140_c0_g2,TRINITY_DN61012_c1_g1,TRINITY_DN63845_c1_g2,TRINITY_DN66255_c0_g1,TRINITY_DN66512_c0_g3,TRINITY_DN70202_c2_g2,TRINITY_DN72878_c2_g3,TRINITY_DN76150_c1_g2,TRINITY_DN76240_c1_g3,TRINITY_DN77473_c1_g2,TRINITY_DN81562_c0_g2,TRINITY_DN82357_c2_g1,TRI…
GO:0071396	cellular response to lipid	biological process	47/2514	892/46656	0.58465	1	TRINITY_DN32977_c0_g1,TRINITY_DN42107_c0_g1,TRINITY_DN48401_c0_g3,TRINITY_DN53625_c1_g1,TRINITY_DN55623_c2_g1,TRINITY_DN55823_c2_g2,TRINITY_DN57031_c0_g2,TRINITY_DN58663_c2_g4,TRINITY_DN61012_c1_g1,TRINITY_DN62144_c0_g3,TRINITY_DN62341_c0_g1,TRINITY_DN64623_c4_g1,TRINITY_DN67264_c1_g1,TRINITY_DN69383_c2_g1,TRINITY_DN69945_c1_g2,TRINITY_DN78784_c0_g1,TRINITY_DN79352_c3_g1,TRINITY_DN79605_c2_g1,TRI…	TRINITY_DN32977_c0_g1,TRINITY_DN42107_c0_g1,TRINITY_DN48401_c0_g3,TRINITY_DN53625_c1_g1,TRINITY_DN55623_c2_g1,TRINITY_DN55823_c2_g2,TRINITY_DN57031_c0_g2,TRINITY_DN58663_c2_g4,TRINITY_DN61012_c1_g1,TRINITY_DN62144_c0_g3,TRINITY_DN62341_c0_g1,TRINITY_DN64623_c4_g1,TRINITY_DN67264_c1_g1,TRINITY_DN69383_c2_g1,TRINITY_DN69945_c1_g2,TRINITY_DN78784_c0_g1,TRINITY_DN79352_c3_g1,TRINITY_DN79605_c2_g1,TRI…
GO:0009793	embryo development ending in seed dormancy	biological process	46/2514	864/46656	0.55534	1	TRINITY_DN39372_c0_g1,TRINITY_DN43839_c2_g1,TRINITY_DN46056_c0_g1,TRINITY_DN48083_c3_g1,TRINITY_DN50503_c2_g1,TRINITY_DN56291_c1_g1,TRINITY_DN57227_c1_g1,TRINITY_DN63762_c0_g2,TRINITY_DN64692_c0_g1,TRINITY_DN66717_c0_g1,TRINITY_DN66717_c0_g2,TRINITY_DN73299_c0_g2,TRINITY_DN76104_c2_g8,TRINITY_DN76177_c0_g1,TRINITY_DN76739_c2_g2,TRINITY_DN79107_c1_g3,TRINITY_DN79352_c3_g1,TRINITY_DN80751_c1_g1,TRI…	TRINITY_DN39372_c0_g1,TRINITY_DN43839_c2_g1,TRINITY_DN46056_c0_g1,TRINITY_DN48083_c3_g1,TRINITY_DN50503_c2_g1,TRINITY_DN56291_c1_g1,TRINITY_DN57227_c1_g1,TRINITY_DN63762_c0_g2,TRINITY_DN64692_c0_g1,TRINITY_DN66717_c0_g1,TRINITY_DN66717_c0_g2,TRINITY_DN73299_c0_g2,TRINITY_DN76104_c2_g8,TRINITY_DN76177_c0_g1,TRINITY_DN76739_c2_g2,TRINITY_DN79107_c1_g3,TRINITY_DN79352_c3_g1,TRINITY_DN80751_c1_g1,TRI…
GO:0010604	positive regulation of macromolecule metabolic process	biological process	46/2514	1147/46656	0.98738	1	TRINITY_DN50196_c0_g1,TRINITY_DN52191_c0_g1,TRINITY_DN55823_c2_g2,TRINITY_DN60278_c0_g2,TRINITY_DN66878_c0_g1,TRINITY_DN69383_c2_g1,TRINITY_DN69446_c0_g1,TRINITY_DN70000_c1_g2,TRINITY_DN73698_c2_g1,TRINITY_DN74022_c0_g1,TRINITY_DN74022_c0_g2,TRINITY_DN74317_c0_g3,TRINITY_DN75222_c0_g1,TRINITY_DN75491_c0_g1,TRINITY_DN76006_c0_g3,TRINITY_DN76006_c0_g5,TRINITY_DN76096_c0_g2,TRINITY_DN80262_c1_g3,TRI…	TRINITY_DN50196_c0_g1,TRINITY_DN52191_c0_g1,TRINITY_DN55823_c2_g2,TRINITY_DN60278_c0_g2,TRINITY_DN66878_c0_g1,TRINITY_DN69383_c2_g1,TRINITY_DN69446_c0_g1,TRINITY_DN70000_c1_g2,TRINITY_DN73698_c2_g1,TRINITY_DN74022_c0_g1,TRINITY_DN74022_c0_g2,TRINITY_DN74317_c0_g3,TRINITY_DN75222_c0_g1,TRINITY_DN75491_c0_g1,TRINITY_DN76006_c0_g3,TRINITY_DN76006_c0_g5,TRINITY_DN76096_c0_g2,TRINITY_DN80262_c1_g3,TRI…
GO:0016999	antibiotic metabolic process	biological process	46/2514	629/46656	0.02319	0.652466	TRINITY_DN45722_c0_g1,TRINITY_DN55232_c0_g2,TRINITY_DN55823_c2_g2,TRINITY_DN56656_c0_g1,TRINITY_DN56821_c0_g1,TRINITY_DN56821_c0_g2,TRINITY_DN57831_c0_g1,TRINITY_DN57831_c0_g2,TRINITY_DN59808_c0_g4,TRINITY_DN60140_c0_g2,TRINITY_DN62991_c5_g1,TRINITY_DN63845_c1_g1,TRINITY_DN63845_c1_g2,TRINITY_DN66747_c1_g1,TRINITY_DN72142_c4_g3,TRINITY_DN74342_c0_g2,TRINITY_DN74350_c0_g3,TRINITY_DN74361_c0_g1,TRI…	TRINITY_DN45722_c0_g1,TRINITY_DN55232_c0_g2,TRINITY_DN55823_c2_g2,TRINITY_DN56656_c0_g1,TRINITY_DN56821_c0_g1,TRINITY_DN56821_c0_g2,TRINITY_DN57831_c0_g1,TRINITY_DN57831_c0_g2,TRINITY_DN59808_c0_g4,TRINITY_DN60140_c0_g2,TRINITY_DN62991_c5_g1,TRINITY_DN63845_c1_g1,TRINITY_DN63845_c1_g2,TRINITY_DN66747_c1_g1,TRINITY_DN72142_c4_g3,TRINITY_DN74342_c0_g2,TRINITY_DN74350_c0_g3,TRINITY_DN74361_c0_g1,TRI…
GO:0034637	cellular carbohydrate biosynthetic process	biological process	46/2514	625/46656	0.02105	0.608317	TRINITY_DN34538_c0_g1,TRINITY_DN37211_c0_g1,TRINITY_DN41402_c0_g1,TRINITY_DN44081_c0_g2,TRINITY_DN44171_c0_g1,TRINITY_DN45529_c0_g1,TRINITY_DN57227_c1_g1,TRINITY_DN59978_c0_g1,TRINITY_DN61312_c0_g1,TRINITY_DN65896_c0_g1,TRINITY_DN66969_c1_g2,TRINITY_DN66969_c1_g4,TRINITY_DN67130_c0_g2,TRINITY_DN68613_c0_g2,TRINITY_DN72702_c0_g4,TRINITY_DN72722_c1_g2,TRINITY_DN76756_c0_g2,TRINITY_DN80048_c1_g2,TRI…	TRINITY_DN34538_c0_g1,TRINITY_DN37211_c0_g1,TRINITY_DN41402_c0_g1,TRINITY_DN44081_c0_g2,TRINITY_DN44171_c0_g1,TRINITY_DN45529_c0_g1,TRINITY_DN57227_c1_g1,TRINITY_DN59978_c0_g1,TRINITY_DN61312_c0_g1,TRINITY_DN65896_c0_g1,TRINITY_DN66969_c1_g2,TRINITY_DN66969_c1_g4,TRINITY_DN67130_c0_g2,TRINITY_DN68613_c0_g2,TRINITY_DN72702_c0_g4,TRINITY_DN72722_c1_g2,TRINITY_DN76756_c0_g2,TRINITY_DN80048_c1_g2,TRI…
GO:0044042	glucan metabolic process	biological process	46/2514	642/46656	0.03139	0.791605	TRINITY_DN34538_c0_g1,TRINITY_DN37211_c0_g1,TRINITY_DN38413_c0_g1,TRINITY_DN39836_c0_g1,TRINITY_DN44081_c0_g2,TRINITY_DN44171_c0_g1,TRINITY_DN45529_c0_g1,TRINITY_DN59978_c0_g1,TRINITY_DN65896_c0_g1,TRINITY_DN66969_c1_g2,TRINITY_DN66969_c1_g4,TRINITY_DN67130_c0_g2,TRINITY_DN68613_c0_g2,TRINITY_DN69141_c2_g1,TRINITY_DN70954_c0_g1,TRINITY_DN72722_c1_g2,TRINITY_DN76756_c0_g2,TRINITY_DN78417_c2_g1,TRI…	TRINITY_DN34538_c0_g1,TRINITY_DN37211_c0_g1,TRINITY_DN38413_c0_g1,TRINITY_DN39836_c0_g1,TRINITY_DN44081_c0_g2,TRINITY_DN44171_c0_g1,TRINITY_DN45529_c0_g1,TRINITY_DN59978_c0_g1,TRINITY_DN65896_c0_g1,TRINITY_DN66969_c1_g2,TRINITY_DN66969_c1_g4,TRINITY_DN67130_c0_g2,TRINITY_DN68613_c0_g2,TRINITY_DN69141_c2_g1,TRINITY_DN70954_c0_g1,TRINITY_DN72722_c1_g2,TRINITY_DN76756_c0_g2,TRINITY_DN78417_c2_g1,TRI…
GO:0006633	fatty acid biosynthetic process	biological process	45/2514	640/46656	0.04284	0.992002	TRINITY_DN39372_c0_g1,TRINITY_DN49882_c0_g2,TRINITY_DN49883_c2_g2,TRINITY_DN50233_c0_g1,TRINITY_DN52282_c7_g1,TRINITY_DN52531_c3_g5,TRINITY_DN52531_c3_g8,TRINITY_DN54881_c0_g1,TRINITY_DN56809_c0_g1,TRINITY_DN57351_c1_g1,TRINITY_DN61269_c2_g1,TRINITY_DN63433_c1_g3,TRINITY_DN63903_c2_g1,TRINITY_DN64073_c5_g2,TRINITY_DN66717_c0_g1,TRINITY_DN66717_c0_g2,TRINITY_DN69029_c1_g1,TRINITY_DN71267_c0_g2,TRI…	TRINITY_DN39372_c0_g1,TRINITY_DN49882_c0_g2,TRINITY_DN49883_c2_g2,TRINITY_DN50233_c0_g1,TRINITY_DN52282_c7_g1,TRINITY_DN52531_c3_g5,TRINITY_DN52531_c3_g8,TRINITY_DN54881_c0_g1,TRINITY_DN56809_c0_g1,TRINITY_DN57351_c1_g1,TRINITY_DN61269_c2_g1,TRINITY_DN63433_c1_g3,TRINITY_DN63903_c2_g1,TRINITY_DN64073_c5_g2,TRINITY_DN66717_c0_g1,TRINITY_DN66717_c0_g2,TRINITY_DN69029_c1_g1,TRINITY_DN71267_c0_g2,TRI…
GO:0006733	oxidoreduction coenzyme metabolic process	biological process	45/2514	467/46656	0.00013	0.0117401	TRINITY_DN41719_c0_g1,TRINITY_DN45828_c4_g3,TRINITY_DN48986_c0_g1,TRINITY_DN48986_c0_g2,TRINITY_DN56783_c1_g1,TRINITY_DN63345_c0_g2,TRINITY_DN65825_c1_g1,TRINITY_DN66768_c1_g1,TRINITY_DN67465_c1_g2,TRINITY_DN70834_c1_g3,TRINITY_DN71479_c0_g1,TRINITY_DN72890_c0_g3,TRINITY_DN73838_c1_g2,TRINITY_DN73838_c1_g4,TRINITY_DN74217_c2_g4,TRINITY_DN76687_c3_g2,TRINITY_DN77051_c0_g3,TRINITY_DN79640_c0_g1,TRI…	TRINITY_DN41719_c0_g1,TRINITY_DN45828_c4_g3,TRINITY_DN48986_c0_g1,TRINITY_DN48986_c0_g2,TRINITY_DN56783_c1_g1,TRINITY_DN63345_c0_g2,TRINITY_DN65825_c1_g1,TRINITY_DN66768_c1_g1,TRINITY_DN67465_c1_g2,TRINITY_DN70834_c1_g3,TRINITY_DN71479_c0_g1,TRINITY_DN72890_c0_g3,TRINITY_DN73838_c1_g2,TRINITY_DN73838_c1_g4,TRINITY_DN74217_c2_g4,TRINITY_DN76687_c3_g2,TRINITY_DN77051_c0_g3,TRINITY_DN79640_c0_g1,TRI…
GO:0016049	cell growth	biological process	45/2514	882/46656	0.66939	1	TRINITY_DN36271_c0_g1,TRINITY_DN46056_c0_g1,TRINITY_DN47273_c0_g1,TRINITY_DN52131_c0_g1,TRINITY_DN52686_c0_g2,TRINITY_DN56291_c1_g1,TRINITY_DN56414_c2_g2,TRINITY_DN60259_c1_g1,TRINITY_DN60924_c0_g1,TRINITY_DN61135_c0_g3,TRINITY_DN61425_c0_g1,TRINITY_DN62144_c0_g3,TRINITY_DN62237_c0_g1,TRINITY_DN71193_c0_g3,TRINITY_DN72702_c0_g4,TRINITY_DN74736_c0_g2,TRINITY_DN76756_c0_g2,TRINITY_DN76820_c0_g4,TRI…	TRINITY_DN36271_c0_g1,TRINITY_DN46056_c0_g1,TRINITY_DN47273_c0_g1,TRINITY_DN52131_c0_g1,TRINITY_DN52686_c0_g2,TRINITY_DN56291_c1_g1,TRINITY_DN56414_c2_g2,TRINITY_DN60259_c1_g1,TRINITY_DN60924_c0_g1,TRINITY_DN61135_c0_g3,TRINITY_DN61425_c0_g1,TRINITY_DN62144_c0_g3,TRINITY_DN62237_c0_g1,TRINITY_DN71193_c0_g3,TRINITY_DN72702_c0_g4,TRINITY_DN74736_c0_g2,TRINITY_DN76756_c0_g2,TRINITY_DN76820_c0_g4,TRI…
GO:0032268	regulation of cellular protein metabolic process	biological process	45/2514	1071/46656	0.96847	1	TRINITY_DN52191_c0_g1,TRINITY_DN55823_c2_g2,TRINITY_DN62033_c0_g3,TRINITY_DN64623_c4_g1,TRINITY_DN67194_c0_g2,TRINITY_DN69383_c2_g1,TRINITY_DN70053_c1_g2,TRINITY_DN71046_c0_g1,TRINITY_DN71614_c5_g1,TRINITY_DN74317_c0_g3,TRINITY_DN75222_c0_g1,TRINITY_DN75560_c1_g1,TRINITY_DN76006_c0_g3,TRINITY_DN76006_c0_g5,TRINITY_DN76186_c1_g1,TRINITY_DN76186_c1_g2,TRINITY_DN76218_c2_g1,TRINITY_DN76489_c2_g1,TRI…	TRINITY_DN52191_c0_g1,TRINITY_DN55823_c2_g2,TRINITY_DN62033_c0_g3,TRINITY_DN64623_c4_g1,TRINITY_DN67194_c0_g2,TRINITY_DN69383_c2_g1,TRINITY_DN70053_c1_g2,TRINITY_DN71046_c0_g1,TRINITY_DN71614_c5_g1,TRINITY_DN74317_c0_g3,TRINITY_DN75222_c0_g1,TRINITY_DN75560_c1_g1,TRINITY_DN76006_c0_g3,TRINITY_DN76006_c0_g5,TRINITY_DN76186_c1_g1,TRINITY_DN76186_c1_g2,TRINITY_DN76218_c2_g1,TRINITY_DN76489_c2_g1,TRI…
GO:0042274	ribosomal small subunit biogenesis	biological process	45/2514	224/46656	1.7e-14	9.21145e-12	TRINITY_DN43709_c0_g1,TRINITY_DN52693_c0_g1,TRINITY_DN53876_c0_g4,TRINITY_DN56350_c0_g1,TRINITY_DN62418_c0_g2,TRINITY_DN63369_c0_g1,TRINITY_DN64158_c0_g3,TRINITY_DN64158_c0_g5,TRINITY_DN66204_c0_g1,TRINITY_DN66204_c0_g3,TRINITY_DN66346_c3_g1,TRINITY_DN66523_c1_g2,TRINITY_DN67045_c1_g2,TRINITY_DN70663_c1_g1,TRINITY_DN71427_c0_g3,TRINITY_DN75527_c1_g2,TRINITY_DN75593_c1_g2,TRINITY_DN75593_c2_g1,TRI…	TRINITY_DN43709_c0_g1,TRINITY_DN52693_c0_g1,TRINITY_DN53876_c0_g4,TRINITY_DN56350_c0_g1,TRINITY_DN62418_c0_g2,TRINITY_DN63369_c0_g1,TRINITY_DN64158_c0_g3,TRINITY_DN64158_c0_g5,TRINITY_DN66204_c0_g1,TRINITY_DN66204_c0_g3,TRINITY_DN66346_c3_g1,TRINITY_DN66523_c1_g2,TRINITY_DN67045_c1_g2,TRINITY_DN70663_c1_g1,TRINITY_DN71427_c0_g3,TRINITY_DN75527_c1_g2,TRINITY_DN75593_c1_g2,TRINITY_DN75593_c2_g1,TRI…
GO:0051246	regulation of protein metabolic process	biological process	45/2514	1135/46656	0.98934	1	TRINITY_DN52191_c0_g1,TRINITY_DN55823_c2_g2,TRINITY_DN62033_c0_g3,TRINITY_DN64623_c4_g1,TRINITY_DN67194_c0_g2,TRINITY_DN69383_c2_g1,TRINITY_DN70053_c1_g2,TRINITY_DN71046_c0_g1,TRINITY_DN71614_c5_g1,TRINITY_DN74317_c0_g3,TRINITY_DN75222_c0_g1,TRINITY_DN75560_c1_g1,TRINITY_DN76006_c0_g3,TRINITY_DN76006_c0_g5,TRINITY_DN76186_c1_g1,TRINITY_DN76186_c1_g2,TRINITY_DN76218_c2_g1,TRINITY_DN76489_c2_g1,TRI…	TRINITY_DN52191_c0_g1,TRINITY_DN55823_c2_g2,TRINITY_DN62033_c0_g3,TRINITY_DN64623_c4_g1,TRINITY_DN67194_c0_g2,TRINITY_DN69383_c2_g1,TRINITY_DN70053_c1_g2,TRINITY_DN71046_c0_g1,TRINITY_DN71614_c5_g1,TRINITY_DN74317_c0_g3,TRINITY_DN75222_c0_g1,TRINITY_DN75560_c1_g1,TRINITY_DN76006_c0_g3,TRINITY_DN76006_c0_g5,TRINITY_DN76186_c1_g1,TRINITY_DN76186_c1_g2,TRINITY_DN76218_c2_g1,TRINITY_DN76489_c2_g1,TRI…
GO:0006073	cellular glucan metabolic process	biological process	44/2514	632/46656	0.051	1	TRINITY_DN34538_c0_g1,TRINITY_DN37211_c0_g1,TRINITY_DN38413_c0_g1,TRINITY_DN39836_c0_g1,TRINITY_DN44081_c0_g2,TRINITY_DN44171_c0_g1,TRINITY_DN45529_c0_g1,TRINITY_DN59978_c0_g1,TRINITY_DN65896_c0_g1,TRINITY_DN66969_c1_g2,TRINITY_DN66969_c1_g4,TRINITY_DN67130_c0_g2,TRINITY_DN68613_c0_g2,TRINITY_DN69141_c2_g1,TRINITY_DN70954_c0_g1,TRINITY_DN72722_c1_g2,TRINITY_DN76756_c0_g2,TRINITY_DN78417_c2_g1,TRI…	TRINITY_DN34538_c0_g1,TRINITY_DN37211_c0_g1,TRINITY_DN38413_c0_g1,TRINITY_DN39836_c0_g1,TRINITY_DN44081_c0_g2,TRINITY_DN44171_c0_g1,TRINITY_DN45529_c0_g1,TRINITY_DN59978_c0_g1,TRINITY_DN65896_c0_g1,TRINITY_DN66969_c1_g2,TRINITY_DN66969_c1_g4,TRINITY_DN67130_c0_g2,TRINITY_DN68613_c0_g2,TRINITY_DN69141_c2_g1,TRINITY_DN70954_c0_g1,TRINITY_DN72722_c1_g2,TRINITY_DN76756_c0_g2,TRINITY_DN78417_c2_g1,TRI…
GO:0051239	regulation of multicellular organismal process	biological process	44/2514	1238/46656	0.99912	1	TRINITY_DN47273_c0_g1,TRINITY_DN50114_c0_g1,TRINITY_DN55823_c2_g2,TRINITY_DN56087_c3_g1,TRINITY_DN57351_c1_g2,TRINITY_DN60362_c0_g1,TRINITY_DN61425_c0_g1,TRINITY_DN62144_c0_g3,TRINITY_DN64184_c0_g1,TRINITY_DN71605_c2_g2,TRINITY_DN72913_c4_g1,TRINITY_DN73792_c0_g1,TRINITY_DN75938_c2_g1,TRINITY_DN76186_c1_g1,TRINITY_DN76186_c1_g2,TRINITY_DN76820_c0_g4,TRINITY_DN77649_c1_g1,TRINITY_DN79571_c0_g1,TRI…	TRINITY_DN47273_c0_g1,TRINITY_DN50114_c0_g1,TRINITY_DN55823_c2_g2,TRINITY_DN56087_c3_g1,TRINITY_DN57351_c1_g2,TRINITY_DN60362_c0_g1,TRINITY_DN61425_c0_g1,TRINITY_DN62144_c0_g3,TRINITY_DN64184_c0_g1,TRINITY_DN71605_c2_g2,TRINITY_DN72913_c4_g1,TRINITY_DN73792_c0_g1,TRINITY_DN75938_c2_g1,TRINITY_DN76186_c1_g1,TRINITY_DN76186_c1_g2,TRINITY_DN76820_c0_g4,TRINITY_DN77649_c1_g1,TRINITY_DN79571_c0_g1,TRI…
GO:0019362	pyridine nucleotide metabolic process	biological process	43/2514	426/46656	6.6e-05	0.0065022	TRINITY_DN41719_c0_g1,TRINITY_DN45828_c4_g3,TRINITY_DN48986_c0_g1,TRINITY_DN48986_c0_g2,TRINITY_DN56783_c1_g1,TRINITY_DN63345_c0_g2,TRINITY_DN65825_c1_g1,TRINITY_DN66768_c1_g1,TRINITY_DN67465_c1_g2,TRINITY_DN70834_c1_g3,TRINITY_DN71479_c0_g1,TRINITY_DN72890_c0_g3,TRINITY_DN73838_c1_g2,TRINITY_DN73838_c1_g4,TRINITY_DN74217_c2_g4,TRINITY_DN76687_c3_g2,TRINITY_DN77051_c0_g3,TRINITY_DN79640_c0_g1,TRI…	TRINITY_DN41719_c0_g1,TRINITY_DN45828_c4_g3,TRINITY_DN48986_c0_g1,TRINITY_DN48986_c0_g2,TRINITY_DN56783_c1_g1,TRINITY_DN63345_c0_g2,TRINITY_DN65825_c1_g1,TRINITY_DN66768_c1_g1,TRINITY_DN67465_c1_g2,TRINITY_DN70834_c1_g3,TRINITY_DN71479_c0_g1,TRINITY_DN72890_c0_g3,TRINITY_DN73838_c1_g2,TRINITY_DN73838_c1_g4,TRINITY_DN74217_c2_g4,TRINITY_DN76687_c3_g2,TRINITY_DN77051_c0_g3,TRINITY_DN79640_c0_g1,TRI…
GO:0032259	methylation	biological process	43/2514	595/46656	0.03232	0.805177	TRINITY_DN44182_c1_g1,TRINITY_DN45943_c0_g1,TRINITY_DN46178_c2_g1,TRINITY_DN47924_c0_g5,TRINITY_DN50221_c0_g1,TRINITY_DN58938_c0_g1,TRINITY_DN61660_c0_g3,TRINITY_DN69561_c1_g2,TRINITY_DN73000_c1_g1,TRINITY_DN73527_c0_g1,TRINITY_DN73527_c0_g5,TRINITY_DN73698_c2_g1,TRINITY_DN76050_c0_g2,TRINITY_DN76601_c0_g1,TRINITY_DN76601_c0_g3,TRINITY_DN79416_c0_g1,TRINITY_DN82472_c0_g4,TRINITY_DN83831_c1_g1,TRI…	TRINITY_DN44182_c1_g1,TRINITY_DN45943_c0_g1,TRINITY_DN46178_c2_g1,TRINITY_DN47924_c0_g5,TRINITY_DN50221_c0_g1,TRINITY_DN58938_c0_g1,TRINITY_DN61660_c0_g3,TRINITY_DN69561_c1_g2,TRINITY_DN73000_c1_g1,TRINITY_DN73527_c0_g1,TRINITY_DN73527_c0_g5,TRINITY_DN73698_c2_g1,TRINITY_DN76050_c0_g2,TRINITY_DN76601_c0_g1,TRINITY_DN76601_c0_g3,TRINITY_DN79416_c0_g1,TRINITY_DN82472_c0_g4,TRINITY_DN83831_c1_g1,TRI…
GO:0046496	nicotinamide nucleotide metabolic process	biological process	43/2514	423/46656	5.6e-05	0.00561919	TRINITY_DN41719_c0_g1,TRINITY_DN45828_c4_g3,TRINITY_DN48986_c0_g1,TRINITY_DN48986_c0_g2,TRINITY_DN56783_c1_g1,TRINITY_DN63345_c0_g2,TRINITY_DN65825_c1_g1,TRINITY_DN66768_c1_g1,TRINITY_DN67465_c1_g2,TRINITY_DN70834_c1_g3,TRINITY_DN71479_c0_g1,TRINITY_DN72890_c0_g3,TRINITY_DN73838_c1_g2,TRINITY_DN73838_c1_g4,TRINITY_DN74217_c2_g4,TRINITY_DN76687_c3_g2,TRINITY_DN77051_c0_g3,TRINITY_DN79640_c0_g1,TRI…	TRINITY_DN41719_c0_g1,TRINITY_DN45828_c4_g3,TRINITY_DN48986_c0_g1,TRINITY_DN48986_c0_g2,TRINITY_DN56783_c1_g1,TRINITY_DN63345_c0_g2,TRINITY_DN65825_c1_g1,TRINITY_DN66768_c1_g1,TRINITY_DN67465_c1_g2,TRINITY_DN70834_c1_g3,TRINITY_DN71479_c0_g1,TRINITY_DN72890_c0_g3,TRINITY_DN73838_c1_g2,TRINITY_DN73838_c1_g4,TRINITY_DN74217_c2_g4,TRINITY_DN76687_c3_g2,TRINITY_DN77051_c0_g3,TRINITY_DN79640_c0_g1,TRI…
GO:0051173	positive regulation of nitrogen compound metabolic process	biological process	43/2514	1072/46656	0.98477	1	TRINITY_DN49631_c0_g7,TRINITY_DN50196_c0_g1,TRINITY_DN52191_c0_g1,TRINITY_DN60278_c0_g2,TRINITY_DN66878_c0_g1,TRINITY_DN69383_c2_g1,TRINITY_DN69446_c0_g1,TRINITY_DN70000_c1_g2,TRINITY_DN73698_c2_g1,TRINITY_DN74022_c0_g1,TRINITY_DN74022_c0_g2,TRINITY_DN74317_c0_g3,TRINITY_DN75222_c0_g1,TRINITY_DN76006_c0_g3,TRINITY_DN76006_c0_g5,TRINITY_DN80262_c1_g3,TRINITY_DN81586_c0_g2,TRINITY_DN81909_c2_g2,TRI…	TRINITY_DN49631_c0_g7,TRINITY_DN50196_c0_g1,TRINITY_DN52191_c0_g1,TRINITY_DN60278_c0_g2,TRINITY_DN66878_c0_g1,TRINITY_DN69383_c2_g1,TRINITY_DN69446_c0_g1,TRINITY_DN70000_c1_g2,TRINITY_DN73698_c2_g1,TRINITY_DN74022_c0_g1,TRINITY_DN74022_c0_g2,TRINITY_DN74317_c0_g3,TRINITY_DN75222_c0_g1,TRINITY_DN76006_c0_g3,TRINITY_DN76006_c0_g5,TRINITY_DN80262_c1_g3,TRINITY_DN81586_c0_g2,TRINITY_DN81909_c2_g2,TRI…
GO:0070925	organelle assembly	biological process	43/2514	372/46656	2.4e-06	0.000382482	TRINITY_DN59251_c0_g1,TRINITY_DN60594_c2_g1,TRINITY_DN62037_c0_g1,TRINITY_DN62037_c0_g2,TRINITY_DN63369_c0_g1,TRINITY_DN63605_c1_g2,TRINITY_DN64158_c0_g3,TRINITY_DN64158_c0_g5,TRINITY_DN71540_c0_g1,TRINITY_DN75527_c1_g2,TRINITY_DN75593_c1_g2,TRINITY_DN75593_c2_g1,TRINITY_DN75683_c1_g1,TRINITY_DN76708_c0_g1,TRINITY_DN76751_c0_g2,TRINITY_DN76844_c0_g1,TRINITY_DN77323_c0_g1,TRINITY_DN77848_c0_g1,TRI…	TRINITY_DN59251_c0_g1,TRINITY_DN60594_c2_g1,TRINITY_DN62037_c0_g1,TRINITY_DN62037_c0_g2,TRINITY_DN63369_c0_g1,TRINITY_DN63605_c1_g2,TRINITY_DN64158_c0_g3,TRINITY_DN64158_c0_g5,TRINITY_DN71540_c0_g1,TRINITY_DN75527_c1_g2,TRINITY_DN75593_c1_g2,TRINITY_DN75593_c2_g1,TRINITY_DN75683_c1_g1,TRINITY_DN76708_c0_g1,TRINITY_DN76751_c0_g2,TRINITY_DN76844_c0_g1,TRINITY_DN77323_c0_g1,TRINITY_DN77848_c0_g1,TRI…
GO:0072524	pyridine-containing compound metabolic process	biological process	43/2514	446/46656	0.00018	0.0153595	TRINITY_DN41719_c0_g1,TRINITY_DN45828_c4_g3,TRINITY_DN48986_c0_g1,TRINITY_DN48986_c0_g2,TRINITY_DN56783_c1_g1,TRINITY_DN63345_c0_g2,TRINITY_DN65825_c1_g1,TRINITY_DN66768_c1_g1,TRINITY_DN67465_c1_g2,TRINITY_DN70834_c1_g3,TRINITY_DN71479_c0_g1,TRINITY_DN72890_c0_g3,TRINITY_DN73838_c1_g2,TRINITY_DN73838_c1_g4,TRINITY_DN74217_c2_g4,TRINITY_DN76687_c3_g2,TRINITY_DN77051_c0_g3,TRINITY_DN79640_c0_g1,TRI…	TRINITY_DN41719_c0_g1,TRINITY_DN45828_c4_g3,TRINITY_DN48986_c0_g1,TRINITY_DN48986_c0_g2,TRINITY_DN56783_c1_g1,TRINITY_DN63345_c0_g2,TRINITY_DN65825_c1_g1,TRINITY_DN66768_c1_g1,TRINITY_DN67465_c1_g2,TRINITY_DN70834_c1_g3,TRINITY_DN71479_c0_g1,TRINITY_DN72890_c0_g3,TRINITY_DN73838_c1_g2,TRINITY_DN73838_c1_g4,TRINITY_DN74217_c2_g4,TRINITY_DN76687_c3_g2,TRINITY_DN77051_c0_g3,TRINITY_DN79640_c0_g1,TRI…
GO:1901617	organic hydroxy compound biosynthetic process	biological process	43/2514	438/46656	0.00012	0.0110207	TRINITY_DN34177_c0_g1,TRINITY_DN50221_c0_g1,TRINITY_DN58991_c0_g5,TRINITY_DN66717_c0_g1,TRINITY_DN66717_c0_g2,TRINITY_DN71267_c0_g2,TRINITY_DN71777_c2_g1,TRINITY_DN72507_c1_g1,TRINITY_DN73667_c1_g1,TRINITY_DN73819_c0_g1,TRINITY_DN76240_c1_g3,TRINITY_DN76601_c0_g1,TRINITY_DN76601_c0_g3,TRINITY_DN77820_c0_g1,TRINITY_DN79416_c0_g1,TRINITY_DN80116_c1_g2,TRINITY_DN83493_c1_g2,TRINITY_DN84444_c1_g1,TRI…	TRINITY_DN34177_c0_g1,TRINITY_DN50221_c0_g1,TRINITY_DN58991_c0_g5,TRINITY_DN66717_c0_g1,TRINITY_DN66717_c0_g2,TRINITY_DN71267_c0_g2,TRINITY_DN71777_c2_g1,TRINITY_DN72507_c1_g1,TRINITY_DN73667_c1_g1,TRINITY_DN73819_c0_g1,TRINITY_DN76240_c1_g3,TRINITY_DN76601_c0_g1,TRINITY_DN76601_c0_g3,TRINITY_DN77820_c0_g1,TRINITY_DN79416_c0_g1,TRINITY_DN80116_c1_g2,TRINITY_DN83493_c1_g2,TRINITY_DN84444_c1_g1,TRI…
GO:0002181	cytoplasmic translation	biological process	42/2514	241/46656	1.7e-11	7.36916e-09	TRINITY_DN51022_c1_g1,TRINITY_DN53111_c2_g3,TRINITY_DN53277_c3_g1,TRINITY_DN56033_c1_g2,TRINITY_DN56362_c1_g2,TRINITY_DN59600_c0_g1,TRINITY_DN59600_c0_g2,TRINITY_DN59908_c2_g1,TRINITY_DN59908_c2_g2,TRINITY_DN70053_c1_g2,TRINITY_DN71046_c0_g1,TRINITY_DN71824_c0_g1,TRINITY_DN72221_c0_g2,TRINITY_DN73312_c1_g1,TRINITY_DN73312_c1_g2,TRINITY_DN73312_c1_g4,TRINITY_DN74874_c0_g3,TRINITY_DN76378_c0_g1,TRI…	TRINITY_DN51022_c1_g1,TRINITY_DN53111_c2_g3,TRINITY_DN53277_c3_g1,TRINITY_DN56033_c1_g2,TRINITY_DN56362_c1_g2,TRINITY_DN59600_c0_g1,TRINITY_DN59600_c0_g2,TRINITY_DN59908_c2_g1,TRINITY_DN59908_c2_g2,TRINITY_DN70053_c1_g2,TRINITY_DN71046_c0_g1,TRINITY_DN71824_c0_g1,TRINITY_DN72221_c0_g2,TRINITY_DN73312_c1_g1,TRINITY_DN73312_c1_g2,TRINITY_DN73312_c1_g4,TRINITY_DN74874_c0_g3,TRINITY_DN76378_c0_g1,TRI…
GO:0019748	secondary metabolic process	biological process	42/2514	709/46656	0.28459	1	TRINITY_DN47258_c3_g2,TRINITY_DN47591_c1_g2,TRINITY_DN48686_c0_g1,TRINITY_DN49631_c0_g7,TRINITY_DN50531_c0_g2,TRINITY_DN51979_c0_g2,TRINITY_DN56811_c0_g4,TRINITY_DN57987_c0_g3,TRINITY_DN57987_c0_g4,TRINITY_DN58435_c0_g1,TRINITY_DN58628_c0_g3,TRINITY_DN59586_c2_g1,TRINITY_DN62740_c0_g1,TRINITY_DN62785_c1_g1,TRINITY_DN65497_c0_g4,TRINITY_DN65689_c1_g1,TRINITY_DN65892_c4_g1,TRINITY_DN72907_c0_g1,TRI…	TRINITY_DN47258_c3_g2,TRINITY_DN47591_c1_g2,TRINITY_DN48686_c0_g1,TRINITY_DN49631_c0_g7,TRINITY_DN50531_c0_g2,TRINITY_DN51979_c0_g2,TRINITY_DN56811_c0_g4,TRINITY_DN57987_c0_g3,TRINITY_DN57987_c0_g4,TRINITY_DN58435_c0_g1,TRINITY_DN58628_c0_g3,TRINITY_DN59586_c2_g1,TRINITY_DN62740_c0_g1,TRINITY_DN62785_c1_g1,TRINITY_DN65497_c0_g4,TRINITY_DN65689_c1_g1,TRINITY_DN65892_c4_g1,TRINITY_DN72907_c0_g1,TRI…
GO:0015980	energy derivation by oxidation of organic compounds	biological process	41/2514	449/46656	0.00077	0.0538354	TRINITY_DN55232_c0_g2,TRINITY_DN56656_c0_g1,TRINITY_DN56821_c0_g1,TRINITY_DN56821_c0_g2,TRINITY_DN59808_c0_g4,TRINITY_DN61871_c0_g1,TRINITY_DN62991_c5_g1,TRINITY_DN66747_c1_g1,TRINITY_DN69430_c0_g1,TRINITY_DN70696_c2_g1,TRINITY_DN73449_c0_g3,TRINITY_DN74342_c0_g2,TRINITY_DN74350_c0_g3,TRINITY_DN75998_c1_g6,TRINITY_DN76998_c0_g6,TRINITY_DN77522_c0_g1,TRINITY_DN78064_c1_g3,TRINITY_DN79107_c1_g3,TRI…	TRINITY_DN55232_c0_g2,TRINITY_DN56656_c0_g1,TRINITY_DN56821_c0_g1,TRINITY_DN56821_c0_g2,TRINITY_DN59808_c0_g4,TRINITY_DN61871_c0_g1,TRINITY_DN62991_c5_g1,TRINITY_DN66747_c1_g1,TRINITY_DN69430_c0_g1,TRINITY_DN70696_c2_g1,TRINITY_DN73449_c0_g3,TRINITY_DN74342_c0_g2,TRINITY_DN74350_c0_g3,TRINITY_DN75998_c1_g6,TRINITY_DN76998_c0_g6,TRINITY_DN77522_c0_g1,TRINITY_DN78064_c1_g3,TRINITY_DN79107_c1_g3,TRI…
GO:0016458	gene silencing	biological process	41/2514	486/46656	0.00331	0.155283	TRINITY_DN45943_c0_g1,TRINITY_DN46178_c2_g1,TRINITY_DN54927_c2_g4,TRINITY_DN55027_c3_g1,TRINITY_DN62033_c0_g3,TRINITY_DN66446_c0_g3,TRINITY_DN66657_c0_g1,TRINITY_DN67139_c0_g1,TRINITY_DN69163_c0_g1,TRINITY_DN69561_c1_g2,TRINITY_DN72828_c0_g1,TRINITY_DN73055_c2_g1,TRINITY_DN73698_c2_g1,TRINITY_DN76096_c0_g2,TRINITY_DN76750_c0_g1,TRINITY_DN80116_c1_g2,TRINITY_DN81265_c1_g1,TRINITY_DN82472_c0_g4,TRI…	TRINITY_DN45943_c0_g1,TRINITY_DN46178_c2_g1,TRINITY_DN54927_c2_g4,TRINITY_DN55027_c3_g1,TRINITY_DN62033_c0_g3,TRINITY_DN66446_c0_g3,TRINITY_DN66657_c0_g1,TRINITY_DN67139_c0_g1,TRINITY_DN69163_c0_g1,TRINITY_DN69561_c1_g2,TRINITY_DN72828_c0_g1,TRINITY_DN73055_c2_g1,TRINITY_DN73698_c2_g1,TRINITY_DN76096_c0_g2,TRINITY_DN76750_c0_g1,TRINITY_DN80116_c1_g2,TRINITY_DN81265_c1_g1,TRINITY_DN82472_c0_g4,TRI…
GO:0031324	negative regulation of cellular metabolic process	biological process	41/2514	1071/46656	0.99305	1	TRINITY_DN36271_c0_g1,TRINITY_DN54927_c2_g4,TRINITY_DN55823_c2_g2,TRINITY_DN66446_c0_g3,TRINITY_DN66657_c0_g1,TRINITY_DN71002_c1_g1,TRINITY_DN71415_c0_g1,TRINITY_DN71614_c5_g1,TRINITY_DN72828_c0_g1,TRINITY_DN73055_c2_g1,TRINITY_DN73299_c0_g1,TRINITY_DN73698_c2_g1,TRINITY_DN76489_c2_g1,TRINITY_DN76982_c0_g2,TRINITY_DN80116_c1_g2,TRINITY_DN81265_c1_g1,TRINITY_DN82472_c0_g4,TRINITY_DN82634_c0_g1,TRI…	TRINITY_DN36271_c0_g1,TRINITY_DN54927_c2_g4,TRINITY_DN55823_c2_g2,TRINITY_DN66446_c0_g3,TRINITY_DN66657_c0_g1,TRINITY_DN71002_c1_g1,TRINITY_DN71415_c0_g1,TRINITY_DN71614_c5_g1,TRINITY_DN72828_c0_g1,TRINITY_DN73055_c2_g1,TRINITY_DN73299_c0_g1,TRINITY_DN73698_c2_g1,TRINITY_DN76489_c2_g1,TRINITY_DN76982_c0_g2,TRINITY_DN80116_c1_g2,TRINITY_DN81265_c1_g1,TRINITY_DN82472_c0_g4,TRINITY_DN82634_c0_g1,TRI…
GO:0033365	protein localization to organelle	biological process	41/2514	706/46656	0.33256	1	TRINITY_DN47975_c1_g3,TRINITY_DN48771_c0_g2,TRINITY_DN56532_c0_g1,TRINITY_DN61066_c0_g2,TRINITY_DN64423_c1_g3,TRINITY_DN69946_c0_g2,TRINITY_DN70792_c1_g6,TRINITY_DN71614_c5_g1,TRINITY_DN73698_c2_g6,TRINITY_DN74547_c1_g1,TRINITY_DN75322_c1_g1,TRINITY_DN75655_c0_g1,TRINITY_DN76967_c2_g1,TRINITY_DN76978_c3_g1,TRINITY_DN78645_c0_g2,TRINITY_DN78913_c0_g1,TRINITY_DN79186_c0_g1,TRINITY_DN79597_c1_g2,TRI…	TRINITY_DN47975_c1_g3,TRINITY_DN48771_c0_g2,TRINITY_DN56532_c0_g1,TRINITY_DN61066_c0_g2,TRINITY_DN64423_c1_g3,TRINITY_DN69946_c0_g2,TRINITY_DN70792_c1_g6,TRINITY_DN71614_c5_g1,TRINITY_DN73698_c2_g6,TRINITY_DN74547_c1_g1,TRINITY_DN75322_c1_g1,TRINITY_DN75655_c0_g1,TRINITY_DN76967_c2_g1,TRINITY_DN76978_c3_g1,TRINITY_DN78645_c0_g2,TRINITY_DN78913_c0_g1,TRINITY_DN79186_c0_g1,TRINITY_DN79597_c1_g2,TRI…
GO:0043648	dicarboxylic acid metabolic process	biological process	41/2514	401/46656	7.3e-05	0.00712704	TRINITY_DN47499_c0_g1,TRINITY_DN55842_c0_g1,TRINITY_DN56656_c0_g1,TRINITY_DN56821_c0_g1,TRINITY_DN56821_c0_g2,TRINITY_DN58051_c1_g4,TRINITY_DN65936_c0_g1,TRINITY_DN66189_c2_g1,TRINITY_DN66442_c4_g1,TRINITY_DN66442_c4_g2,TRINITY_DN66747_c1_g1,TRINITY_DN67074_c0_g2,TRINITY_DN68706_c0_g3,TRINITY_DN72423_c0_g1,TRINITY_DN73602_c0_g3,TRINITY_DN74350_c0_g3,TRINITY_DN76320_c0_g1,TRINITY_DN76998_c0_g6,TRI…	TRINITY_DN47499_c0_g1,TRINITY_DN55842_c0_g1,TRINITY_DN56656_c0_g1,TRINITY_DN56821_c0_g1,TRINITY_DN56821_c0_g2,TRINITY_DN58051_c1_g4,TRINITY_DN65936_c0_g1,TRINITY_DN66189_c2_g1,TRINITY_DN66442_c4_g1,TRINITY_DN66442_c4_g2,TRINITY_DN66747_c1_g1,TRINITY_DN67074_c0_g2,TRINITY_DN68706_c0_g3,TRINITY_DN72423_c0_g1,TRINITY_DN73602_c0_g3,TRINITY_DN74350_c0_g3,TRINITY_DN76320_c0_g1,TRINITY_DN76998_c0_g6,TRI…
GO:0048229	gametophyte development	biological process	41/2514	731/46656	0.41825	1	TRINITY_DN48083_c3_g1,TRINITY_DN48986_c0_g1,TRINITY_DN50836_c0_g1,TRINITY_DN56291_c1_g1,TRINITY_DN56328_c1_g1,TRINITY_DN58826_c2_g3,TRINITY_DN63762_c0_g2,TRINITY_DN64692_c0_g1,TRINITY_DN66396_c0_g2,TRINITY_DN69771_c0_g1,TRINITY_DN72508_c1_g1,TRINITY_DN72702_c0_g4,TRINITY_DN74736_c0_g2,TRINITY_DN78222_c0_g1,TRINITY_DN81517_c0_g1,TRINITY_DN84069_c0_g2,TRINITY_DN84069_c0_g3,TRINITY_DN84147_c1_g1,TRI…	TRINITY_DN48083_c3_g1,TRINITY_DN48986_c0_g1,TRINITY_DN50836_c0_g1,TRINITY_DN56291_c1_g1,TRINITY_DN56328_c1_g1,TRINITY_DN58826_c2_g3,TRINITY_DN63762_c0_g2,TRINITY_DN64692_c0_g1,TRINITY_DN66396_c0_g2,TRINITY_DN69771_c0_g1,TRINITY_DN72508_c1_g1,TRINITY_DN72702_c0_g4,TRINITY_DN74736_c0_g2,TRINITY_DN78222_c0_g1,TRINITY_DN81517_c0_g1,TRINITY_DN84069_c0_g2,TRINITY_DN84069_c0_g3,TRINITY_DN84147_c1_g1,TRI…
GO:0051172	negative regulation of nitrogen compound metabolic process	biological process	41/2514	984/46656	0.96696	1	TRINITY_DN36271_c0_g1,TRINITY_DN54927_c2_g4,TRINITY_DN55823_c2_g2,TRINITY_DN66446_c0_g3,TRINITY_DN66657_c0_g1,TRINITY_DN71002_c1_g1,TRINITY_DN71415_c0_g1,TRINITY_DN71614_c5_g1,TRINITY_DN72828_c0_g1,TRINITY_DN73055_c2_g1,TRINITY_DN73299_c0_g1,TRINITY_DN73698_c2_g1,TRINITY_DN76489_c2_g1,TRINITY_DN76982_c0_g2,TRINITY_DN80116_c1_g2,TRINITY_DN81265_c1_g1,TRINITY_DN82472_c0_g4,TRINITY_DN82634_c0_g1,TRI…	TRINITY_DN36271_c0_g1,TRINITY_DN54927_c2_g4,TRINITY_DN55823_c2_g2,TRINITY_DN66446_c0_g3,TRINITY_DN66657_c0_g1,TRINITY_DN71002_c1_g1,TRINITY_DN71415_c0_g1,TRINITY_DN71614_c5_g1,TRINITY_DN72828_c0_g1,TRINITY_DN73055_c2_g1,TRINITY_DN73299_c0_g1,TRINITY_DN73698_c2_g1,TRINITY_DN76489_c2_g1,TRINITY_DN76982_c0_g2,TRINITY_DN80116_c1_g2,TRINITY_DN81265_c1_g1,TRINITY_DN82472_c0_g4,TRINITY_DN82634_c0_g1,TRI…
GO:0071229	cellular response to acid chemical	biological process	41/2514	954/46656	0.94686	1	TRINITY_DN32977_c0_g1,TRINITY_DN42107_c0_g1,TRINITY_DN48401_c0_g3,TRINITY_DN57031_c0_g2,TRINITY_DN58663_c2_g4,TRINITY_DN61012_c1_g1,TRINITY_DN62144_c0_g3,TRINITY_DN62341_c0_g1,TRINITY_DN64623_c4_g1,TRINITY_DN69383_c2_g1,TRINITY_DN69945_c1_g2,TRINITY_DN70202_c2_g2,TRINITY_DN74698_c0_g1,TRINITY_DN79352_c3_g1,TRINITY_DN79605_c2_g1,TRINITY_DN80315_c1_g1,TRINITY_DN81242_c1_g1,TRINITY_DN81321_c1_g3,TRI…	TRINITY_DN32977_c0_g1,TRINITY_DN42107_c0_g1,TRINITY_DN48401_c0_g3,TRINITY_DN57031_c0_g2,TRINITY_DN58663_c2_g4,TRINITY_DN61012_c1_g1,TRINITY_DN62144_c0_g3,TRINITY_DN62341_c0_g1,TRINITY_DN64623_c4_g1,TRINITY_DN69383_c2_g1,TRINITY_DN69945_c1_g2,TRINITY_DN70202_c2_g2,TRINITY_DN74698_c0_g1,TRINITY_DN79352_c3_g1,TRINITY_DN79605_c2_g1,TRINITY_DN80315_c1_g1,TRINITY_DN81242_c1_g1,TRINITY_DN81321_c1_g3,TRI…
GO:0006260	DNA replication	biological process	40/2514	600/46656	0.09868	1	TRINITY_DN35268_c0_g1,TRINITY_DN36308_c0_g1,TRINITY_DN45941_c4_g1,TRINITY_DN47488_c5_g1,TRINITY_DN48107_c0_g1,TRINITY_DN51477_c2_g1,TRINITY_DN70732_c0_g3,TRINITY_DN71417_c0_g2,TRINITY_DN72937_c0_g1,TRINITY_DN74133_c0_g1,TRINITY_DN76562_c1_g2,TRINITY_DN78331_c1_g2,TRINITY_DN80469_c0_g2,TRINITY_DN80514_c0_g1,TRINITY_DN81013_c0_g6,TRINITY_DN81517_c0_g1,TRINITY_DN83827_c1_g1,TRINITY_DN85092_c1_g2,TRI…	TRINITY_DN35268_c0_g1,TRINITY_DN36308_c0_g1,TRINITY_DN45941_c4_g1,TRINITY_DN47488_c5_g1,TRINITY_DN48107_c0_g1,TRINITY_DN51477_c2_g1,TRINITY_DN70732_c0_g3,TRINITY_DN71417_c0_g2,TRINITY_DN72937_c0_g1,TRINITY_DN74133_c0_g1,TRINITY_DN76562_c1_g2,TRINITY_DN78331_c1_g2,TRINITY_DN80469_c0_g2,TRINITY_DN80514_c0_g1,TRINITY_DN81013_c0_g6,TRINITY_DN81517_c0_g1,TRINITY_DN83827_c1_g1,TRINITY_DN85092_c1_g2,TRI…
GO:0009890	negative regulation of biosynthetic process	biological process	40/2514	833/46656	0.79597	1	TRINITY_DN36271_c0_g1,TRINITY_DN54927_c2_g4,TRINITY_DN55823_c2_g2,TRINITY_DN66446_c0_g3,TRINITY_DN66657_c0_g1,TRINITY_DN71002_c1_g1,TRINITY_DN71415_c0_g1,TRINITY_DN71614_c5_g1,TRINITY_DN72828_c0_g1,TRINITY_DN73055_c2_g1,TRINITY_DN73698_c2_g1,TRINITY_DN76489_c2_g1,TRINITY_DN76982_c0_g2,TRINITY_DN80116_c1_g2,TRINITY_DN81265_c1_g1,TRINITY_DN82472_c0_g4,TRINITY_DN82634_c0_g1,TRINITY_DN82804_c0_g1,TRI…	TRINITY_DN36271_c0_g1,TRINITY_DN54927_c2_g4,TRINITY_DN55823_c2_g2,TRINITY_DN66446_c0_g3,TRINITY_DN66657_c0_g1,TRINITY_DN71002_c1_g1,TRINITY_DN71415_c0_g1,TRINITY_DN71614_c5_g1,TRINITY_DN72828_c0_g1,TRINITY_DN73055_c2_g1,TRINITY_DN73698_c2_g1,TRINITY_DN76489_c2_g1,TRINITY_DN76982_c0_g2,TRINITY_DN80116_c1_g2,TRINITY_DN81265_c1_g1,TRINITY_DN82472_c0_g4,TRINITY_DN82634_c0_g1,TRINITY_DN82804_c0_g1,TRI…
GO:0031327	negative regulation of cellular biosynthetic process	biological process	40/2514	823/46656	0.77196	1	TRINITY_DN36271_c0_g1,TRINITY_DN54927_c2_g4,TRINITY_DN55823_c2_g2,TRINITY_DN66446_c0_g3,TRINITY_DN66657_c0_g1,TRINITY_DN71002_c1_g1,TRINITY_DN71415_c0_g1,TRINITY_DN71614_c5_g1,TRINITY_DN72828_c0_g1,TRINITY_DN73055_c2_g1,TRINITY_DN73698_c2_g1,TRINITY_DN76489_c2_g1,TRINITY_DN76982_c0_g2,TRINITY_DN80116_c1_g2,TRINITY_DN81265_c1_g1,TRINITY_DN82472_c0_g4,TRINITY_DN82634_c0_g1,TRINITY_DN82804_c0_g1,TRI…	TRINITY_DN36271_c0_g1,TRINITY_DN54927_c2_g4,TRINITY_DN55823_c2_g2,TRINITY_DN66446_c0_g3,TRINITY_DN66657_c0_g1,TRINITY_DN71002_c1_g1,TRINITY_DN71415_c0_g1,TRINITY_DN71614_c5_g1,TRINITY_DN72828_c0_g1,TRINITY_DN73055_c2_g1,TRINITY_DN73698_c2_g1,TRINITY_DN76489_c2_g1,TRINITY_DN76982_c0_g2,TRINITY_DN80116_c1_g2,TRINITY_DN81265_c1_g1,TRINITY_DN82472_c0_g4,TRINITY_DN82634_c0_g1,TRINITY_DN82804_c0_g1,TRI…
GO:0045454	cell redox homeostasis	biological process	40/2514	356/46656	1e-05	0.00135462	TRINITY_DN47273_c0_g1,TRINITY_DN52061_c0_g1,TRINITY_DN53767_c0_g2,TRINITY_DN56493_c1_g1,TRINITY_DN56512_c1_g2,TRINITY_DN57270_c1_g1,TRINITY_DN57680_c0_g4,TRINITY_DN57975_c1_g1,TRINITY_DN61453_c7_g3,TRINITY_DN67906_c0_g2,TRINITY_DN69739_c1_g1,TRINITY_DN72109_c0_g1,TRINITY_DN73295_c1_g1,TRINITY_DN73349_c0_g1,TRINITY_DN73349_c0_g2,TRINITY_DN73349_c0_g3,TRINITY_DN74428_c1_g2,TRINITY_DN74733_c0_g1,TRI…	TRINITY_DN47273_c0_g1,TRINITY_DN52061_c0_g1,TRINITY_DN53767_c0_g2,TRINITY_DN56493_c1_g1,TRINITY_DN56512_c1_g2,TRINITY_DN57270_c1_g1,TRINITY_DN57680_c0_g4,TRINITY_DN57975_c1_g1,TRINITY_DN61453_c7_g3,TRINITY_DN67906_c0_g2,TRINITY_DN69739_c1_g1,TRINITY_DN72109_c0_g1,TRINITY_DN73295_c1_g1,TRINITY_DN73349_c0_g1,TRINITY_DN73349_c0_g2,TRINITY_DN73349_c0_g3,TRINITY_DN74428_c1_g2,TRINITY_DN74733_c0_g1,TRI…
GO:0048468	cell development	biological process	40/2514	811/46656	0.74088	1	TRINITY_DN35268_c0_g1,TRINITY_DN46056_c0_g1,TRINITY_DN47273_c0_g1,TRINITY_DN48107_c0_g1,TRINITY_DN52131_c0_g1,TRINITY_DN52686_c0_g2,TRINITY_DN53562_c0_g1,TRINITY_DN56291_c1_g1,TRINITY_DN58615_c0_g2,TRINITY_DN59271_c0_g4,TRINITY_DN61425_c0_g1,TRINITY_DN62144_c0_g3,TRINITY_DN62237_c0_g1,TRINITY_DN66878_c0_g1,TRINITY_DN68238_c1_g2,TRINITY_DN69217_c1_g1,TRINITY_DN72105_c0_g1,TRINITY_DN72105_c0_g2,TRI…	TRINITY_DN35268_c0_g1,TRINITY_DN46056_c0_g1,TRINITY_DN47273_c0_g1,TRINITY_DN48107_c0_g1,TRINITY_DN52131_c0_g1,TRINITY_DN52686_c0_g2,TRINITY_DN53562_c0_g1,TRINITY_DN56291_c1_g1,TRINITY_DN58615_c0_g2,TRINITY_DN59271_c0_g4,TRINITY_DN61425_c0_g1,TRINITY_DN62144_c0_g3,TRINITY_DN62237_c0_g1,TRINITY_DN66878_c0_g1,TRINITY_DN68238_c1_g2,TRINITY_DN69217_c1_g1,TRINITY_DN72105_c0_g1,TRINITY_DN72105_c0_g2,TRI…
GO:0005996	monosaccharide metabolic process	biological process	39/2514	565/46656	0.0694	1	TRINITY_DN41402_c0_g1,TRINITY_DN45508_c1_g1,TRINITY_DN48986_c0_g1,TRINITY_DN48986_c0_g2,TRINITY_DN56783_c1_g1,TRINITY_DN60927_c1_g1,TRINITY_DN61012_c1_g1,TRINITY_DN62691_c0_g1,TRINITY_DN71479_c0_g1,TRINITY_DN73838_c1_g2,TRINITY_DN73838_c1_g4,TRINITY_DN77051_c0_g3,TRINITY_DN83073_c1_g1,TRINITY_DN84735_c0_g4,TRINITY_DN85187_c1_g2,TRINITY_DN85879_c1_g3,TRINITY_DN85879_c1_g4,TRINITY_DN86576_c1_g2,TRI…	TRINITY_DN41402_c0_g1,TRINITY_DN45508_c1_g1,TRINITY_DN48986_c0_g1,TRINITY_DN48986_c0_g2,TRINITY_DN56783_c1_g1,TRINITY_DN60927_c1_g1,TRINITY_DN61012_c1_g1,TRINITY_DN62691_c0_g1,TRINITY_DN71479_c0_g1,TRINITY_DN73838_c1_g2,TRINITY_DN73838_c1_g4,TRINITY_DN77051_c0_g3,TRINITY_DN83073_c1_g1,TRINITY_DN84735_c0_g4,TRINITY_DN85187_c1_g2,TRINITY_DN85879_c1_g3,TRINITY_DN85879_c1_g4,TRINITY_DN86576_c1_g2,TRI…
GO:0010558	negative regulation of macromolecule biosynthetic process	biological process	39/2514	783/46656	0.71702	1	TRINITY_DN36271_c0_g1,TRINITY_DN54927_c2_g4,TRINITY_DN55823_c2_g2,TRINITY_DN66446_c0_g3,TRINITY_DN66657_c0_g1,TRINITY_DN71415_c0_g1,TRINITY_DN71614_c5_g1,TRINITY_DN72828_c0_g1,TRINITY_DN73055_c2_g1,TRINITY_DN73698_c2_g1,TRINITY_DN76489_c2_g1,TRINITY_DN76982_c0_g2,TRINITY_DN80116_c1_g2,TRINITY_DN81265_c1_g1,TRINITY_DN82472_c0_g4,TRINITY_DN82634_c0_g1,TRINITY_DN82804_c0_g1,TRINITY_DN82804_c0_g3,TRI…	TRINITY_DN36271_c0_g1,TRINITY_DN54927_c2_g4,TRINITY_DN55823_c2_g2,TRINITY_DN66446_c0_g3,TRINITY_DN66657_c0_g1,TRINITY_DN71415_c0_g1,TRINITY_DN71614_c5_g1,TRINITY_DN72828_c0_g1,TRINITY_DN73055_c2_g1,TRINITY_DN73698_c2_g1,TRINITY_DN76489_c2_g1,TRINITY_DN76982_c0_g2,TRINITY_DN80116_c1_g2,TRINITY_DN81265_c1_g1,TRINITY_DN82472_c0_g4,TRINITY_DN82634_c0_g1,TRINITY_DN82804_c0_g1,TRINITY_DN82804_c0_g3,TRI…
GO:0010608	posttranscriptional regulation of gene expression	biological process	39/2514	737/46656	0.57002	1	TRINITY_DN46178_c2_g1,TRINITY_DN52191_c0_g1,TRINITY_DN62033_c0_g3,TRINITY_DN67194_c0_g2,TRINITY_DN69561_c1_g2,TRINITY_DN70053_c1_g2,TRINITY_DN71046_c0_g1,TRINITY_DN71614_c5_g1,TRINITY_DN75222_c0_g1,TRINITY_DN75560_c1_g1,TRINITY_DN76006_c0_g3,TRINITY_DN76006_c0_g5,TRINITY_DN76489_c2_g1,TRINITY_DN76750_c0_g1,TRINITY_DN77267_c0_g1,TRINITY_DN77830_c0_g1,TRINITY_DN77830_c0_g4,TRINITY_DN78421_c3_g2,TRI…	TRINITY_DN46178_c2_g1,TRINITY_DN52191_c0_g1,TRINITY_DN62033_c0_g3,TRINITY_DN67194_c0_g2,TRINITY_DN69561_c1_g2,TRINITY_DN70053_c1_g2,TRINITY_DN71046_c0_g1,TRINITY_DN71614_c5_g1,TRINITY_DN75222_c0_g1,TRINITY_DN75560_c1_g1,TRINITY_DN76006_c0_g3,TRINITY_DN76006_c0_g5,TRINITY_DN76489_c2_g1,TRINITY_DN76750_c0_g1,TRINITY_DN77267_c0_g1,TRINITY_DN77830_c0_g1,TRINITY_DN77830_c0_g4,TRINITY_DN78421_c3_g2,TRI…
GO:0033692	cellular polysaccharide biosynthetic process	biological process	39/2514	514/46656	0.02078	0.605887	TRINITY_DN34538_c0_g1,TRINITY_DN37211_c0_g1,TRINITY_DN41402_c0_g1,TRINITY_DN44081_c0_g2,TRINITY_DN44171_c0_g1,TRINITY_DN45529_c0_g1,TRINITY_DN59978_c0_g1,TRINITY_DN65896_c0_g1,TRINITY_DN66969_c1_g2,TRINITY_DN66969_c1_g4,TRINITY_DN67130_c0_g2,TRINITY_DN68613_c0_g2,TRINITY_DN72702_c0_g4,TRINITY_DN72722_c1_g2,TRINITY_DN76756_c0_g2,TRINITY_DN80048_c1_g2,TRINITY_DN80753_c0_g4,TRINITY_DN81584_c2_g1,TRI…	TRINITY_DN34538_c0_g1,TRINITY_DN37211_c0_g1,TRINITY_DN41402_c0_g1,TRINITY_DN44081_c0_g2,TRINITY_DN44171_c0_g1,TRINITY_DN45529_c0_g1,TRINITY_DN59978_c0_g1,TRINITY_DN65896_c0_g1,TRINITY_DN66969_c1_g2,TRINITY_DN66969_c1_g4,TRINITY_DN67130_c0_g2,TRINITY_DN68613_c0_g2,TRINITY_DN72702_c0_g4,TRINITY_DN72722_c1_g2,TRINITY_DN76756_c0_g2,TRINITY_DN80048_c1_g2,TRINITY_DN80753_c0_g4,TRINITY_DN81584_c2_g1,TRI…
GO:0040008	regulation of growth	biological process	39/2514	636/46656	0.22379	1	TRINITY_DN36271_c0_g1,TRINITY_DN47273_c0_g1,TRINITY_DN50037_c3_g1,TRINITY_DN58500_c0_g2,TRINITY_DN60924_c0_g1,TRINITY_DN61425_c0_g1,TRINITY_DN62144_c0_g3,TRINITY_DN62237_c0_g1,TRINITY_DN67264_c1_g1,TRINITY_DN74075_c0_g1,TRINITY_DN74444_c1_g3,TRINITY_DN76186_c1_g1,TRINITY_DN76186_c1_g2,TRINITY_DN76820_c0_g4,TRINITY_DN77649_c1_g1,TRINITY_DN81801_c1_g3,TRINITY_DN82470_c0_g1,TRINITY_DN83695_c0_g1,TRI…	TRINITY_DN36271_c0_g1,TRINITY_DN47273_c0_g1,TRINITY_DN50037_c3_g1,TRINITY_DN58500_c0_g2,TRINITY_DN60924_c0_g1,TRINITY_DN61425_c0_g1,TRINITY_DN62144_c0_g3,TRINITY_DN62237_c0_g1,TRINITY_DN67264_c1_g1,TRINITY_DN74075_c0_g1,TRINITY_DN74444_c1_g3,TRINITY_DN76186_c1_g1,TRINITY_DN76186_c1_g2,TRINITY_DN76820_c0_g4,TRINITY_DN77649_c1_g1,TRINITY_DN81801_c1_g3,TRINITY_DN82470_c0_g1,TRINITY_DN83695_c0_g1,TRI…
GO:0042255	ribosome assembly	biological process	39/2514	174/46656	2.3e-14	1.18691e-11	TRINITY_DN59251_c0_g1,TRINITY_DN60594_c2_g1,TRINITY_DN62037_c0_g1,TRINITY_DN62037_c0_g2,TRINITY_DN63369_c0_g1,TRINITY_DN63605_c1_g2,TRINITY_DN64158_c0_g3,TRINITY_DN64158_c0_g5,TRINITY_DN75527_c1_g2,TRINITY_DN75593_c1_g2,TRINITY_DN75593_c2_g1,TRINITY_DN76708_c0_g1,TRINITY_DN77323_c0_g1,TRINITY_DN77848_c0_g1,TRINITY_DN79207_c0_g1,TRINITY_DN79352_c3_g1,TRINITY_DN79728_c1_g1,TRINITY_DN80533_c1_g1,TRI…	TRINITY_DN59251_c0_g1,TRINITY_DN60594_c2_g1,TRINITY_DN62037_c0_g1,TRINITY_DN62037_c0_g2,TRINITY_DN63369_c0_g1,TRINITY_DN63605_c1_g2,TRINITY_DN64158_c0_g3,TRINITY_DN64158_c0_g5,TRINITY_DN75527_c1_g2,TRINITY_DN75593_c1_g2,TRINITY_DN75593_c2_g1,TRINITY_DN76708_c0_g1,TRINITY_DN77323_c0_g1,TRINITY_DN77848_c0_g1,TRINITY_DN79207_c0_g1,TRINITY_DN79352_c3_g1,TRINITY_DN79728_c1_g1,TRINITY_DN80533_c1_g1,TRI…
GO:0042742	defense response to bacterium	biological process	39/2514	768/46656	0.67225	1	TRINITY_DN42107_c0_g1,TRINITY_DN45263_c0_g1,TRINITY_DN60200_c0_g1,TRINITY_DN62094_c2_g1,TRINITY_DN62677_c0_g1,TRINITY_DN64602_c0_g1,TRINITY_DN65799_c1_g2,TRINITY_DN67308_c0_g2,TRINITY_DN67649_c1_g3,TRINITY_DN68347_c1_g2,TRINITY_DN70614_c1_g1,TRINITY_DN70614_c1_g2,TRINITY_DN72142_c4_g3,TRINITY_DN72878_c2_g3,TRINITY_DN73055_c2_g1,TRINITY_DN74698_c0_g1,TRINITY_DN76140_c3_g2,TRINITY_DN76150_c1_g2,TRI…	TRINITY_DN42107_c0_g1,TRINITY_DN45263_c0_g1,TRINITY_DN60200_c0_g1,TRINITY_DN62094_c2_g1,TRINITY_DN62677_c0_g1,TRINITY_DN64602_c0_g1,TRINITY_DN65799_c1_g2,TRINITY_DN67308_c0_g2,TRINITY_DN67649_c1_g3,TRINITY_DN68347_c1_g2,TRINITY_DN70614_c1_g1,TRINITY_DN70614_c1_g2,TRINITY_DN72142_c4_g3,TRINITY_DN72878_c2_g3,TRINITY_DN73055_c2_g1,TRINITY_DN74698_c0_g1,TRINITY_DN76140_c3_g2,TRINITY_DN76150_c1_g2,TRI…
GO:2000113	negative regulation of cellular macromolecule biosynthetic process	biological process	39/2514	734/46656	0.55958	1	TRINITY_DN36271_c0_g1,TRINITY_DN54927_c2_g4,TRINITY_DN55823_c2_g2,TRINITY_DN66446_c0_g3,TRINITY_DN66657_c0_g1,TRINITY_DN71415_c0_g1,TRINITY_DN71614_c5_g1,TRINITY_DN72828_c0_g1,TRINITY_DN73055_c2_g1,TRINITY_DN73698_c2_g1,TRINITY_DN76489_c2_g1,TRINITY_DN76982_c0_g2,TRINITY_DN80116_c1_g2,TRINITY_DN81265_c1_g1,TRINITY_DN82472_c0_g4,TRINITY_DN82634_c0_g1,TRINITY_DN82804_c0_g1,TRINITY_DN82804_c0_g3,TRI…	TRINITY_DN36271_c0_g1,TRINITY_DN54927_c2_g4,TRINITY_DN55823_c2_g2,TRINITY_DN66446_c0_g3,TRINITY_DN66657_c0_g1,TRINITY_DN71415_c0_g1,TRINITY_DN71614_c5_g1,TRINITY_DN72828_c0_g1,TRINITY_DN73055_c2_g1,TRINITY_DN73698_c2_g1,TRINITY_DN76489_c2_g1,TRINITY_DN76982_c0_g2,TRINITY_DN80116_c1_g2,TRINITY_DN81265_c1_g1,TRINITY_DN82472_c0_g4,TRINITY_DN82634_c0_g1,TRINITY_DN82804_c0_g1,TRINITY_DN82804_c0_g3,TRI…
GO:0006397	mRNA processing	biological process	38/2514	1224/46656	0.99996	1	TRINITY_DN43368_c0_g2,TRINITY_DN52693_c0_g1,TRINITY_DN55529_c0_g1,TRINITY_DN56350_c0_g1,TRINITY_DN56992_c0_g1,TRINITY_DN58277_c2_g1,TRINITY_DN62423_c3_g1,TRINITY_DN66523_c1_g2,TRINITY_DN66866_c2_g5,TRINITY_DN70080_c2_g1,TRINITY_DN70369_c0_g1,TRINITY_DN71568_c2_g1,TRINITY_DN72159_c0_g1,TRINITY_DN72376_c0_g1,TRINITY_DN74999_c0_g1,TRINITY_DN77808_c0_g1,TRINITY_DN77808_c0_g2,TRINITY_DN80788_c0_g2,TRI…	TRINITY_DN43368_c0_g2,TRINITY_DN52693_c0_g1,TRINITY_DN55529_c0_g1,TRINITY_DN56350_c0_g1,TRINITY_DN56992_c0_g1,TRINITY_DN58277_c2_g1,TRINITY_DN62423_c3_g1,TRINITY_DN66523_c1_g2,TRINITY_DN66866_c2_g5,TRINITY_DN70080_c2_g1,TRINITY_DN70369_c0_g1,TRINITY_DN71568_c2_g1,TRINITY_DN72159_c0_g1,TRINITY_DN72376_c0_g1,TRINITY_DN74999_c0_g1,TRINITY_DN77808_c0_g1,TRINITY_DN77808_c0_g2,TRINITY_DN80788_c0_g2,TRI…
GO:0000278	mitotic cell cycle	biological process	37/2514	642/46656	0.36015	1	TRINITY_DN55455_c1_g5,TRINITY_DN55455_c1_g6,TRINITY_DN57679_c0_g1,TRINITY_DN62423_c3_g1,TRINITY_DN66969_c1_g2,TRINITY_DN70561_c0_g2,TRINITY_DN71046_c0_g1,TRINITY_DN72105_c0_g1,TRINITY_DN72105_c0_g2,TRINITY_DN73792_c0_g1,TRINITY_DN76751_c0_g2,TRINITY_DN76831_c0_g1,TRINITY_DN79186_c0_g1,TRINITY_DN80275_c1_g4,TRINITY_DN83366_c2_g1,TRINITY_DN83366_c2_g3,TRINITY_DN83383_c0_g1,TRINITY_DN84069_c0_g2,TRI…	TRINITY_DN55455_c1_g5,TRINITY_DN55455_c1_g6,TRINITY_DN57679_c0_g1,TRINITY_DN62423_c3_g1,TRINITY_DN66969_c1_g2,TRINITY_DN70561_c0_g2,TRINITY_DN71046_c0_g1,TRINITY_DN72105_c0_g1,TRINITY_DN72105_c0_g2,TRINITY_DN73792_c0_g1,TRINITY_DN76751_c0_g2,TRINITY_DN76831_c0_g1,TRINITY_DN79186_c0_g1,TRINITY_DN80275_c1_g4,TRINITY_DN83366_c2_g1,TRINITY_DN83366_c2_g3,TRINITY_DN83383_c0_g1,TRINITY_DN84069_c0_g2,TRI…
GO:0009166	nucleotide catabolic process	biological process	37/2514	283/46656	6.4e-07	0.000121679	TRINITY_DN41719_c0_g1,TRINITY_DN45828_c4_g3,TRINITY_DN48986_c0_g1,TRINITY_DN48986_c0_g2,TRINITY_DN56783_c1_g1,TRINITY_DN63345_c0_g2,TRINITY_DN65825_c1_g1,TRINITY_DN67465_c1_g2,TRINITY_DN70834_c1_g3,TRINITY_DN71479_c0_g1,TRINITY_DN72890_c0_g3,TRINITY_DN73838_c1_g2,TRINITY_DN73838_c1_g4,TRINITY_DN76687_c3_g2,TRINITY_DN77051_c0_g3,TRINITY_DN79682_c1_g5,TRINITY_DN82417_c0_g1,TRINITY_DN83073_c1_g1,TRI…	TRINITY_DN41719_c0_g1,TRINITY_DN45828_c4_g3,TRINITY_DN48986_c0_g1,TRINITY_DN48986_c0_g2,TRINITY_DN56783_c1_g1,TRINITY_DN63345_c0_g2,TRINITY_DN65825_c1_g1,TRINITY_DN67465_c1_g2,TRINITY_DN70834_c1_g3,TRINITY_DN71479_c0_g1,TRINITY_DN72890_c0_g3,TRINITY_DN73838_c1_g2,TRINITY_DN73838_c1_g4,TRINITY_DN76687_c3_g2,TRINITY_DN77051_c0_g3,TRINITY_DN79682_c1_g5,TRINITY_DN82417_c0_g1,TRINITY_DN83073_c1_g1,TRI…
GO:0009733	response to auxin	biological process	37/2514	863/46656	0.94001	1	TRINITY_DN46727_c0_g1,TRINITY_DN47011_c2_g2,TRINITY_DN49631_c0_g7,TRINITY_DN50033_c0_g1,TRINITY_DN53265_c0_g1,TRINITY_DN55122_c0_g1,TRINITY_DN58650_c1_g6,TRINITY_DN60924_c0_g1,TRINITY_DN66878_c0_g1,TRINITY_DN68019_c1_g1,TRINITY_DN72463_c1_g1,TRINITY_DN73299_c0_g1,TRINITY_DN73299_c0_g2,TRINITY_DN73645_c0_g1,TRINITY_DN75408_c1_g1,TRINITY_DN75545_c0_g1,TRINITY_DN75818_c0_g1,TRINITY_DN76739_c2_g2,TRI…	TRINITY_DN46727_c0_g1,TRINITY_DN47011_c2_g2,TRINITY_DN49631_c0_g7,TRINITY_DN50033_c0_g1,TRINITY_DN53265_c0_g1,TRINITY_DN55122_c0_g1,TRINITY_DN58650_c1_g6,TRINITY_DN60924_c0_g1,TRINITY_DN66878_c0_g1,TRINITY_DN68019_c1_g1,TRINITY_DN72463_c1_g1,TRINITY_DN73299_c0_g1,TRINITY_DN73299_c0_g2,TRINITY_DN73645_c0_g1,TRINITY_DN75408_c1_g1,TRINITY_DN75545_c0_g1,TRINITY_DN75818_c0_g1,TRINITY_DN76739_c2_g2,TRI…
GO:0046434	organophosphate catabolic process	biological process	37/2514	366/46656	0.0002	0.0168016	TRINITY_DN41719_c0_g1,TRINITY_DN45828_c4_g3,TRINITY_DN48986_c0_g1,TRINITY_DN48986_c0_g2,TRINITY_DN56783_c1_g1,TRINITY_DN63345_c0_g2,TRINITY_DN65825_c1_g1,TRINITY_DN67465_c1_g2,TRINITY_DN70834_c1_g3,TRINITY_DN71479_c0_g1,TRINITY_DN72890_c0_g3,TRINITY_DN73838_c1_g2,TRINITY_DN73838_c1_g4,TRINITY_DN76687_c3_g2,TRINITY_DN77051_c0_g3,TRINITY_DN79682_c1_g5,TRINITY_DN82417_c0_g1,TRINITY_DN83073_c1_g1,TRI…	TRINITY_DN41719_c0_g1,TRINITY_DN45828_c4_g3,TRINITY_DN48986_c0_g1,TRINITY_DN48986_c0_g2,TRINITY_DN56783_c1_g1,TRINITY_DN63345_c0_g2,TRINITY_DN65825_c1_g1,TRINITY_DN67465_c1_g2,TRINITY_DN70834_c1_g3,TRINITY_DN71479_c0_g1,TRINITY_DN72890_c0_g3,TRINITY_DN73838_c1_g2,TRINITY_DN73838_c1_g4,TRINITY_DN76687_c3_g2,TRINITY_DN77051_c0_g3,TRINITY_DN79682_c1_g5,TRINITY_DN82417_c0_g1,TRINITY_DN83073_c1_g1,TRI…
GO:0071215	cellular response to abscisic acid stimulus	biological process	37/2514	553/46656	0.1046	1	TRINITY_DN32977_c0_g1,TRINITY_DN42107_c0_g1,TRINITY_DN48401_c0_g3,TRINITY_DN57031_c0_g2,TRINITY_DN58663_c2_g4,TRINITY_DN61012_c1_g1,TRINITY_DN62144_c0_g3,TRINITY_DN62341_c0_g1,TRINITY_DN64623_c4_g1,TRINITY_DN69383_c2_g1,TRINITY_DN69945_c1_g2,TRINITY_DN79352_c3_g1,TRINITY_DN79605_c2_g1,TRINITY_DN80315_c1_g1,TRINITY_DN81242_c1_g1,TRINITY_DN81321_c1_g3,TRINITY_DN83303_c0_g2,TRINITY_DN84834_c0_g1,TRI…	TRINITY_DN32977_c0_g1,TRINITY_DN42107_c0_g1,TRINITY_DN48401_c0_g3,TRINITY_DN57031_c0_g2,TRINITY_DN58663_c2_g4,TRINITY_DN61012_c1_g1,TRINITY_DN62144_c0_g3,TRINITY_DN62341_c0_g1,TRINITY_DN64623_c4_g1,TRINITY_DN69383_c2_g1,TRINITY_DN69945_c1_g2,TRINITY_DN79352_c3_g1,TRINITY_DN79605_c2_g1,TRINITY_DN80315_c1_g1,TRINITY_DN81242_c1_g1,TRINITY_DN81321_c1_g3,TRINITY_DN83303_c0_g2,TRINITY_DN84834_c0_g1,TRI…
GO:0097306	cellular response to alcohol	biological process	37/2514	566/46656	0.13163	1	TRINITY_DN32977_c0_g1,TRINITY_DN42107_c0_g1,TRINITY_DN48401_c0_g3,TRINITY_DN57031_c0_g2,TRINITY_DN58663_c2_g4,TRINITY_DN61012_c1_g1,TRINITY_DN62144_c0_g3,TRINITY_DN62341_c0_g1,TRINITY_DN64623_c4_g1,TRINITY_DN69383_c2_g1,TRINITY_DN69945_c1_g2,TRINITY_DN79352_c3_g1,TRINITY_DN79605_c2_g1,TRINITY_DN80315_c1_g1,TRINITY_DN81242_c1_g1,TRINITY_DN81321_c1_g3,TRINITY_DN83303_c0_g2,TRINITY_DN84834_c0_g1,TRI…	TRINITY_DN32977_c0_g1,TRINITY_DN42107_c0_g1,TRINITY_DN48401_c0_g3,TRINITY_DN57031_c0_g2,TRINITY_DN58663_c2_g4,TRINITY_DN61012_c1_g1,TRINITY_DN62144_c0_g3,TRINITY_DN62341_c0_g1,TRINITY_DN64623_c4_g1,TRINITY_DN69383_c2_g1,TRINITY_DN69945_c1_g2,TRINITY_DN79352_c3_g1,TRINITY_DN79605_c2_g1,TRINITY_DN80315_c1_g1,TRINITY_DN81242_c1_g1,TRINITY_DN81321_c1_g3,TRINITY_DN83303_c0_g2,TRINITY_DN84834_c0_g1,TRI…
GO:1901292	nucleoside phosphate catabolic process	biological process	37/2514	293/46656	1.5e-06	0.000258024	TRINITY_DN41719_c0_g1,TRINITY_DN45828_c4_g3,TRINITY_DN48986_c0_g1,TRINITY_DN48986_c0_g2,TRINITY_DN56783_c1_g1,TRINITY_DN63345_c0_g2,TRINITY_DN65825_c1_g1,TRINITY_DN67465_c1_g2,TRINITY_DN70834_c1_g3,TRINITY_DN71479_c0_g1,TRINITY_DN72890_c0_g3,TRINITY_DN73838_c1_g2,TRINITY_DN73838_c1_g4,TRINITY_DN76687_c3_g2,TRINITY_DN77051_c0_g3,TRINITY_DN79682_c1_g5,TRINITY_DN82417_c0_g1,TRINITY_DN83073_c1_g1,TRI…	TRINITY_DN41719_c0_g1,TRINITY_DN45828_c4_g3,TRINITY_DN48986_c0_g1,TRINITY_DN48986_c0_g2,TRINITY_DN56783_c1_g1,TRINITY_DN63345_c0_g2,TRINITY_DN65825_c1_g1,TRINITY_DN67465_c1_g2,TRINITY_DN70834_c1_g3,TRINITY_DN71479_c0_g1,TRINITY_DN72890_c0_g3,TRINITY_DN73838_c1_g2,TRINITY_DN73838_c1_g4,TRINITY_DN76687_c3_g2,TRINITY_DN77051_c0_g3,TRINITY_DN79682_c1_g5,TRINITY_DN82417_c0_g1,TRINITY_DN83073_c1_g1,TRI…
GO:0006090	pyruvate metabolic process	biological process	36/2514	331/46656	5.6e-05	0.00561919	TRINITY_DN41719_c0_g1,TRINITY_DN45828_c4_g3,TRINITY_DN48986_c0_g1,TRINITY_DN48986_c0_g2,TRINITY_DN56783_c1_g1,TRINITY_DN63345_c0_g2,TRINITY_DN65825_c1_g1,TRINITY_DN67465_c1_g2,TRINITY_DN70834_c1_g3,TRINITY_DN71479_c0_g1,TRINITY_DN72890_c0_g3,TRINITY_DN73838_c1_g2,TRINITY_DN73838_c1_g4,TRINITY_DN76687_c3_g2,TRINITY_DN77051_c0_g3,TRINITY_DN79682_c1_g5,TRINITY_DN82417_c0_g1,TRINITY_DN83073_c1_g1,TRI…	TRINITY_DN41719_c0_g1,TRINITY_DN45828_c4_g3,TRINITY_DN48986_c0_g1,TRINITY_DN48986_c0_g2,TRINITY_DN56783_c1_g1,TRINITY_DN63345_c0_g2,TRINITY_DN65825_c1_g1,TRINITY_DN67465_c1_g2,TRINITY_DN70834_c1_g3,TRINITY_DN71479_c0_g1,TRINITY_DN72890_c0_g3,TRINITY_DN73838_c1_g2,TRINITY_DN73838_c1_g4,TRINITY_DN76687_c3_g2,TRINITY_DN77051_c0_g3,TRINITY_DN79682_c1_g5,TRINITY_DN82417_c0_g1,TRINITY_DN83073_c1_g1,TRI…
GO:0006096	glycolytic process	biological process	36/2514	262/46656	2.7e-07	6.22551e-05	TRINITY_DN41719_c0_g1,TRINITY_DN45828_c4_g3,TRINITY_DN48986_c0_g1,TRINITY_DN48986_c0_g2,TRINITY_DN56783_c1_g1,TRINITY_DN63345_c0_g2,TRINITY_DN65825_c1_g1,TRINITY_DN67465_c1_g2,TRINITY_DN70834_c1_g3,TRINITY_DN71479_c0_g1,TRINITY_DN72890_c0_g3,TRINITY_DN73838_c1_g2,TRINITY_DN73838_c1_g4,TRINITY_DN76687_c3_g2,TRINITY_DN77051_c0_g3,TRINITY_DN79682_c1_g5,TRINITY_DN82417_c0_g1,TRINITY_DN83073_c1_g1,TRI…	TRINITY_DN41719_c0_g1,TRINITY_DN45828_c4_g3,TRINITY_DN48986_c0_g1,TRINITY_DN48986_c0_g2,TRINITY_DN56783_c1_g1,TRINITY_DN63345_c0_g2,TRINITY_DN65825_c1_g1,TRINITY_DN67465_c1_g2,TRINITY_DN70834_c1_g3,TRINITY_DN71479_c0_g1,TRINITY_DN72890_c0_g3,TRINITY_DN73838_c1_g2,TRINITY_DN73838_c1_g4,TRINITY_DN76687_c3_g2,TRINITY_DN77051_c0_g3,TRINITY_DN79682_c1_g5,TRINITY_DN82417_c0_g1,TRINITY_DN83073_c1_g1,TRI…
GO:0006165	nucleoside diphosphate phosphorylation	biological process	36/2514	264/46656	3.2e-07	6.93568e-05	TRINITY_DN41719_c0_g1,TRINITY_DN45828_c4_g3,TRINITY_DN48986_c0_g1,TRINITY_DN48986_c0_g2,TRINITY_DN56783_c1_g1,TRINITY_DN63345_c0_g2,TRINITY_DN65825_c1_g1,TRINITY_DN67465_c1_g2,TRINITY_DN70834_c1_g3,TRINITY_DN71479_c0_g1,TRINITY_DN72890_c0_g3,TRINITY_DN73838_c1_g2,TRINITY_DN73838_c1_g4,TRINITY_DN76687_c3_g2,TRINITY_DN77051_c0_g3,TRINITY_DN79682_c1_g5,TRINITY_DN82417_c0_g1,TRINITY_DN83073_c1_g1,TRI…	TRINITY_DN41719_c0_g1,TRINITY_DN45828_c4_g3,TRINITY_DN48986_c0_g1,TRINITY_DN48986_c0_g2,TRINITY_DN56783_c1_g1,TRINITY_DN63345_c0_g2,TRINITY_DN65825_c1_g1,TRINITY_DN67465_c1_g2,TRINITY_DN70834_c1_g3,TRINITY_DN71479_c0_g1,TRINITY_DN72890_c0_g3,TRINITY_DN73838_c1_g2,TRINITY_DN73838_c1_g4,TRINITY_DN76687_c3_g2,TRINITY_DN77051_c0_g3,TRINITY_DN79682_c1_g5,TRINITY_DN82417_c0_g1,TRINITY_DN83073_c1_g1,TRI…
GO:0006757	ATP generation from ADP	biological process	36/2514	262/46656	2.7e-07	6.22551e-05	TRINITY_DN41719_c0_g1,TRINITY_DN45828_c4_g3,TRINITY_DN48986_c0_g1,TRINITY_DN48986_c0_g2,TRINITY_DN56783_c1_g1,TRINITY_DN63345_c0_g2,TRINITY_DN65825_c1_g1,TRINITY_DN67465_c1_g2,TRINITY_DN70834_c1_g3,TRINITY_DN71479_c0_g1,TRINITY_DN72890_c0_g3,TRINITY_DN73838_c1_g2,TRINITY_DN73838_c1_g4,TRINITY_DN76687_c3_g2,TRINITY_DN77051_c0_g3,TRINITY_DN79682_c1_g5,TRINITY_DN82417_c0_g1,TRINITY_DN83073_c1_g1,TRI…	TRINITY_DN41719_c0_g1,TRINITY_DN45828_c4_g3,TRINITY_DN48986_c0_g1,TRINITY_DN48986_c0_g2,TRINITY_DN56783_c1_g1,TRINITY_DN63345_c0_g2,TRINITY_DN65825_c1_g1,TRINITY_DN67465_c1_g2,TRINITY_DN70834_c1_g3,TRINITY_DN71479_c0_g1,TRINITY_DN72890_c0_g3,TRINITY_DN73838_c1_g2,TRINITY_DN73838_c1_g4,TRINITY_DN76687_c3_g2,TRINITY_DN77051_c0_g3,TRINITY_DN79682_c1_g5,TRINITY_DN82417_c0_g1,TRINITY_DN83073_c1_g1,TRI…
GO:0009132	nucleoside diphosphate metabolic process	biological process	36/2514	286/46656	2.2e-06	0.000361233	TRINITY_DN41719_c0_g1,TRINITY_DN45828_c4_g3,TRINITY_DN48986_c0_g1,TRINITY_DN48986_c0_g2,TRINITY_DN56783_c1_g1,TRINITY_DN63345_c0_g2,TRINITY_DN65825_c1_g1,TRINITY_DN67465_c1_g2,TRINITY_DN70834_c1_g3,TRINITY_DN71479_c0_g1,TRINITY_DN72890_c0_g3,TRINITY_DN73838_c1_g2,TRINITY_DN73838_c1_g4,TRINITY_DN76687_c3_g2,TRINITY_DN77051_c0_g3,TRINITY_DN79682_c1_g5,TRINITY_DN82417_c0_g1,TRINITY_DN83073_c1_g1,TRI…	TRINITY_DN41719_c0_g1,TRINITY_DN45828_c4_g3,TRINITY_DN48986_c0_g1,TRINITY_DN48986_c0_g2,TRINITY_DN56783_c1_g1,TRINITY_DN63345_c0_g2,TRINITY_DN65825_c1_g1,TRINITY_DN67465_c1_g2,TRINITY_DN70834_c1_g3,TRINITY_DN71479_c0_g1,TRINITY_DN72890_c0_g3,TRINITY_DN73838_c1_g2,TRINITY_DN73838_c1_g4,TRINITY_DN76687_c3_g2,TRINITY_DN77051_c0_g3,TRINITY_DN79682_c1_g5,TRINITY_DN82417_c0_g1,TRINITY_DN83073_c1_g1,TRI…
GO:0009135	purine nucleoside diphosphate metabolic process	biological process	36/2514	265/46656	3.6e-07	7.36098e-05	TRINITY_DN41719_c0_g1,TRINITY_DN45828_c4_g3,TRINITY_DN48986_c0_g1,TRINITY_DN48986_c0_g2,TRINITY_DN56783_c1_g1,TRINITY_DN63345_c0_g2,TRINITY_DN65825_c1_g1,TRINITY_DN67465_c1_g2,TRINITY_DN70834_c1_g3,TRINITY_DN71479_c0_g1,TRINITY_DN72890_c0_g3,TRINITY_DN73838_c1_g2,TRINITY_DN73838_c1_g4,TRINITY_DN76687_c3_g2,TRINITY_DN77051_c0_g3,TRINITY_DN79682_c1_g5,TRINITY_DN82417_c0_g1,TRINITY_DN83073_c1_g1,TRI…	TRINITY_DN41719_c0_g1,TRINITY_DN45828_c4_g3,TRINITY_DN48986_c0_g1,TRINITY_DN48986_c0_g2,TRINITY_DN56783_c1_g1,TRINITY_DN63345_c0_g2,TRINITY_DN65825_c1_g1,TRINITY_DN67465_c1_g2,TRINITY_DN70834_c1_g3,TRINITY_DN71479_c0_g1,TRINITY_DN72890_c0_g3,TRINITY_DN73838_c1_g2,TRINITY_DN73838_c1_g4,TRINITY_DN76687_c3_g2,TRINITY_DN77051_c0_g3,TRINITY_DN79682_c1_g5,TRINITY_DN82417_c0_g1,TRINITY_DN83073_c1_g1,TRI…
GO:0009179	purine ribonucleoside diphosphate metabolic process	biological process	36/2514	265/46656	3.6e-07	7.36098e-05	TRINITY_DN41719_c0_g1,TRINITY_DN45828_c4_g3,TRINITY_DN48986_c0_g1,TRINITY_DN48986_c0_g2,TRINITY_DN56783_c1_g1,TRINITY_DN63345_c0_g2,TRINITY_DN65825_c1_g1,TRINITY_DN67465_c1_g2,TRINITY_DN70834_c1_g3,TRINITY_DN71479_c0_g1,TRINITY_DN72890_c0_g3,TRINITY_DN73838_c1_g2,TRINITY_DN73838_c1_g4,TRINITY_DN76687_c3_g2,TRINITY_DN77051_c0_g3,TRINITY_DN79682_c1_g5,TRINITY_DN82417_c0_g1,TRINITY_DN83073_c1_g1,TRI…	TRINITY_DN41719_c0_g1,TRINITY_DN45828_c4_g3,TRINITY_DN48986_c0_g1,TRINITY_DN48986_c0_g2,TRINITY_DN56783_c1_g1,TRINITY_DN63345_c0_g2,TRINITY_DN65825_c1_g1,TRINITY_DN67465_c1_g2,TRINITY_DN70834_c1_g3,TRINITY_DN71479_c0_g1,TRINITY_DN72890_c0_g3,TRINITY_DN73838_c1_g2,TRINITY_DN73838_c1_g4,TRINITY_DN76687_c3_g2,TRINITY_DN77051_c0_g3,TRINITY_DN79682_c1_g5,TRINITY_DN82417_c0_g1,TRINITY_DN83073_c1_g1,TRI…
GO:0009185	ribonucleoside diphosphate metabolic process	biological process	36/2514	266/46656	3.9e-07	7.82672e-05	TRINITY_DN41719_c0_g1,TRINITY_DN45828_c4_g3,TRINITY_DN48986_c0_g1,TRINITY_DN48986_c0_g2,TRINITY_DN56783_c1_g1,TRINITY_DN63345_c0_g2,TRINITY_DN65825_c1_g1,TRINITY_DN67465_c1_g2,TRINITY_DN70834_c1_g3,TRINITY_DN71479_c0_g1,TRINITY_DN72890_c0_g3,TRINITY_DN73838_c1_g2,TRINITY_DN73838_c1_g4,TRINITY_DN76687_c3_g2,TRINITY_DN77051_c0_g3,TRINITY_DN79682_c1_g5,TRINITY_DN82417_c0_g1,TRINITY_DN83073_c1_g1,TRI…	TRINITY_DN41719_c0_g1,TRINITY_DN45828_c4_g3,TRINITY_DN48986_c0_g1,TRINITY_DN48986_c0_g2,TRINITY_DN56783_c1_g1,TRINITY_DN63345_c0_g2,TRINITY_DN65825_c1_g1,TRINITY_DN67465_c1_g2,TRINITY_DN70834_c1_g3,TRINITY_DN71479_c0_g1,TRINITY_DN72890_c0_g3,TRINITY_DN73838_c1_g2,TRINITY_DN73838_c1_g4,TRINITY_DN76687_c3_g2,TRINITY_DN77051_c0_g3,TRINITY_DN79682_c1_g5,TRINITY_DN82417_c0_g1,TRINITY_DN83073_c1_g1,TRI…
GO:0019359	nicotinamide nucleotide biosynthetic process	biological process	36/2514	301/46656	7.2e-06	0.00106885	TRINITY_DN41719_c0_g1,TRINITY_DN45828_c4_g3,TRINITY_DN48986_c0_g1,TRINITY_DN48986_c0_g2,TRINITY_DN56783_c1_g1,TRINITY_DN63345_c0_g2,TRINITY_DN65825_c1_g1,TRINITY_DN67465_c1_g2,TRINITY_DN70834_c1_g3,TRINITY_DN71479_c0_g1,TRINITY_DN72890_c0_g3,TRINITY_DN73838_c1_g2,TRINITY_DN73838_c1_g4,TRINITY_DN76687_c3_g2,TRINITY_DN77051_c0_g3,TRINITY_DN79682_c1_g5,TRINITY_DN82417_c0_g1,TRINITY_DN83073_c1_g1,TRI…	TRINITY_DN41719_c0_g1,TRINITY_DN45828_c4_g3,TRINITY_DN48986_c0_g1,TRINITY_DN48986_c0_g2,TRINITY_DN56783_c1_g1,TRINITY_DN63345_c0_g2,TRINITY_DN65825_c1_g1,TRINITY_DN67465_c1_g2,TRINITY_DN70834_c1_g3,TRINITY_DN71479_c0_g1,TRINITY_DN72890_c0_g3,TRINITY_DN73838_c1_g2,TRINITY_DN73838_c1_g4,TRINITY_DN76687_c3_g2,TRINITY_DN77051_c0_g3,TRINITY_DN79682_c1_g5,TRINITY_DN82417_c0_g1,TRINITY_DN83073_c1_g1,TRI…
GO:0019363	pyridine nucleotide biosynthetic process	biological process	36/2514	307/46656	1.1e-05	0.00143623	TRINITY_DN41719_c0_g1,TRINITY_DN45828_c4_g3,TRINITY_DN48986_c0_g1,TRINITY_DN48986_c0_g2,TRINITY_DN56783_c1_g1,TRINITY_DN63345_c0_g2,TRINITY_DN65825_c1_g1,TRINITY_DN67465_c1_g2,TRINITY_DN70834_c1_g3,TRINITY_DN71479_c0_g1,TRINITY_DN72890_c0_g3,TRINITY_DN73838_c1_g2,TRINITY_DN73838_c1_g4,TRINITY_DN76687_c3_g2,TRINITY_DN77051_c0_g3,TRINITY_DN79682_c1_g5,TRINITY_DN82417_c0_g1,TRINITY_DN83073_c1_g1,TRI…	TRINITY_DN41719_c0_g1,TRINITY_DN45828_c4_g3,TRINITY_DN48986_c0_g1,TRINITY_DN48986_c0_g2,TRINITY_DN56783_c1_g1,TRINITY_DN63345_c0_g2,TRINITY_DN65825_c1_g1,TRINITY_DN67465_c1_g2,TRINITY_DN70834_c1_g3,TRINITY_DN71479_c0_g1,TRINITY_DN72890_c0_g3,TRINITY_DN73838_c1_g2,TRINITY_DN73838_c1_g4,TRINITY_DN76687_c3_g2,TRINITY_DN77051_c0_g3,TRINITY_DN79682_c1_g5,TRINITY_DN82417_c0_g1,TRINITY_DN83073_c1_g1,TRI…
GO:0042866	pyruvate biosynthetic process	biological process	36/2514	263/46656	2.9e-07	6.54735e-05	TRINITY_DN41719_c0_g1,TRINITY_DN45828_c4_g3,TRINITY_DN48986_c0_g1,TRINITY_DN48986_c0_g2,TRINITY_DN56783_c1_g1,TRINITY_DN63345_c0_g2,TRINITY_DN65825_c1_g1,TRINITY_DN67465_c1_g2,TRINITY_DN70834_c1_g3,TRINITY_DN71479_c0_g1,TRINITY_DN72890_c0_g3,TRINITY_DN73838_c1_g2,TRINITY_DN73838_c1_g4,TRINITY_DN76687_c3_g2,TRINITY_DN77051_c0_g3,TRINITY_DN79682_c1_g5,TRINITY_DN82417_c0_g1,TRINITY_DN83073_c1_g1,TRI…	TRINITY_DN41719_c0_g1,TRINITY_DN45828_c4_g3,TRINITY_DN48986_c0_g1,TRINITY_DN48986_c0_g2,TRINITY_DN56783_c1_g1,TRINITY_DN63345_c0_g2,TRINITY_DN65825_c1_g1,TRINITY_DN67465_c1_g2,TRINITY_DN70834_c1_g3,TRINITY_DN71479_c0_g1,TRINITY_DN72890_c0_g3,TRINITY_DN73838_c1_g2,TRINITY_DN73838_c1_g4,TRINITY_DN76687_c3_g2,TRINITY_DN77051_c0_g3,TRINITY_DN79682_c1_g5,TRINITY_DN82417_c0_g1,TRINITY_DN83073_c1_g1,TRI…
GO:0045934	negative regulation of nucleobase-containing compound metabolic process	biological process	36/2514	752/46656	0.791	1	TRINITY_DN36271_c0_g1,TRINITY_DN54927_c2_g4,TRINITY_DN55823_c2_g2,TRINITY_DN66446_c0_g3,TRINITY_DN66657_c0_g1,TRINITY_DN71415_c0_g1,TRINITY_DN72828_c0_g1,TRINITY_DN73055_c2_g1,TRINITY_DN73299_c0_g1,TRINITY_DN73698_c2_g1,TRINITY_DN76982_c0_g2,TRINITY_DN81265_c1_g1,TRINITY_DN82472_c0_g4,TRINITY_DN82804_c0_g1,TRINITY_DN82804_c0_g3,TRINITY_DN84710_c1_g1,TRINITY_DN84853_c1_g1,TRINITY_DN85105_c1_g1,TRI…	TRINITY_DN36271_c0_g1,TRINITY_DN54927_c2_g4,TRINITY_DN55823_c2_g2,TRINITY_DN66446_c0_g3,TRINITY_DN66657_c0_g1,TRINITY_DN71415_c0_g1,TRINITY_DN72828_c0_g1,TRINITY_DN73055_c2_g1,TRINITY_DN73299_c0_g1,TRINITY_DN73698_c2_g1,TRINITY_DN76982_c0_g2,TRINITY_DN81265_c1_g1,TRINITY_DN82472_c0_g4,TRINITY_DN82804_c0_g1,TRINITY_DN82804_c0_g3,TRINITY_DN84710_c1_g1,TRINITY_DN84853_c1_g1,TRINITY_DN85105_c1_g1,TRI…
GO:0046031	ADP metabolic process	biological process	36/2514	265/46656	3.6e-07	7.36098e-05	TRINITY_DN41719_c0_g1,TRINITY_DN45828_c4_g3,TRINITY_DN48986_c0_g1,TRINITY_DN48986_c0_g2,TRINITY_DN56783_c1_g1,TRINITY_DN63345_c0_g2,TRINITY_DN65825_c1_g1,TRINITY_DN67465_c1_g2,TRINITY_DN70834_c1_g3,TRINITY_DN71479_c0_g1,TRINITY_DN72890_c0_g3,TRINITY_DN73838_c1_g2,TRINITY_DN73838_c1_g4,TRINITY_DN76687_c3_g2,TRINITY_DN77051_c0_g3,TRINITY_DN79682_c1_g5,TRINITY_DN82417_c0_g1,TRINITY_DN83073_c1_g1,TRI…	TRINITY_DN41719_c0_g1,TRINITY_DN45828_c4_g3,TRINITY_DN48986_c0_g1,TRINITY_DN48986_c0_g2,TRINITY_DN56783_c1_g1,TRINITY_DN63345_c0_g2,TRINITY_DN65825_c1_g1,TRINITY_DN67465_c1_g2,TRINITY_DN70834_c1_g3,TRINITY_DN71479_c0_g1,TRINITY_DN72890_c0_g3,TRINITY_DN73838_c1_g2,TRINITY_DN73838_c1_g4,TRINITY_DN76687_c3_g2,TRINITY_DN77051_c0_g3,TRINITY_DN79682_c1_g5,TRINITY_DN82417_c0_g1,TRINITY_DN83073_c1_g1,TRI…
GO:0046939	nucleotide phosphorylation	biological process	36/2514	264/46656	3.2e-07	6.93568e-05	TRINITY_DN41719_c0_g1,TRINITY_DN45828_c4_g3,TRINITY_DN48986_c0_g1,TRINITY_DN48986_c0_g2,TRINITY_DN56783_c1_g1,TRINITY_DN63345_c0_g2,TRINITY_DN65825_c1_g1,TRINITY_DN67465_c1_g2,TRINITY_DN70834_c1_g3,TRINITY_DN71479_c0_g1,TRINITY_DN72890_c0_g3,TRINITY_DN73838_c1_g2,TRINITY_DN73838_c1_g4,TRINITY_DN76687_c3_g2,TRINITY_DN77051_c0_g3,TRINITY_DN79682_c1_g5,TRINITY_DN82417_c0_g1,TRINITY_DN83073_c1_g1,TRI…	TRINITY_DN41719_c0_g1,TRINITY_DN45828_c4_g3,TRINITY_DN48986_c0_g1,TRINITY_DN48986_c0_g2,TRINITY_DN56783_c1_g1,TRINITY_DN63345_c0_g2,TRINITY_DN65825_c1_g1,TRINITY_DN67465_c1_g2,TRINITY_DN70834_c1_g3,TRINITY_DN71479_c0_g1,TRINITY_DN72890_c0_g3,TRINITY_DN73838_c1_g2,TRINITY_DN73838_c1_g4,TRINITY_DN76687_c3_g2,TRINITY_DN77051_c0_g3,TRINITY_DN79682_c1_g5,TRINITY_DN82417_c0_g1,TRINITY_DN83073_c1_g1,TRI…
GO:0072525	pyridine-containing compound biosynthetic process	biological process	36/2514	331/46656	5.6e-05	0.00561919	TRINITY_DN41719_c0_g1,TRINITY_DN45828_c4_g3,TRINITY_DN48986_c0_g1,TRINITY_DN48986_c0_g2,TRINITY_DN56783_c1_g1,TRINITY_DN63345_c0_g2,TRINITY_DN65825_c1_g1,TRINITY_DN67465_c1_g2,TRINITY_DN70834_c1_g3,TRINITY_DN71479_c0_g1,TRINITY_DN72890_c0_g3,TRINITY_DN73838_c1_g2,TRINITY_DN73838_c1_g4,TRINITY_DN76687_c3_g2,TRINITY_DN77051_c0_g3,TRINITY_DN79682_c1_g5,TRINITY_DN82417_c0_g1,TRINITY_DN83073_c1_g1,TRI…	TRINITY_DN41719_c0_g1,TRINITY_DN45828_c4_g3,TRINITY_DN48986_c0_g1,TRINITY_DN48986_c0_g2,TRINITY_DN56783_c1_g1,TRINITY_DN63345_c0_g2,TRINITY_DN65825_c1_g1,TRINITY_DN67465_c1_g2,TRINITY_DN70834_c1_g3,TRINITY_DN71479_c0_g1,TRINITY_DN72890_c0_g3,TRINITY_DN73838_c1_g2,TRINITY_DN73838_c1_g4,TRINITY_DN76687_c3_g2,TRINITY_DN77051_c0_g3,TRINITY_DN79682_c1_g5,TRINITY_DN82417_c0_g1,TRINITY_DN83073_c1_g1,TRI…
GO:1903047	mitotic cell cycle process	biological process	36/2514	583/46656	0.22185	1	TRINITY_DN55455_c1_g5,TRINITY_DN55455_c1_g6,TRINITY_DN57679_c0_g1,TRINITY_DN62423_c3_g1,TRINITY_DN66969_c1_g2,TRINITY_DN70561_c0_g2,TRINITY_DN71046_c0_g1,TRINITY_DN72105_c0_g1,TRINITY_DN72105_c0_g2,TRINITY_DN73792_c0_g1,TRINITY_DN76751_c0_g2,TRINITY_DN76831_c0_g1,TRINITY_DN79186_c0_g1,TRINITY_DN80275_c1_g4,TRINITY_DN83366_c2_g1,TRINITY_DN83366_c2_g3,TRINITY_DN83383_c0_g1,TRINITY_DN84069_c0_g2,TRI…	TRINITY_DN55455_c1_g5,TRINITY_DN55455_c1_g6,TRINITY_DN57679_c0_g1,TRINITY_DN62423_c3_g1,TRINITY_DN66969_c1_g2,TRINITY_DN70561_c0_g2,TRINITY_DN71046_c0_g1,TRINITY_DN72105_c0_g1,TRINITY_DN72105_c0_g2,TRINITY_DN73792_c0_g1,TRINITY_DN76751_c0_g2,TRINITY_DN76831_c0_g1,TRINITY_DN79186_c0_g1,TRINITY_DN80275_c1_g4,TRINITY_DN83366_c2_g1,TRINITY_DN83366_c2_g3,TRINITY_DN83383_c0_g1,TRINITY_DN84069_c0_g2,TRI…
GO:0018193	peptidyl-amino acid modification	biological process	35/2514	673/46656	0.61045	1	TRINITY_DN50503_c2_g1,TRINITY_DN55823_c2_g2,TRINITY_DN57031_c0_g2,TRINITY_DN58663_c2_g4,TRINITY_DN62144_c0_g3,TRINITY_DN62341_c0_g1,TRINITY_DN62581_c0_g1,TRINITY_DN69430_c0_g1,TRINITY_DN73527_c0_g1,TRINITY_DN73527_c0_g5,TRINITY_DN73977_c0_g1,TRINITY_DN73977_c0_g2,TRINITY_DN74317_c0_g3,TRINITY_DN78629_c4_g1,TRINITY_DN78941_c1_g1,TRINITY_DN80262_c1_g3,TRINITY_DN80881_c0_g2,TRINITY_DN81242_c1_g1,TRI…	TRINITY_DN50503_c2_g1,TRINITY_DN55823_c2_g2,TRINITY_DN57031_c0_g2,TRINITY_DN58663_c2_g4,TRINITY_DN62144_c0_g3,TRINITY_DN62341_c0_g1,TRINITY_DN62581_c0_g1,TRINITY_DN69430_c0_g1,TRINITY_DN73527_c0_g1,TRINITY_DN73527_c0_g5,TRINITY_DN73977_c0_g1,TRINITY_DN73977_c0_g2,TRINITY_DN74317_c0_g3,TRINITY_DN78629_c4_g1,TRINITY_DN78941_c1_g1,TRINITY_DN80262_c1_g3,TRINITY_DN80881_c0_g2,TRINITY_DN81242_c1_g1,TRI…
GO:0045333	cellular respiration	biological process	35/2514	390/46656	0.00237	0.131039	TRINITY_DN55232_c0_g2,TRINITY_DN56656_c0_g1,TRINITY_DN56821_c0_g1,TRINITY_DN56821_c0_g2,TRINITY_DN59808_c0_g4,TRINITY_DN61871_c0_g1,TRINITY_DN62991_c5_g1,TRINITY_DN66747_c1_g1,TRINITY_DN69430_c0_g1,TRINITY_DN70696_c2_g1,TRINITY_DN73449_c0_g3,TRINITY_DN74342_c0_g2,TRINITY_DN74350_c0_g3,TRINITY_DN75998_c1_g6,TRINITY_DN76998_c0_g6,TRINITY_DN77522_c0_g1,TRINITY_DN78064_c1_g3,TRINITY_DN79107_c1_g3,TRI…	TRINITY_DN55232_c0_g2,TRINITY_DN56656_c0_g1,TRINITY_DN56821_c0_g1,TRINITY_DN56821_c0_g2,TRINITY_DN59808_c0_g4,TRINITY_DN61871_c0_g1,TRINITY_DN62991_c5_g1,TRINITY_DN66747_c1_g1,TRINITY_DN69430_c0_g1,TRINITY_DN70696_c2_g1,TRINITY_DN73449_c0_g3,TRINITY_DN74342_c0_g2,TRINITY_DN74350_c0_g3,TRINITY_DN75998_c1_g6,TRINITY_DN76998_c0_g6,TRINITY_DN77522_c0_g1,TRINITY_DN78064_c1_g3,TRINITY_DN79107_c1_g3,TRI…
GO:0002376	immune system process	biological process	34/2514	1101/46656	0.99991	1	TRINITY_DN42107_c0_g1,TRINITY_DN42863_c0_g1,TRINITY_DN46178_c2_g1,TRINITY_DN51786_c2_g1,TRINITY_DN64184_c0_g1,TRINITY_DN66866_c2_g5,TRINITY_DN68347_c1_g2,TRINITY_DN69561_c1_g2,TRINITY_DN71415_c0_g1,TRINITY_DN73223_c0_g1,TRINITY_DN74698_c0_g1,TRINITY_DN75325_c1_g1,TRINITY_DN75374_c0_g2,TRINITY_DN76140_c3_g2,TRINITY_DN78368_c0_g1,TRINITY_DN78426_c0_g2,TRINITY_DN80315_c1_g1,TRINITY_DN81159_c1_g1,TRI…	TRINITY_DN42107_c0_g1,TRINITY_DN42863_c0_g1,TRINITY_DN46178_c2_g1,TRINITY_DN51786_c2_g1,TRINITY_DN64184_c0_g1,TRINITY_DN66866_c2_g5,TRINITY_DN68347_c1_g2,TRINITY_DN69561_c1_g2,TRINITY_DN71415_c0_g1,TRINITY_DN73223_c0_g1,TRINITY_DN74698_c0_g1,TRINITY_DN75325_c1_g1,TRINITY_DN75374_c0_g2,TRINITY_DN76140_c3_g2,TRINITY_DN78368_c0_g1,TRINITY_DN78426_c0_g2,TRINITY_DN80315_c1_g1,TRINITY_DN81159_c1_g1,TRI…
GO:0006310	DNA recombination	biological process	34/2514	2309/46656	1	1	TRINITY_DN47488_c5_g1,TRINITY_DN57831_c0_g1,TRINITY_DN61652_c0_g2,TRINITY_DN66396_c0_g2,TRINITY_DN72105_c0_g1,TRINITY_DN72105_c0_g2,TRINITY_DN73299_c0_g1,TRINITY_DN74767_c0_g8,TRINITY_DN75601_c0_g3,TRINITY_DN75943_c1_g3,TRINITY_DN78045_c0_g1,TRINITY_DN78331_c1_g2,TRINITY_DN80262_c1_g3,TRINITY_DN80514_c0_g1,TRINITY_DN81586_c0_g2,TRINITY_DN82764_c0_g1,TRINITY_DN83430_c0_g1,TRINITY_DN83966_c0_g2,TRI…	TRINITY_DN47488_c5_g1,TRINITY_DN57831_c0_g1,TRINITY_DN61652_c0_g2,TRINITY_DN66396_c0_g2,TRINITY_DN72105_c0_g1,TRINITY_DN72105_c0_g2,TRINITY_DN73299_c0_g1,TRINITY_DN74767_c0_g8,TRINITY_DN75601_c0_g3,TRINITY_DN75943_c1_g3,TRINITY_DN78045_c0_g1,TRINITY_DN78331_c1_g2,TRINITY_DN80262_c1_g3,TRINITY_DN80514_c0_g1,TRINITY_DN81586_c0_g2,TRINITY_DN82764_c0_g1,TRINITY_DN83430_c0_g1,TRINITY_DN83966_c0_g2,TRI…
GO:0008380	RNA splicing	biological process	34/2514	819/46656	0.95592	1	TRINITY_DN35211_c0_g1,TRINITY_DN52693_c0_g1,TRINITY_DN55529_c0_g1,TRINITY_DN56350_c0_g1,TRINITY_DN56992_c0_g1,TRINITY_DN58277_c2_g1,TRINITY_DN62423_c3_g1,TRINITY_DN66523_c1_g2,TRINITY_DN66866_c2_g5,TRINITY_DN70080_c2_g1,TRINITY_DN70369_c0_g1,TRINITY_DN71568_c2_g1,TRINITY_DN72159_c0_g1,TRINITY_DN72376_c0_g1,TRINITY_DN74999_c0_g1,TRINITY_DN77808_c0_g1,TRINITY_DN77808_c0_g2,TRINITY_DN80788_c0_g2,TRI…	TRINITY_DN35211_c0_g1,TRINITY_DN52693_c0_g1,TRINITY_DN55529_c0_g1,TRINITY_DN56350_c0_g1,TRINITY_DN56992_c0_g1,TRINITY_DN58277_c2_g1,TRINITY_DN62423_c3_g1,TRINITY_DN66523_c1_g2,TRINITY_DN66866_c2_g5,TRINITY_DN70080_c2_g1,TRINITY_DN70369_c0_g1,TRINITY_DN71568_c2_g1,TRINITY_DN72159_c0_g1,TRINITY_DN72376_c0_g1,TRINITY_DN74999_c0_g1,TRINITY_DN77808_c0_g1,TRINITY_DN77808_c0_g2,TRINITY_DN80788_c0_g2,TRI…
GO:0009891	positive regulation of biosynthetic process	biological process	34/2514	774/46656	0.90939	1	TRINITY_DN49631_c0_g7,TRINITY_DN50196_c0_g1,TRINITY_DN52191_c0_g1,TRINITY_DN55823_c2_g2,TRINITY_DN60278_c0_g2,TRINITY_DN66630_c0_g1,TRINITY_DN66878_c0_g1,TRINITY_DN69446_c0_g1,TRINITY_DN70000_c1_g2,TRINITY_DN74022_c0_g1,TRINITY_DN74022_c0_g2,TRINITY_DN75222_c0_g1,TRINITY_DN76006_c0_g3,TRINITY_DN76006_c0_g5,TRINITY_DN80262_c1_g3,TRINITY_DN81909_c2_g2,TRINITY_DN85105_c1_g1,TRINITY_DN85654_c1_g1,TRI…	TRINITY_DN49631_c0_g7,TRINITY_DN50196_c0_g1,TRINITY_DN52191_c0_g1,TRINITY_DN55823_c2_g2,TRINITY_DN60278_c0_g2,TRINITY_DN66630_c0_g1,TRINITY_DN66878_c0_g1,TRINITY_DN69446_c0_g1,TRINITY_DN70000_c1_g2,TRINITY_DN74022_c0_g1,TRINITY_DN74022_c0_g2,TRINITY_DN75222_c0_g1,TRINITY_DN76006_c0_g3,TRINITY_DN76006_c0_g5,TRINITY_DN80262_c1_g3,TRINITY_DN81909_c2_g2,TRINITY_DN85105_c1_g1,TRINITY_DN85654_c1_g1,TRI…
GO:0010628	positive regulation of gene expression	biological process	34/2514	809/46656	0.94787	1	TRINITY_DN50196_c0_g1,TRINITY_DN52191_c0_g1,TRINITY_DN60278_c0_g2,TRINITY_DN66878_c0_g1,TRINITY_DN69446_c0_g1,TRINITY_DN70000_c1_g2,TRINITY_DN74022_c0_g1,TRINITY_DN74022_c0_g2,TRINITY_DN75222_c0_g1,TRINITY_DN75491_c0_g1,TRINITY_DN76006_c0_g3,TRINITY_DN76006_c0_g5,TRINITY_DN76096_c0_g2,TRINITY_DN80262_c1_g3,TRINITY_DN81909_c2_g2,TRINITY_DN83458_c1_g7,TRINITY_DN85105_c1_g1,TRINITY_DN85654_c1_g1,TRI…	TRINITY_DN50196_c0_g1,TRINITY_DN52191_c0_g1,TRINITY_DN60278_c0_g2,TRINITY_DN66878_c0_g1,TRINITY_DN69446_c0_g1,TRINITY_DN70000_c1_g2,TRINITY_DN74022_c0_g1,TRINITY_DN74022_c0_g2,TRINITY_DN75222_c0_g1,TRINITY_DN75491_c0_g1,TRINITY_DN76006_c0_g3,TRINITY_DN76006_c0_g5,TRINITY_DN76096_c0_g2,TRINITY_DN80262_c1_g3,TRINITY_DN81909_c2_g2,TRINITY_DN83458_c1_g7,TRINITY_DN85105_c1_g1,TRINITY_DN85654_c1_g1,TRI…
GO:0022622	root system development	biological process	34/2514	860/46656	0.97879	1	TRINITY_DN43839_c2_g1,TRINITY_DN52686_c0_g2,TRINITY_DN64692_c0_g1,TRINITY_DN71193_c0_g3,TRINITY_DN73527_c0_g1,TRINITY_DN73527_c0_g5,TRINITY_DN73587_c2_g2,TRINITY_DN74736_c0_g2,TRINITY_DN76687_c3_g2,TRINITY_DN76739_c2_g2,TRINITY_DN76756_c0_g2,TRINITY_DN82151_c0_g1,TRINITY_DN82177_c0_g2,TRINITY_DN83827_c1_g1,TRINITY_DN84069_c0_g2,TRINITY_DN84069_c0_g3,TRINITY_DN86203_c0_g2,TRINITY_DN88260_c1_g2,TRI…	TRINITY_DN43839_c2_g1,TRINITY_DN52686_c0_g2,TRINITY_DN64692_c0_g1,TRINITY_DN71193_c0_g3,TRINITY_DN73527_c0_g1,TRINITY_DN73527_c0_g5,TRINITY_DN73587_c2_g2,TRINITY_DN74736_c0_g2,TRINITY_DN76687_c3_g2,TRINITY_DN76739_c2_g2,TRINITY_DN76756_c0_g2,TRINITY_DN82151_c0_g1,TRINITY_DN82177_c0_g2,TRINITY_DN83827_c1_g1,TRINITY_DN84069_c0_g2,TRINITY_DN84069_c0_g3,TRINITY_DN86203_c0_g2,TRINITY_DN88260_c1_g2,TRI…
GO:0048827	phyllome development	biological process	34/2514	919/46656	0.99341	1	TRINITY_DN38267_c0_g1,TRINITY_DN43839_c2_g1,TRINITY_DN47011_c2_g2,TRINITY_DN50033_c0_g1,TRINITY_DN53720_c0_g1,TRINITY_DN61299_c3_g1,TRINITY_DN62110_c1_g2,TRINITY_DN63845_c1_g2,TRINITY_DN66630_c0_g1,TRINITY_DN69019_c0_g1,TRINITY_DN71605_c2_g2,TRINITY_DN74698_c0_g1,TRINITY_DN76739_c2_g2,TRINITY_DN82151_c0_g1,TRINITY_DN82356_c1_g4,TRINITY_DN82357_c2_g1,TRINITY_DN82518_c0_g2,TRINITY_DN84069_c0_g2,TRI…	TRINITY_DN38267_c0_g1,TRINITY_DN43839_c2_g1,TRINITY_DN47011_c2_g2,TRINITY_DN50033_c0_g1,TRINITY_DN53720_c0_g1,TRINITY_DN61299_c3_g1,TRINITY_DN62110_c1_g2,TRINITY_DN63845_c1_g2,TRINITY_DN66630_c0_g1,TRINITY_DN69019_c0_g1,TRINITY_DN71605_c2_g2,TRINITY_DN74698_c0_g1,TRINITY_DN76739_c2_g2,TRINITY_DN82151_c0_g1,TRINITY_DN82356_c1_g4,TRINITY_DN82357_c2_g1,TRINITY_DN82518_c0_g2,TRINITY_DN84069_c0_g2,TRI…
GO:0055082	cellular chemical homeostasis	biological process	34/2514	485/46656	0.07231	1	TRINITY_DN32977_c0_g1,TRINITY_DN43749_c0_g1,TRINITY_DN47300_c3_g5,TRINITY_DN47333_c1_g3,TRINITY_DN55522_c2_g2,TRINITY_DN60561_c0_g1,TRINITY_DN63345_c0_g2,TRINITY_DN66130_c0_g1,TRINITY_DN66777_c0_g4,TRINITY_DN66777_c0_g5,TRINITY_DN67634_c1_g1,TRINITY_DN70715_c1_g1,TRINITY_DN73458_c2_g1,TRINITY_DN75491_c0_g1,TRINITY_DN79628_c1_g1,TRINITY_DN79682_c1_g5,TRINITY_DN81065_c2_g1,TRINITY_DN82428_c2_g1,TRI…	TRINITY_DN32977_c0_g1,TRINITY_DN43749_c0_g1,TRINITY_DN47300_c3_g5,TRINITY_DN47333_c1_g3,TRINITY_DN55522_c2_g2,TRINITY_DN60561_c0_g1,TRINITY_DN63345_c0_g2,TRINITY_DN66130_c0_g1,TRINITY_DN66777_c0_g4,TRINITY_DN66777_c0_g5,TRINITY_DN67634_c1_g1,TRINITY_DN70715_c1_g1,TRINITY_DN73458_c2_g1,TRINITY_DN75491_c0_g1,TRINITY_DN79628_c1_g1,TRINITY_DN79682_c1_g5,TRINITY_DN81065_c2_g1,TRINITY_DN82428_c2_g1,TRI…
GO:0007264	small GTPase mediated signal transduction	biological process	33/2514	375/46656	0.00417	0.187512	TRINITY_DN44287_c1_g1,TRINITY_DN46056_c0_g1,TRINITY_DN49998_c1_g1,TRINITY_DN54855_c0_g2,TRINITY_DN55455_c1_g5,TRINITY_DN55455_c1_g6,TRINITY_DN57798_c0_g2,TRINITY_DN63117_c0_g3,TRINITY_DN68501_c1_g2,TRINITY_DN70028_c1_g1,TRINITY_DN71265_c1_g2,TRINITY_DN71299_c1_g1,TRINITY_DN72416_c0_g1,TRINITY_DN73066_c0_g3,TRINITY_DN73576_c1_g2,TRINITY_DN74217_c2_g4,TRINITY_DN74869_c0_g4,TRINITY_DN75545_c0_g1,TRI…	TRINITY_DN44287_c1_g1,TRINITY_DN46056_c0_g1,TRINITY_DN49998_c1_g1,TRINITY_DN54855_c0_g2,TRINITY_DN55455_c1_g5,TRINITY_DN55455_c1_g6,TRINITY_DN57798_c0_g2,TRINITY_DN63117_c0_g3,TRINITY_DN68501_c1_g2,TRINITY_DN70028_c1_g1,TRINITY_DN71265_c1_g2,TRINITY_DN71299_c1_g1,TRINITY_DN72416_c0_g1,TRINITY_DN73066_c0_g3,TRINITY_DN73576_c1_g2,TRINITY_DN74217_c2_g4,TRINITY_DN74869_c0_g4,TRINITY_DN75545_c0_g1,TRI…
GO:0031328	positive regulation of cellular biosynthetic process	biological process	33/2514	756/46656	0.91292	1	TRINITY_DN49631_c0_g7,TRINITY_DN50196_c0_g1,TRINITY_DN52191_c0_g1,TRINITY_DN60278_c0_g2,TRINITY_DN66630_c0_g1,TRINITY_DN66878_c0_g1,TRINITY_DN69446_c0_g1,TRINITY_DN70000_c1_g2,TRINITY_DN74022_c0_g1,TRINITY_DN74022_c0_g2,TRINITY_DN75222_c0_g1,TRINITY_DN76006_c0_g3,TRINITY_DN76006_c0_g5,TRINITY_DN80262_c1_g3,TRINITY_DN81909_c2_g2,TRINITY_DN85105_c1_g1,TRINITY_DN85654_c1_g1,TRINITY_DN85758_c0_g2,TRI…	TRINITY_DN49631_c0_g7,TRINITY_DN50196_c0_g1,TRINITY_DN52191_c0_g1,TRINITY_DN60278_c0_g2,TRINITY_DN66630_c0_g1,TRINITY_DN66878_c0_g1,TRINITY_DN69446_c0_g1,TRINITY_DN70000_c1_g2,TRINITY_DN74022_c0_g1,TRINITY_DN74022_c0_g2,TRINITY_DN75222_c0_g1,TRINITY_DN76006_c0_g3,TRINITY_DN76006_c0_g5,TRINITY_DN80262_c1_g3,TRINITY_DN81909_c2_g2,TRINITY_DN85105_c1_g1,TRINITY_DN85654_c1_g1,TRINITY_DN85758_c0_g2,TRI…
GO:0032535	regulation of cellular component size	biological process	33/2514	334/46656	0.00064	0.0462379	TRINITY_DN43749_c0_g1,TRINITY_DN47333_c1_g3,TRINITY_DN55522_c2_g2,TRINITY_DN57929_c2_g1,TRINITY_DN60561_c0_g1,TRINITY_DN66130_c0_g1,TRINITY_DN66777_c0_g4,TRINITY_DN66777_c0_g5,TRINITY_DN68106_c0_g1,TRINITY_DN72105_c0_g1,TRINITY_DN72105_c0_g2,TRINITY_DN73458_c2_g1,TRINITY_DN79964_c0_g1,TRINITY_DN80650_c1_g3,TRINITY_DN80650_c1_g4,TRINITY_DN80650_c1_g6,TRINITY_DN81589_c2_g2,TRINITY_DN84155_c0_g3,TRI…	TRINITY_DN43749_c0_g1,TRINITY_DN47333_c1_g3,TRINITY_DN55522_c2_g2,TRINITY_DN57929_c2_g1,TRINITY_DN60561_c0_g1,TRINITY_DN66130_c0_g1,TRINITY_DN66777_c0_g4,TRINITY_DN66777_c0_g5,TRINITY_DN68106_c0_g1,TRINITY_DN72105_c0_g1,TRINITY_DN72105_c0_g2,TRINITY_DN73458_c2_g1,TRINITY_DN79964_c0_g1,TRINITY_DN80650_c1_g3,TRINITY_DN80650_c1_g4,TRINITY_DN80650_c1_g6,TRINITY_DN81589_c2_g2,TRINITY_DN84155_c0_g3,TRI…
GO:0033043	regulation of organelle organization	biological process	33/2514	659/46656	0.69301	1	TRINITY_DN55823_c2_g2,TRINITY_DN57929_c2_g1,TRINITY_DN66866_c2_g5,TRINITY_DN68106_c0_g1,TRINITY_DN68471_c0_g1,TRINITY_DN71540_c0_g1,TRINITY_DN73698_c2_g1,TRINITY_DN76186_c1_g1,TRINITY_DN76186_c1_g2,TRINITY_DN76982_c0_g2,TRINITY_DN79589_c0_g1,TRINITY_DN79964_c0_g1,TRINITY_DN80262_c1_g3,TRINITY_DN80650_c1_g3,TRINITY_DN80650_c1_g4,TRINITY_DN80650_c1_g6,TRINITY_DN81589_c2_g2,TRINITY_DN81647_c0_g1,TRI…	TRINITY_DN55823_c2_g2,TRINITY_DN57929_c2_g1,TRINITY_DN66866_c2_g5,TRINITY_DN68106_c0_g1,TRINITY_DN68471_c0_g1,TRINITY_DN71540_c0_g1,TRINITY_DN73698_c2_g1,TRINITY_DN76186_c1_g1,TRINITY_DN76186_c1_g2,TRINITY_DN76982_c0_g2,TRINITY_DN79589_c0_g1,TRINITY_DN79964_c0_g1,TRINITY_DN80262_c1_g3,TRINITY_DN80650_c1_g3,TRINITY_DN80650_c1_g4,TRINITY_DN80650_c1_g6,TRINITY_DN81589_c2_g2,TRINITY_DN81647_c0_g1,TRI…
GO:0060560	developmental growth involved in morphogenesis	biological process	33/2514	574/46656	0.37572	1	TRINITY_DN36271_c0_g1,TRINITY_DN46056_c0_g1,TRINITY_DN47273_c0_g1,TRINITY_DN52131_c0_g1,TRINITY_DN52686_c0_g2,TRINITY_DN56291_c1_g1,TRINITY_DN56414_c2_g2,TRINITY_DN60259_c1_g1,TRINITY_DN61135_c0_g3,TRINITY_DN61425_c0_g1,TRINITY_DN62144_c0_g3,TRINITY_DN62237_c0_g1,TRINITY_DN71193_c0_g3,TRINITY_DN72702_c0_g4,TRINITY_DN76820_c0_g4,TRINITY_DN77625_c1_g3,TRINITY_DN78437_c0_g1,TRINITY_DN82528_c3_g5,TRI…	TRINITY_DN36271_c0_g1,TRINITY_DN46056_c0_g1,TRINITY_DN47273_c0_g1,TRINITY_DN52131_c0_g1,TRINITY_DN52686_c0_g2,TRINITY_DN56291_c1_g1,TRINITY_DN56414_c2_g2,TRINITY_DN60259_c1_g1,TRINITY_DN61135_c0_g3,TRINITY_DN61425_c0_g1,TRINITY_DN62144_c0_g3,TRINITY_DN62237_c0_g1,TRINITY_DN71193_c0_g3,TRINITY_DN72702_c0_g4,TRINITY_DN76820_c0_g4,TRINITY_DN77625_c1_g3,TRINITY_DN78437_c0_g1,TRINITY_DN82528_c3_g5,TRI…
GO:0090066	regulation of anatomical structure size	biological process	33/2514	342/46656	0.00096	0.0630516	TRINITY_DN43749_c0_g1,TRINITY_DN47333_c1_g3,TRINITY_DN55522_c2_g2,TRINITY_DN57929_c2_g1,TRINITY_DN60561_c0_g1,TRINITY_DN66130_c0_g1,TRINITY_DN66777_c0_g4,TRINITY_DN66777_c0_g5,TRINITY_DN68106_c0_g1,TRINITY_DN72105_c0_g1,TRINITY_DN72105_c0_g2,TRINITY_DN73458_c2_g1,TRINITY_DN79964_c0_g1,TRINITY_DN80650_c1_g3,TRINITY_DN80650_c1_g4,TRINITY_DN80650_c1_g6,TRINITY_DN81589_c2_g2,TRINITY_DN84155_c0_g3,TRI…	TRINITY_DN43749_c0_g1,TRINITY_DN47333_c1_g3,TRINITY_DN55522_c2_g2,TRINITY_DN57929_c2_g1,TRINITY_DN60561_c0_g1,TRINITY_DN66130_c0_g1,TRINITY_DN66777_c0_g4,TRINITY_DN66777_c0_g5,TRINITY_DN68106_c0_g1,TRINITY_DN72105_c0_g1,TRINITY_DN72105_c0_g2,TRINITY_DN73458_c2_g1,TRINITY_DN79964_c0_g1,TRINITY_DN80650_c1_g3,TRINITY_DN80650_c1_g4,TRINITY_DN80650_c1_g6,TRINITY_DN81589_c2_g2,TRINITY_DN84155_c0_g3,TRI…
GO:0000272	polysaccharide catabolic process	biological process	32/2514	534/46656	0.29264	1	TRINITY_DN38413_c0_g1,TRINITY_DN39836_c0_g1,TRINITY_DN48001_c0_g2,TRINITY_DN63694_c0_g2,TRINITY_DN68180_c0_g2,TRINITY_DN69141_c2_g1,TRINITY_DN69327_c2_g1,TRINITY_DN73188_c1_g1,TRINITY_DN74004_c0_g2,TRINITY_DN76177_c0_g1,TRINITY_DN78557_c0_g2,TRINITY_DN79239_c4_g1,TRINITY_DN80751_c1_g1,TRINITY_DN82124_c0_g1,TRINITY_DN82528_c3_g5,TRINITY_DN84546_c1_g2,TRINITY_DN88463_c0_g3,TRINITY_DN90370_c1_g1,TRI…	TRINITY_DN38413_c0_g1,TRINITY_DN39836_c0_g1,TRINITY_DN48001_c0_g2,TRINITY_DN63694_c0_g2,TRINITY_DN68180_c0_g2,TRINITY_DN69141_c2_g1,TRINITY_DN69327_c2_g1,TRINITY_DN73188_c1_g1,TRINITY_DN74004_c0_g2,TRINITY_DN76177_c0_g1,TRINITY_DN78557_c0_g2,TRINITY_DN79239_c4_g1,TRINITY_DN80751_c1_g1,TRINITY_DN82124_c0_g1,TRINITY_DN82528_c3_g5,TRINITY_DN84546_c1_g2,TRINITY_DN88463_c0_g3,TRINITY_DN90370_c1_g1,TRI…
GO:0006820	anion transport	biological process	32/2514	661/46656	0.75867	1	TRINITY_DN56087_c3_g1,TRINITY_DN59351_c1_g7,TRINITY_DN62231_c0_g1,TRINITY_DN62813_c2_g2,TRINITY_DN63762_c0_g2,TRINITY_DN63932_c0_g2,TRINITY_DN64434_c1_g3,TRINITY_DN69684_c1_g2,TRINITY_DN70561_c0_g2,TRINITY_DN70734_c5_g5,TRINITY_DN76240_c1_g3,TRINITY_DN77291_c1_g2,TRINITY_DN78076_c0_g3,TRINITY_DN80061_c0_g3,TRINITY_DN82197_c0_g1,TRINITY_DN82542_c0_g2,TRINITY_DN83040_c0_g1,TRINITY_DN83901_c4_g1,TRI…	TRINITY_DN56087_c3_g1,TRINITY_DN59351_c1_g7,TRINITY_DN62231_c0_g1,TRINITY_DN62813_c2_g2,TRINITY_DN63762_c0_g2,TRINITY_DN63932_c0_g2,TRINITY_DN64434_c1_g3,TRINITY_DN69684_c1_g2,TRINITY_DN70561_c0_g2,TRINITY_DN70734_c5_g5,TRINITY_DN76240_c1_g3,TRINITY_DN77291_c1_g2,TRINITY_DN78076_c0_g3,TRINITY_DN80061_c0_g3,TRINITY_DN82197_c0_g1,TRINITY_DN82542_c0_g2,TRINITY_DN83040_c0_g1,TRINITY_DN83901_c4_g1,TRI…
GO:0009826	unidimensional cell growth	biological process	32/2514	486/46656	0.14228	1	TRINITY_DN36271_c0_g1,TRINITY_DN46056_c0_g1,TRINITY_DN47273_c0_g1,TRINITY_DN52131_c0_g1,TRINITY_DN52686_c0_g2,TRINITY_DN56291_c1_g1,TRINITY_DN56414_c2_g2,TRINITY_DN60259_c1_g1,TRINITY_DN61135_c0_g3,TRINITY_DN61425_c0_g1,TRINITY_DN62144_c0_g3,TRINITY_DN62237_c0_g1,TRINITY_DN71193_c0_g3,TRINITY_DN72702_c0_g4,TRINITY_DN76820_c0_g4,TRINITY_DN77625_c1_g3,TRINITY_DN78437_c0_g1,TRINITY_DN82528_c3_g5,TRI…	TRINITY_DN36271_c0_g1,TRINITY_DN46056_c0_g1,TRINITY_DN47273_c0_g1,TRINITY_DN52131_c0_g1,TRINITY_DN52686_c0_g2,TRINITY_DN56291_c1_g1,TRINITY_DN56414_c2_g2,TRINITY_DN60259_c1_g1,TRINITY_DN61135_c0_g3,TRINITY_DN61425_c0_g1,TRINITY_DN62144_c0_g3,TRINITY_DN62237_c0_g1,TRINITY_DN71193_c0_g3,TRINITY_DN72702_c0_g4,TRINITY_DN76820_c0_g4,TRINITY_DN77625_c1_g3,TRINITY_DN78437_c0_g1,TRINITY_DN82528_c3_g5,TRI…
GO:0009856	pollination	biological process	32/2514	730/46656	0.90546	1	TRINITY_DN44497_c4_g2,TRINITY_DN45641_c2_g2,TRINITY_DN46056_c0_g1,TRINITY_DN47273_c0_g1,TRINITY_DN50994_c2_g1,TRINITY_DN52131_c0_g1,TRINITY_DN53432_c1_g1,TRINITY_DN56291_c1_g1,TRINITY_DN61425_c0_g1,TRINITY_DN62144_c0_g3,TRINITY_DN62237_c0_g1,TRINITY_DN64246_c0_g1,TRINITY_DN72702_c0_g4,TRINITY_DN76820_c0_g4,TRINITY_DN79649_c0_g1,TRINITY_DN81108_c3_g1,TRINITY_DN84370_c0_g2,TRINITY_DN85150_c2_g4,TRI…	TRINITY_DN44497_c4_g2,TRINITY_DN45641_c2_g2,TRINITY_DN46056_c0_g1,TRINITY_DN47273_c0_g1,TRINITY_DN50994_c2_g1,TRINITY_DN52131_c0_g1,TRINITY_DN53432_c1_g1,TRINITY_DN56291_c1_g1,TRINITY_DN61425_c0_g1,TRINITY_DN62144_c0_g3,TRINITY_DN62237_c0_g1,TRINITY_DN64246_c0_g1,TRINITY_DN72702_c0_g4,TRINITY_DN76820_c0_g4,TRINITY_DN79649_c0_g1,TRINITY_DN81108_c3_g1,TRINITY_DN84370_c0_g2,TRINITY_DN85150_c2_g4,TRI…
GO:0010498	proteasomal protein catabolic process	biological process	32/2514	525/46656	0.26061	1	TRINITY_DN48401_c0_g3,TRINITY_DN50196_c0_g1,TRINITY_DN61428_c5_g1,TRINITY_DN64396_c1_g1,TRINITY_DN64396_c1_g2,TRINITY_DN69383_c2_g1,TRINITY_DN73123_c1_g4,TRINITY_DN75034_c1_g4,TRINITY_DN76739_c2_g2,TRINITY_DN76895_c2_g1,TRINITY_DN76917_c0_g2,TRINITY_DN77473_c1_g2,TRINITY_DN77649_c1_g1,TRINITY_DN80900_c0_g3,TRINITY_DN81711_c0_g1,TRINITY_DN81909_c2_g2,TRINITY_DN84374_c4_g1,TRINITY_DN84834_c0_g1,TRI…	TRINITY_DN48401_c0_g3,TRINITY_DN50196_c0_g1,TRINITY_DN61428_c5_g1,TRINITY_DN64396_c1_g1,TRINITY_DN64396_c1_g2,TRINITY_DN69383_c2_g1,TRINITY_DN73123_c1_g4,TRINITY_DN75034_c1_g4,TRINITY_DN76739_c2_g2,TRINITY_DN76895_c2_g1,TRINITY_DN76917_c0_g2,TRINITY_DN77473_c1_g2,TRINITY_DN77649_c1_g1,TRINITY_DN80900_c0_g3,TRINITY_DN81711_c0_g1,TRINITY_DN81909_c2_g2,TRINITY_DN84374_c4_g1,TRINITY_DN84834_c0_g1,TRI…
GO:0010557	positive regulation of macromolecule biosynthetic process	biological process	32/2514	721/46656	0.89173	1	TRINITY_DN50196_c0_g1,TRINITY_DN52191_c0_g1,TRINITY_DN55823_c2_g2,TRINITY_DN60278_c0_g2,TRINITY_DN66878_c0_g1,TRINITY_DN69446_c0_g1,TRINITY_DN70000_c1_g2,TRINITY_DN74022_c0_g1,TRINITY_DN74022_c0_g2,TRINITY_DN75222_c0_g1,TRINITY_DN76006_c0_g3,TRINITY_DN76006_c0_g5,TRINITY_DN80262_c1_g3,TRINITY_DN81909_c2_g2,TRINITY_DN85105_c1_g1,TRINITY_DN85654_c1_g1,TRINITY_DN85758_c0_g2,TRINITY_DN85950_c0_g1,TRI…	TRINITY_DN50196_c0_g1,TRINITY_DN52191_c0_g1,TRINITY_DN55823_c2_g2,TRINITY_DN60278_c0_g2,TRINITY_DN66878_c0_g1,TRINITY_DN69446_c0_g1,TRINITY_DN70000_c1_g2,TRINITY_DN74022_c0_g1,TRINITY_DN74022_c0_g2,TRINITY_DN75222_c0_g1,TRINITY_DN76006_c0_g3,TRINITY_DN76006_c0_g5,TRINITY_DN80262_c1_g3,TRINITY_DN81909_c2_g2,TRINITY_DN85105_c1_g1,TRINITY_DN85654_c1_g1,TRINITY_DN85758_c0_g2,TRINITY_DN85950_c0_g1,TRI…
GO:0015979	photosynthesis	biological process	32/2514	681/46656	0.81149	1	TRINITY_DN46417_c2_g1,TRINITY_DN50394_c0_g3,TRINITY_DN51810_c1_g1,TRINITY_DN56069_c1_g3,TRINITY_DN57191_c0_g1,TRINITY_DN57609_c1_g1,TRINITY_DN59256_c0_g1,TRINITY_DN61902_c0_g2,TRINITY_DN62046_c5_g3,TRINITY_DN62282_c1_g2,TRINITY_DN62397_c2_g2,TRINITY_DN65836_c1_g3,TRINITY_DN70834_c1_g3,TRINITY_DN71143_c1_g1,TRINITY_DN71143_c1_g2,TRINITY_DN75265_c1_g1,TRINITY_DN75265_c1_g2,TRINITY_DN75938_c2_g1,TRI…	TRINITY_DN46417_c2_g1,TRINITY_DN50394_c0_g3,TRINITY_DN51810_c1_g1,TRINITY_DN56069_c1_g3,TRINITY_DN57191_c0_g1,TRINITY_DN57609_c1_g1,TRINITY_DN59256_c0_g1,TRINITY_DN61902_c0_g2,TRINITY_DN62046_c5_g3,TRINITY_DN62282_c1_g2,TRINITY_DN62397_c2_g2,TRINITY_DN65836_c1_g3,TRINITY_DN70834_c1_g3,TRINITY_DN71143_c1_g1,TRINITY_DN71143_c1_g2,TRINITY_DN75265_c1_g1,TRINITY_DN75265_c1_g2,TRINITY_DN75938_c2_g1,TRI…
GO:0043414	macromolecule methylation	biological process	32/2514	439/46656	0.05264	1	TRINITY_DN45943_c0_g1,TRINITY_DN46178_c2_g1,TRINITY_DN47924_c0_g5,TRINITY_DN61660_c0_g3,TRINITY_DN69561_c1_g2,TRINITY_DN73000_c1_g1,TRINITY_DN73527_c0_g1,TRINITY_DN73527_c0_g5,TRINITY_DN73698_c2_g1,TRINITY_DN76050_c0_g2,TRINITY_DN82472_c0_g4,TRINITY_DN83831_c1_g1,TRINITY_DN84407_c3_g3,TRINITY_DN84688_c2_g2,TRINITY_DN84688_c2_g4,TRINITY_DN85210_c0_g1,TRINITY_DN86244_c1_g1,TRINITY_DN86546_c1_g1,TRI…	TRINITY_DN45943_c0_g1,TRINITY_DN46178_c2_g1,TRINITY_DN47924_c0_g5,TRINITY_DN61660_c0_g3,TRINITY_DN69561_c1_g2,TRINITY_DN73000_c1_g1,TRINITY_DN73527_c0_g1,TRINITY_DN73527_c0_g5,TRINITY_DN73698_c2_g1,TRINITY_DN76050_c0_g2,TRINITY_DN82472_c0_g4,TRINITY_DN83831_c1_g1,TRINITY_DN84407_c3_g3,TRINITY_DN84688_c2_g2,TRINITY_DN84688_c2_g4,TRINITY_DN85210_c0_g1,TRINITY_DN86244_c1_g1,TRINITY_DN86546_c1_g1,TRI…
GO:0044550	secondary metabolite biosynthetic process	biological process	32/2514	532/46656	0.2854	1	TRINITY_DN47258_c3_g2,TRINITY_DN47591_c1_g2,TRINITY_DN48686_c0_g1,TRINITY_DN49631_c0_g7,TRINITY_DN50531_c0_g2,TRINITY_DN51979_c0_g2,TRINITY_DN56811_c0_g4,TRINITY_DN57987_c0_g3,TRINITY_DN57987_c0_g4,TRINITY_DN58435_c0_g1,TRINITY_DN59586_c2_g1,TRINITY_DN62740_c0_g1,TRINITY_DN65497_c0_g4,TRINITY_DN65892_c4_g1,TRINITY_DN72907_c0_g1,TRINITY_DN76617_c1_g3,TRINITY_DN77844_c0_g3,TRINITY_DN81542_c2_g3,TRI…	TRINITY_DN47258_c3_g2,TRINITY_DN47591_c1_g2,TRINITY_DN48686_c0_g1,TRINITY_DN49631_c0_g7,TRINITY_DN50531_c0_g2,TRINITY_DN51979_c0_g2,TRINITY_DN56811_c0_g4,TRINITY_DN57987_c0_g3,TRINITY_DN57987_c0_g4,TRINITY_DN58435_c0_g1,TRINITY_DN59586_c2_g1,TRINITY_DN62740_c0_g1,TRINITY_DN65497_c0_g4,TRINITY_DN65892_c4_g1,TRINITY_DN72907_c0_g1,TRINITY_DN76617_c1_g3,TRINITY_DN77844_c0_g3,TRINITY_DN81542_c2_g3,TRI…
GO:0044706	multi-multicellular organism process	biological process	32/2514	775/46656	0.95465	1	TRINITY_DN44497_c4_g2,TRINITY_DN45641_c2_g2,TRINITY_DN46056_c0_g1,TRINITY_DN47273_c0_g1,TRINITY_DN50994_c2_g1,TRINITY_DN52131_c0_g1,TRINITY_DN53432_c1_g1,TRINITY_DN56291_c1_g1,TRINITY_DN61425_c0_g1,TRINITY_DN62144_c0_g3,TRINITY_DN62237_c0_g1,TRINITY_DN64246_c0_g1,TRINITY_DN72702_c0_g4,TRINITY_DN76820_c0_g4,TRINITY_DN79649_c0_g1,TRINITY_DN81108_c3_g1,TRINITY_DN84370_c0_g2,TRINITY_DN85150_c2_g4,TRI…	TRINITY_DN44497_c4_g2,TRINITY_DN45641_c2_g2,TRINITY_DN46056_c0_g1,TRINITY_DN47273_c0_g1,TRINITY_DN50994_c2_g1,TRINITY_DN52131_c0_g1,TRINITY_DN53432_c1_g1,TRINITY_DN56291_c1_g1,TRINITY_DN61425_c0_g1,TRINITY_DN62144_c0_g3,TRINITY_DN62237_c0_g1,TRINITY_DN64246_c0_g1,TRINITY_DN72702_c0_g4,TRINITY_DN76820_c0_g4,TRINITY_DN79649_c0_g1,TRINITY_DN81108_c3_g1,TRINITY_DN84370_c0_g2,TRINITY_DN85150_c2_g4,TRI…
GO:0045892	negative regulation of transcription, DNA-templated	biological process	32/2514	553/46656	0.36428	1	TRINITY_DN36271_c0_g1,TRINITY_DN54927_c2_g4,TRINITY_DN55823_c2_g2,TRINITY_DN66446_c0_g3,TRINITY_DN66657_c0_g1,TRINITY_DN71415_c0_g1,TRINITY_DN72828_c0_g1,TRINITY_DN73055_c2_g1,TRINITY_DN73698_c2_g1,TRINITY_DN81265_c1_g1,TRINITY_DN82472_c0_g4,TRINITY_DN82804_c0_g1,TRINITY_DN82804_c0_g3,TRINITY_DN84710_c1_g1,TRINITY_DN84853_c1_g1,TRINITY_DN85105_c1_g1,TRINITY_DN85868_c10_g1,TRINITY_DN87252_c2_g1,TR…	TRINITY_DN36271_c0_g1,TRINITY_DN54927_c2_g4,TRINITY_DN55823_c2_g2,TRINITY_DN66446_c0_g3,TRINITY_DN66657_c0_g1,TRINITY_DN71415_c0_g1,TRINITY_DN72828_c0_g1,TRINITY_DN73055_c2_g1,TRINITY_DN73698_c2_g1,TRINITY_DN81265_c1_g1,TRINITY_DN82472_c0_g4,TRINITY_DN82804_c0_g1,TRINITY_DN82804_c0_g3,TRINITY_DN84710_c1_g1,TRINITY_DN84853_c1_g1,TRINITY_DN85105_c1_g1,TRINITY_DN85868_c10_g1,TRINITY_DN87252_c2_g1,TR…
GO:0051253	negative regulation of RNA metabolic process	biological process	32/2514	653/46656	0.73515	1	TRINITY_DN36271_c0_g1,TRINITY_DN54927_c2_g4,TRINITY_DN55823_c2_g2,TRINITY_DN66446_c0_g3,TRINITY_DN66657_c0_g1,TRINITY_DN71415_c0_g1,TRINITY_DN72828_c0_g1,TRINITY_DN73055_c2_g1,TRINITY_DN73698_c2_g1,TRINITY_DN81265_c1_g1,TRINITY_DN82472_c0_g4,TRINITY_DN82804_c0_g1,TRINITY_DN82804_c0_g3,TRINITY_DN84710_c1_g1,TRINITY_DN84853_c1_g1,TRINITY_DN85105_c1_g1,TRINITY_DN85868_c10_g1,TRINITY_DN87252_c2_g1,TR…	TRINITY_DN36271_c0_g1,TRINITY_DN54927_c2_g4,TRINITY_DN55823_c2_g2,TRINITY_DN66446_c0_g3,TRINITY_DN66657_c0_g1,TRINITY_DN71415_c0_g1,TRINITY_DN72828_c0_g1,TRINITY_DN73055_c2_g1,TRINITY_DN73698_c2_g1,TRINITY_DN81265_c1_g1,TRINITY_DN82472_c0_g4,TRINITY_DN82804_c0_g1,TRINITY_DN82804_c0_g3,TRINITY_DN84710_c1_g1,TRINITY_DN84853_c1_g1,TRINITY_DN85105_c1_g1,TRINITY_DN85868_c10_g1,TRINITY_DN87252_c2_g1,TR…
GO:0072594	establishment of protein localization to organelle	biological process	32/2514	578/46656	0.46309	1	TRINITY_DN47975_c1_g3,TRINITY_DN48771_c0_g2,TRINITY_DN56532_c0_g1,TRINITY_DN61066_c0_g2,TRINITY_DN64423_c1_g3,TRINITY_DN69946_c0_g2,TRINITY_DN70792_c1_g6,TRINITY_DN71614_c5_g1,TRINITY_DN73698_c2_g6,TRINITY_DN74547_c1_g1,TRINITY_DN75322_c1_g1,TRINITY_DN75655_c0_g1,TRINITY_DN76967_c2_g1,TRINITY_DN76978_c3_g1,TRINITY_DN78645_c0_g2,TRINITY_DN78913_c0_g1,TRINITY_DN79186_c0_g1,TRINITY_DN79597_c1_g2,TRI…	TRINITY_DN47975_c1_g3,TRINITY_DN48771_c0_g2,TRINITY_DN56532_c0_g1,TRINITY_DN61066_c0_g2,TRINITY_DN64423_c1_g3,TRINITY_DN69946_c0_g2,TRINITY_DN70792_c1_g6,TRINITY_DN71614_c5_g1,TRINITY_DN73698_c2_g6,TRINITY_DN74547_c1_g1,TRINITY_DN75322_c1_g1,TRINITY_DN75655_c0_g1,TRINITY_DN76967_c2_g1,TRINITY_DN76978_c3_g1,TRINITY_DN78645_c0_g2,TRINITY_DN78913_c0_g1,TRINITY_DN79186_c0_g1,TRINITY_DN79597_c1_g2,TRI…
GO:0097435	supramolecular fiber organization	biological process	32/2514	385/46656	0.01058	0.379654	TRINITY_DN51020_c0_g1,TRINITY_DN55823_c2_g2,TRINITY_DN57929_c2_g1,TRINITY_DN60739_c0_g3,TRINITY_DN62237_c0_g1,TRINITY_DN62714_c0_g2,TRINITY_DN68106_c0_g1,TRINITY_DN69448_c0_g1,TRINITY_DN69477_c2_g1,TRINITY_DN73792_c0_g1,TRINITY_DN75891_c0_g2,TRINITY_DN75913_c5_g1,TRINITY_DN76751_c0_g2,TRINITY_DN79050_c1_g4,TRINITY_DN79383_c0_g3,TRINITY_DN79964_c0_g1,TRINITY_DN80650_c1_g3,TRINITY_DN80650_c1_g4,TRI…	TRINITY_DN51020_c0_g1,TRINITY_DN55823_c2_g2,TRINITY_DN57929_c2_g1,TRINITY_DN60739_c0_g3,TRINITY_DN62237_c0_g1,TRINITY_DN62714_c0_g2,TRINITY_DN68106_c0_g1,TRINITY_DN69448_c0_g1,TRINITY_DN69477_c2_g1,TRINITY_DN73792_c0_g1,TRINITY_DN75891_c0_g2,TRINITY_DN75913_c5_g1,TRINITY_DN76751_c0_g2,TRINITY_DN79050_c1_g4,TRINITY_DN79383_c0_g3,TRINITY_DN79964_c0_g1,TRINITY_DN80650_c1_g3,TRINITY_DN80650_c1_g4,TRI…
GO:1902679	negative regulation of RNA biosynthetic process	biological process	32/2514	599/46656	0.5459	1	TRINITY_DN36271_c0_g1,TRINITY_DN54927_c2_g4,TRINITY_DN55823_c2_g2,TRINITY_DN66446_c0_g3,TRINITY_DN66657_c0_g1,TRINITY_DN71415_c0_g1,TRINITY_DN72828_c0_g1,TRINITY_DN73055_c2_g1,TRINITY_DN73698_c2_g1,TRINITY_DN81265_c1_g1,TRINITY_DN82472_c0_g4,TRINITY_DN82804_c0_g1,TRINITY_DN82804_c0_g3,TRINITY_DN84710_c1_g1,TRINITY_DN84853_c1_g1,TRINITY_DN85105_c1_g1,TRINITY_DN85868_c10_g1,TRINITY_DN87252_c2_g1,TR…	TRINITY_DN36271_c0_g1,TRINITY_DN54927_c2_g4,TRINITY_DN55823_c2_g2,TRINITY_DN66446_c0_g3,TRINITY_DN66657_c0_g1,TRINITY_DN71415_c0_g1,TRINITY_DN72828_c0_g1,TRINITY_DN73055_c2_g1,TRINITY_DN73698_c2_g1,TRINITY_DN81265_c1_g1,TRINITY_DN82472_c0_g4,TRINITY_DN82804_c0_g1,TRINITY_DN82804_c0_g3,TRINITY_DN84710_c1_g1,TRINITY_DN84853_c1_g1,TRINITY_DN85105_c1_g1,TRINITY_DN85868_c10_g1,TRINITY_DN87252_c2_g1,TR…
GO:1903507	negative regulation of nucleic acid-templated transcription	biological process	32/2514	599/46656	0.5459	1	TRINITY_DN36271_c0_g1,TRINITY_DN54927_c2_g4,TRINITY_DN55823_c2_g2,TRINITY_DN66446_c0_g3,TRINITY_DN66657_c0_g1,TRINITY_DN71415_c0_g1,TRINITY_DN72828_c0_g1,TRINITY_DN73055_c2_g1,TRINITY_DN73698_c2_g1,TRINITY_DN81265_c1_g1,TRINITY_DN82472_c0_g4,TRINITY_DN82804_c0_g1,TRINITY_DN82804_c0_g3,TRINITY_DN84710_c1_g1,TRINITY_DN84853_c1_g1,TRINITY_DN85105_c1_g1,TRINITY_DN85868_c10_g1,TRINITY_DN87252_c2_g1,TR…	TRINITY_DN36271_c0_g1,TRINITY_DN54927_c2_g4,TRINITY_DN55823_c2_g2,TRINITY_DN66446_c0_g3,TRINITY_DN66657_c0_g1,TRINITY_DN71415_c0_g1,TRINITY_DN72828_c0_g1,TRINITY_DN73055_c2_g1,TRINITY_DN73698_c2_g1,TRINITY_DN81265_c1_g1,TRINITY_DN82472_c0_g4,TRINITY_DN82804_c0_g1,TRINITY_DN82804_c0_g3,TRINITY_DN84710_c1_g1,TRINITY_DN84853_c1_g1,TRINITY_DN85105_c1_g1,TRINITY_DN85868_c10_g1,TRINITY_DN87252_c2_g1,TR…
GO:1905392	plant organ morphogenesis	biological process	32/2514	681/46656	0.81149	1	TRINITY_DN43839_c2_g1,TRINITY_DN47011_c2_g2,TRINITY_DN50033_c0_g1,TRINITY_DN52686_c0_g2,TRINITY_DN53720_c0_g1,TRINITY_DN61299_c3_g1,TRINITY_DN66630_c0_g1,TRINITY_DN71193_c0_g3,TRINITY_DN73527_c0_g1,TRINITY_DN73527_c0_g5,TRINITY_DN74698_c0_g1,TRINITY_DN76687_c3_g2,TRINITY_DN76756_c0_g2,TRINITY_DN82151_c0_g1,TRINITY_DN82177_c0_g2,TRINITY_DN82518_c0_g2,TRINITY_DN83827_c1_g1,TRINITY_DN84948_c0_g3,TRI…	TRINITY_DN43839_c2_g1,TRINITY_DN47011_c2_g2,TRINITY_DN50033_c0_g1,TRINITY_DN52686_c0_g2,TRINITY_DN53720_c0_g1,TRINITY_DN61299_c3_g1,TRINITY_DN66630_c0_g1,TRINITY_DN71193_c0_g3,TRINITY_DN73527_c0_g1,TRINITY_DN73527_c0_g5,TRINITY_DN74698_c0_g1,TRINITY_DN76687_c3_g2,TRINITY_DN76756_c0_g2,TRINITY_DN82151_c0_g1,TRINITY_DN82177_c0_g2,TRINITY_DN82518_c0_g2,TRINITY_DN83827_c1_g1,TRINITY_DN84948_c0_g3,TRI…
GO:0006417	regulation of translation	biological process	31/2514	575/46656	0.52506	1	TRINITY_DN52191_c0_g1,TRINITY_DN62033_c0_g3,TRINITY_DN67194_c0_g2,TRINITY_DN70053_c1_g2,TRINITY_DN71046_c0_g1,TRINITY_DN71614_c5_g1,TRINITY_DN75222_c0_g1,TRINITY_DN75560_c1_g1,TRINITY_DN76006_c0_g3,TRINITY_DN76006_c0_g5,TRINITY_DN76489_c2_g1,TRINITY_DN77267_c0_g1,TRINITY_DN77830_c0_g1,TRINITY_DN77830_c0_g4,TRINITY_DN78421_c3_g2,TRINITY_DN80116_c1_g2,TRINITY_DN81228_c0_g1,TRINITY_DN82634_c0_g1,TRI…	TRINITY_DN52191_c0_g1,TRINITY_DN62033_c0_g3,TRINITY_DN67194_c0_g2,TRINITY_DN70053_c1_g2,TRINITY_DN71046_c0_g1,TRINITY_DN71614_c5_g1,TRINITY_DN75222_c0_g1,TRINITY_DN75560_c1_g1,TRINITY_DN76006_c0_g3,TRINITY_DN76006_c0_g5,TRINITY_DN76489_c2_g1,TRINITY_DN77267_c0_g1,TRINITY_DN77830_c0_g1,TRINITY_DN77830_c0_g4,TRINITY_DN78421_c3_g2,TRINITY_DN80116_c1_g2,TRINITY_DN81228_c0_g1,TRINITY_DN82634_c0_g1,TRI…
GO:0009408	response to heat	biological process	31/2514	469/46656	0.1419	1	TRINITY_DN47258_c3_g2,TRINITY_DN47941_c3_g1,TRINITY_DN50037_c3_g1,TRINITY_DN56012_c0_g1,TRINITY_DN62581_c0_g1,TRINITY_DN71417_c0_g2,TRINITY_DN75068_c1_g1,TRINITY_DN75222_c0_g1,TRINITY_DN75938_c2_g1,TRINITY_DN76739_c2_g2,TRINITY_DN76756_c0_g2,TRINITY_DN79814_c0_g2,TRINITY_DN80881_c0_g2,TRINITY_DN80889_c1_g5,TRINITY_DN81270_c2_g2,TRINITY_DN82410_c1_g2,TRINITY_DN82428_c2_g1,TRINITY_DN84726_c3_g2,TRI…	TRINITY_DN47258_c3_g2,TRINITY_DN47941_c3_g1,TRINITY_DN50037_c3_g1,TRINITY_DN56012_c0_g1,TRINITY_DN62581_c0_g1,TRINITY_DN71417_c0_g2,TRINITY_DN75068_c1_g1,TRINITY_DN75222_c0_g1,TRINITY_DN75938_c2_g1,TRINITY_DN76739_c2_g2,TRINITY_DN76756_c0_g2,TRINITY_DN79814_c0_g2,TRINITY_DN80881_c0_g2,TRINITY_DN80889_c1_g5,TRINITY_DN81270_c2_g2,TRINITY_DN82410_c1_g2,TRINITY_DN82428_c2_g1,TRINITY_DN84726_c3_g2,TRI…
GO:0034248	regulation of cellular amide metabolic process	biological process	31/2514	592/46656	0.59142	1	TRINITY_DN52191_c0_g1,TRINITY_DN62033_c0_g3,TRINITY_DN67194_c0_g2,TRINITY_DN70053_c1_g2,TRINITY_DN71046_c0_g1,TRINITY_DN71614_c5_g1,TRINITY_DN75222_c0_g1,TRINITY_DN75560_c1_g1,TRINITY_DN76006_c0_g3,TRINITY_DN76006_c0_g5,TRINITY_DN76489_c2_g1,TRINITY_DN77267_c0_g1,TRINITY_DN77830_c0_g1,TRINITY_DN77830_c0_g4,TRINITY_DN78421_c3_g2,TRINITY_DN80116_c1_g2,TRINITY_DN81228_c0_g1,TRINITY_DN82634_c0_g1,TRI…	TRINITY_DN52191_c0_g1,TRINITY_DN62033_c0_g3,TRINITY_DN67194_c0_g2,TRINITY_DN70053_c1_g2,TRINITY_DN71046_c0_g1,TRINITY_DN71614_c5_g1,TRINITY_DN75222_c0_g1,TRINITY_DN75560_c1_g1,TRINITY_DN76006_c0_g3,TRINITY_DN76006_c0_g5,TRINITY_DN76489_c2_g1,TRINITY_DN77267_c0_g1,TRINITY_DN77830_c0_g1,TRINITY_DN77830_c0_g4,TRINITY_DN78421_c3_g2,TRINITY_DN80116_c1_g2,TRINITY_DN81228_c0_g1,TRINITY_DN82634_c0_g1,TRI…
GO:0042546	cell wall biogenesis	biological process	31/2514	473/46656	0.15246	1	TRINITY_DN44171_c0_g1,TRINITY_DN57227_c1_g1,TRINITY_DN62237_c0_g1,TRINITY_DN66969_c1_g2,TRINITY_DN67130_c0_g2,TRINITY_DN70561_c0_g2,TRINITY_DN72702_c0_g4,TRINITY_DN75960_c0_g3,TRINITY_DN76140_c3_g2,TRINITY_DN78417_c2_g1,TRINITY_DN79754_c0_g1,TRINITY_DN79754_c0_g2,TRINITY_DN80048_c1_g2,TRINITY_DN80784_c0_g4,TRINITY_DN84370_c0_g2,TRINITY_DN87252_c2_g1,TRINITY_DN87657_c0_g1,TRINITY_DN87820_c1_g1,TRI…	TRINITY_DN44171_c0_g1,TRINITY_DN57227_c1_g1,TRINITY_DN62237_c0_g1,TRINITY_DN66969_c1_g2,TRINITY_DN67130_c0_g2,TRINITY_DN70561_c0_g2,TRINITY_DN72702_c0_g4,TRINITY_DN75960_c0_g3,TRINITY_DN76140_c3_g2,TRINITY_DN78417_c2_g1,TRINITY_DN79754_c0_g1,TRINITY_DN79754_c0_g2,TRINITY_DN80048_c1_g2,TRINITY_DN80784_c0_g4,TRINITY_DN84370_c0_g2,TRINITY_DN87252_c2_g1,TRINITY_DN87657_c0_g1,TRINITY_DN87820_c1_g1,TRI…
GO:0048364	root development	biological process	31/2514	842/46656	0.99185	1	TRINITY_DN52686_c0_g2,TRINITY_DN64692_c0_g1,TRINITY_DN71193_c0_g3,TRINITY_DN73527_c0_g1,TRINITY_DN73527_c0_g5,TRINITY_DN73587_c2_g2,TRINITY_DN74736_c0_g2,TRINITY_DN76687_c3_g2,TRINITY_DN76739_c2_g2,TRINITY_DN76756_c0_g2,TRINITY_DN82177_c0_g2,TRINITY_DN83827_c1_g1,TRINITY_DN84069_c0_g2,TRINITY_DN84069_c0_g3,TRINITY_DN86203_c0_g2,TRINITY_DN88260_c1_g2,TRINITY_DN88488_c1_g4,TRINITY_DN90084_c0_g1,TRI…	TRINITY_DN52686_c0_g2,TRINITY_DN64692_c0_g1,TRINITY_DN71193_c0_g3,TRINITY_DN73527_c0_g1,TRINITY_DN73527_c0_g5,TRINITY_DN73587_c2_g2,TRINITY_DN74736_c0_g2,TRINITY_DN76687_c3_g2,TRINITY_DN76739_c2_g2,TRINITY_DN76756_c0_g2,TRINITY_DN82177_c0_g2,TRINITY_DN83827_c1_g1,TRINITY_DN84069_c0_g2,TRINITY_DN84069_c0_g3,TRINITY_DN86203_c0_g2,TRINITY_DN88260_c1_g2,TRINITY_DN88488_c1_g4,TRINITY_DN90084_c0_g1,TRI…
GO:0098660	inorganic ion transmembrane transport	biological process	31/2514	370/46656	0.01054	0.379475	TRINITY_DN31349_c0_g1,TRINITY_DN44764_c3_g1,TRINITY_DN55571_c1_g1,TRINITY_DN60362_c0_g1,TRINITY_DN62144_c0_g3,TRINITY_DN64248_c1_g1,TRINITY_DN64248_c1_g3,TRINITY_DN64554_c2_g2,TRINITY_DN67634_c1_g1,TRINITY_DN71674_c3_g5,TRINITY_DN74317_c0_g3,TRINITY_DN74396_c2_g1,TRINITY_DN75998_c1_g6,TRINITY_DN79174_c1_g1,TRINITY_DN79174_c1_g2,TRINITY_DN79174_c1_g4,TRINITY_DN80784_c0_g4,TRINITY_DN81084_c1_g1,TRI…	TRINITY_DN31349_c0_g1,TRINITY_DN44764_c3_g1,TRINITY_DN55571_c1_g1,TRINITY_DN60362_c0_g1,TRINITY_DN62144_c0_g3,TRINITY_DN64248_c1_g1,TRINITY_DN64248_c1_g3,TRINITY_DN64554_c2_g2,TRINITY_DN67634_c1_g1,TRINITY_DN71674_c3_g5,TRINITY_DN74317_c0_g3,TRINITY_DN74396_c2_g1,TRINITY_DN75998_c1_g6,TRINITY_DN79174_c1_g1,TRINITY_DN79174_c1_g2,TRINITY_DN79174_c1_g4,TRINITY_DN80784_c0_g4,TRINITY_DN81084_c1_g1,TRI…
GO:0000375	RNA splicing, via transesterification reactions	biological process	30/2514	493/46656	0.2717	1	TRINITY_DN52693_c0_g1,TRINITY_DN55529_c0_g1,TRINITY_DN56350_c0_g1,TRINITY_DN56992_c0_g1,TRINITY_DN58277_c2_g1,TRINITY_DN62423_c3_g1,TRINITY_DN66523_c1_g2,TRINITY_DN66866_c2_g5,TRINITY_DN70080_c2_g1,TRINITY_DN70369_c0_g1,TRINITY_DN71568_c2_g1,TRINITY_DN72159_c0_g1,TRINITY_DN72376_c0_g1,TRINITY_DN74999_c0_g1,TRINITY_DN77808_c0_g1,TRINITY_DN77808_c0_g2,TRINITY_DN80788_c0_g2,TRINITY_DN82992_c0_g4,TRI…	TRINITY_DN52693_c0_g1,TRINITY_DN55529_c0_g1,TRINITY_DN56350_c0_g1,TRINITY_DN56992_c0_g1,TRINITY_DN58277_c2_g1,TRINITY_DN62423_c3_g1,TRINITY_DN66523_c1_g2,TRINITY_DN66866_c2_g5,TRINITY_DN70080_c2_g1,TRINITY_DN70369_c0_g1,TRINITY_DN71568_c2_g1,TRINITY_DN72159_c0_g1,TRINITY_DN72376_c0_g1,TRINITY_DN74999_c0_g1,TRINITY_DN77808_c0_g1,TRINITY_DN77808_c0_g2,TRINITY_DN80788_c0_g2,TRINITY_DN82992_c0_g4,TRI…
GO:0000377	RNA splicing, via transesterification reactions with bulged adenosine as nucleophile	biological process	30/2514	481/46656	0.22927	1	TRINITY_DN52693_c0_g1,TRINITY_DN55529_c0_g1,TRINITY_DN56350_c0_g1,TRINITY_DN56992_c0_g1,TRINITY_DN58277_c2_g1,TRINITY_DN62423_c3_g1,TRINITY_DN66523_c1_g2,TRINITY_DN66866_c2_g5,TRINITY_DN70080_c2_g1,TRINITY_DN70369_c0_g1,TRINITY_DN71568_c2_g1,TRINITY_DN72159_c0_g1,TRINITY_DN72376_c0_g1,TRINITY_DN74999_c0_g1,TRINITY_DN77808_c0_g1,TRINITY_DN77808_c0_g2,TRINITY_DN80788_c0_g2,TRINITY_DN82992_c0_g4,TRI…	TRINITY_DN52693_c0_g1,TRINITY_DN55529_c0_g1,TRINITY_DN56350_c0_g1,TRINITY_DN56992_c0_g1,TRINITY_DN58277_c2_g1,TRINITY_DN62423_c3_g1,TRINITY_DN66523_c1_g2,TRINITY_DN66866_c2_g5,TRINITY_DN70080_c2_g1,TRINITY_DN70369_c0_g1,TRINITY_DN71568_c2_g1,TRINITY_DN72159_c0_g1,TRINITY_DN72376_c0_g1,TRINITY_DN74999_c0_g1,TRINITY_DN77808_c0_g1,TRINITY_DN77808_c0_g2,TRINITY_DN80788_c0_g2,TRINITY_DN82992_c0_g4,TRI…
GO:0000904	cell morphogenesis involved in differentiation	biological process	30/2514	471/46656	0.19645	1	TRINITY_DN35268_c0_g1,TRINITY_DN46056_c0_g1,TRINITY_DN47273_c0_g1,TRINITY_DN48107_c0_g1,TRINITY_DN52131_c0_g1,TRINITY_DN52686_c0_g2,TRINITY_DN56291_c1_g1,TRINITY_DN58615_c0_g2,TRINITY_DN59271_c0_g4,TRINITY_DN61425_c0_g1,TRINITY_DN62144_c0_g3,TRINITY_DN62237_c0_g1,TRINITY_DN66878_c0_g1,TRINITY_DN68238_c1_g2,TRINITY_DN72105_c0_g1,TRINITY_DN72105_c0_g2,TRINITY_DN72702_c0_g4,TRINITY_DN76475_c1_g1,TRI…	TRINITY_DN35268_c0_g1,TRINITY_DN46056_c0_g1,TRINITY_DN47273_c0_g1,TRINITY_DN48107_c0_g1,TRINITY_DN52131_c0_g1,TRINITY_DN52686_c0_g2,TRINITY_DN56291_c1_g1,TRINITY_DN58615_c0_g2,TRINITY_DN59271_c0_g4,TRINITY_DN61425_c0_g1,TRINITY_DN62144_c0_g3,TRINITY_DN62237_c0_g1,TRINITY_DN66878_c0_g1,TRINITY_DN68238_c1_g2,TRINITY_DN72105_c0_g1,TRINITY_DN72105_c0_g2,TRINITY_DN72702_c0_g4,TRINITY_DN76475_c1_g1,TRI…
GO:0009555	pollen development	biological process	30/2514	494/46656	0.27537	1	TRINITY_DN48986_c0_g1,TRINITY_DN50836_c0_g1,TRINITY_DN56291_c1_g1,TRINITY_DN56328_c1_g1,TRINITY_DN58826_c2_g3,TRINITY_DN63762_c0_g2,TRINITY_DN64692_c0_g1,TRINITY_DN66396_c0_g2,TRINITY_DN69771_c0_g1,TRINITY_DN72702_c0_g4,TRINITY_DN74736_c0_g2,TRINITY_DN78222_c0_g1,TRINITY_DN84147_c1_g1,TRINITY_DN86203_c0_g2,TRINITY_DN86602_c1_g2,TRINITY_DN86654_c1_g2,TRINITY_DN87820_c1_g1,TRINITY_DN89860_c0_g2,TRI…	TRINITY_DN48986_c0_g1,TRINITY_DN50836_c0_g1,TRINITY_DN56291_c1_g1,TRINITY_DN56328_c1_g1,TRINITY_DN58826_c2_g3,TRINITY_DN63762_c0_g2,TRINITY_DN64692_c0_g1,TRINITY_DN66396_c0_g2,TRINITY_DN69771_c0_g1,TRINITY_DN72702_c0_g4,TRINITY_DN74736_c0_g2,TRINITY_DN78222_c0_g1,TRINITY_DN84147_c1_g1,TRINITY_DN86203_c0_g2,TRINITY_DN86602_c1_g2,TRINITY_DN86654_c1_g2,TRINITY_DN87820_c1_g1,TRINITY_DN89860_c0_g2,TRI…
GO:0009738	abscisic acid-activated signaling pathway	biological process	30/2514	506/46656	0.3208	1	TRINITY_DN32977_c0_g1,TRINITY_DN42107_c0_g1,TRINITY_DN48401_c0_g3,TRINITY_DN57031_c0_g2,TRINITY_DN58663_c2_g4,TRINITY_DN62144_c0_g3,TRINITY_DN62341_c0_g1,TRINITY_DN64623_c4_g1,TRINITY_DN69383_c2_g1,TRINITY_DN69945_c1_g2,TRINITY_DN79605_c2_g1,TRINITY_DN80315_c1_g1,TRINITY_DN81242_c1_g1,TRINITY_DN81321_c1_g3,TRINITY_DN83303_c0_g2,TRINITY_DN84834_c0_g1,TRINITY_DN85471_c0_g1,TRINITY_DN85471_c0_g2,TRI…	TRINITY_DN32977_c0_g1,TRINITY_DN42107_c0_g1,TRINITY_DN48401_c0_g3,TRINITY_DN57031_c0_g2,TRINITY_DN58663_c2_g4,TRINITY_DN62144_c0_g3,TRINITY_DN62341_c0_g1,TRINITY_DN64623_c4_g1,TRINITY_DN69383_c2_g1,TRINITY_DN69945_c1_g2,TRINITY_DN79605_c2_g1,TRINITY_DN80315_c1_g1,TRINITY_DN81242_c1_g1,TRINITY_DN81321_c1_g3,TRINITY_DN83303_c0_g2,TRINITY_DN84834_c0_g1,TRINITY_DN85471_c0_g1,TRINITY_DN85471_c0_g2,TRI…
GO:0010817	regulation of hormone levels	biological process	30/2514	813/46656	0.99062	1	TRINITY_DN34177_c0_g1,TRINITY_DN52840_c0_g1,TRINITY_DN61012_c1_g1,TRINITY_DN63845_c1_g1,TRINITY_DN63845_c1_g2,TRINITY_DN66630_c0_g1,TRINITY_DN69244_c0_g1,TRINITY_DN69244_c0_g2,TRINITY_DN73819_c0_g1,TRINITY_DN76756_c0_g2,TRINITY_DN78514_c0_g1,TRINITY_DN82357_c2_g1,TRINITY_DN82410_c1_g2,TRINITY_DN84322_c1_g1,TRINITY_DN85844_c0_g1,TRINITY_DN86505_c2_g1,TRINITY_DN86890_c0_g13,TRINITY_DN87061_c2_g2,TR…	TRINITY_DN34177_c0_g1,TRINITY_DN52840_c0_g1,TRINITY_DN61012_c1_g1,TRINITY_DN63845_c1_g1,TRINITY_DN63845_c1_g2,TRINITY_DN66630_c0_g1,TRINITY_DN69244_c0_g1,TRINITY_DN69244_c0_g2,TRINITY_DN73819_c0_g1,TRINITY_DN76756_c0_g2,TRINITY_DN78514_c0_g1,TRINITY_DN82357_c2_g1,TRINITY_DN82410_c1_g2,TRINITY_DN84322_c1_g1,TRINITY_DN85844_c0_g1,TRINITY_DN86505_c2_g1,TRINITY_DN86890_c0_g13,TRINITY_DN87061_c2_g2,TR…
GO:0043161	proteasome-mediated ubiquitin-dependent protein catabolic process	biological process	30/2514	503/46656	0.30922	1	TRINITY_DN48401_c0_g3,TRINITY_DN50196_c0_g1,TRINITY_DN61428_c5_g1,TRINITY_DN64396_c1_g1,TRINITY_DN64396_c1_g2,TRINITY_DN69383_c2_g1,TRINITY_DN73123_c1_g4,TRINITY_DN75034_c1_g4,TRINITY_DN76739_c2_g2,TRINITY_DN76895_c2_g1,TRINITY_DN76917_c0_g2,TRINITY_DN77473_c1_g2,TRINITY_DN77649_c1_g1,TRINITY_DN80900_c0_g3,TRINITY_DN81711_c0_g1,TRINITY_DN81909_c2_g2,TRINITY_DN84374_c4_g1,TRINITY_DN84834_c0_g1,TRI…	TRINITY_DN48401_c0_g3,TRINITY_DN50196_c0_g1,TRINITY_DN61428_c5_g1,TRINITY_DN64396_c1_g1,TRINITY_DN64396_c1_g2,TRINITY_DN69383_c2_g1,TRINITY_DN73123_c1_g4,TRINITY_DN75034_c1_g4,TRINITY_DN76739_c2_g2,TRINITY_DN76895_c2_g1,TRINITY_DN76917_c0_g2,TRINITY_DN77473_c1_g2,TRINITY_DN77649_c1_g1,TRINITY_DN80900_c0_g3,TRINITY_DN81711_c0_g1,TRINITY_DN81909_c2_g2,TRINITY_DN84374_c4_g1,TRINITY_DN84834_c0_g1,TRI…
GO:0000398	mRNA splicing, via spliceosome	biological process	29/2514	455/46656	0.20017	1	TRINITY_DN52693_c0_g1,TRINITY_DN55529_c0_g1,TRINITY_DN56350_c0_g1,TRINITY_DN56992_c0_g1,TRINITY_DN58277_c2_g1,TRINITY_DN62423_c3_g1,TRINITY_DN66523_c1_g2,TRINITY_DN66866_c2_g5,TRINITY_DN70080_c2_g1,TRINITY_DN70369_c0_g1,TRINITY_DN71568_c2_g1,TRINITY_DN72159_c0_g1,TRINITY_DN72376_c0_g1,TRINITY_DN74999_c0_g1,TRINITY_DN77808_c0_g1,TRINITY_DN77808_c0_g2,TRINITY_DN80788_c0_g2,TRINITY_DN82992_c0_g4,TRI…	TRINITY_DN52693_c0_g1,TRINITY_DN55529_c0_g1,TRINITY_DN56350_c0_g1,TRINITY_DN56992_c0_g1,TRINITY_DN58277_c2_g1,TRINITY_DN62423_c3_g1,TRINITY_DN66523_c1_g2,TRINITY_DN66866_c2_g5,TRINITY_DN70080_c2_g1,TRINITY_DN70369_c0_g1,TRINITY_DN71568_c2_g1,TRINITY_DN72159_c0_g1,TRINITY_DN72376_c0_g1,TRINITY_DN74999_c0_g1,TRINITY_DN77808_c0_g1,TRINITY_DN77808_c0_g2,TRINITY_DN80788_c0_g2,TRINITY_DN82992_c0_g4,TRI…
GO:0006605	protein targeting	biological process	29/2514	449/46656	0.18118	1	TRINITY_DN47975_c1_g3,TRINITY_DN48771_c0_g2,TRINITY_DN52156_c5_g1,TRINITY_DN52156_c5_g2,TRINITY_DN56532_c0_g1,TRINITY_DN61066_c0_g2,TRINITY_DN64423_c1_g3,TRINITY_DN69946_c0_g2,TRINITY_DN70792_c1_g6,TRINITY_DN71614_c5_g1,TRINITY_DN74547_c1_g1,TRINITY_DN75322_c1_g1,TRINITY_DN75655_c0_g1,TRINITY_DN76967_c2_g1,TRINITY_DN76978_c3_g1,TRINITY_DN78645_c0_g2,TRINITY_DN78913_c0_g1,TRINITY_DN82908_c1_g1,TRI…	TRINITY_DN47975_c1_g3,TRINITY_DN48771_c0_g2,TRINITY_DN52156_c5_g1,TRINITY_DN52156_c5_g2,TRINITY_DN56532_c0_g1,TRINITY_DN61066_c0_g2,TRINITY_DN64423_c1_g3,TRINITY_DN69946_c0_g2,TRINITY_DN70792_c1_g6,TRINITY_DN71614_c5_g1,TRINITY_DN74547_c1_g1,TRINITY_DN75322_c1_g1,TRINITY_DN75655_c0_g1,TRINITY_DN76967_c2_g1,TRINITY_DN76978_c3_g1,TRINITY_DN78645_c0_g2,TRINITY_DN78913_c0_g1,TRINITY_DN82908_c1_g1,TRI…
GO:0009060	aerobic respiration	biological process	29/2514	241/46656	4.7e-05	0.00494504	TRINITY_DN55232_c0_g2,TRINITY_DN56656_c0_g1,TRINITY_DN56821_c0_g1,TRINITY_DN56821_c0_g2,TRINITY_DN59808_c0_g4,TRINITY_DN62991_c5_g1,TRINITY_DN66747_c1_g1,TRINITY_DN74342_c0_g2,TRINITY_DN74350_c0_g3,TRINITY_DN75998_c1_g6,TRINITY_DN76998_c0_g6,TRINITY_DN77522_c0_g1,TRINITY_DN78064_c1_g3,TRINITY_DN79107_c1_g3,TRINITY_DN81644_c2_g2,TRINITY_DN83538_c1_g4,TRINITY_DN83538_c1_g5,TRINITY_DN84005_c2_g4,TRI…	TRINITY_DN55232_c0_g2,TRINITY_DN56656_c0_g1,TRINITY_DN56821_c0_g1,TRINITY_DN56821_c0_g2,TRINITY_DN59808_c0_g4,TRINITY_DN62991_c5_g1,TRINITY_DN66747_c1_g1,TRINITY_DN74342_c0_g2,TRINITY_DN74350_c0_g3,TRINITY_DN75998_c1_g6,TRINITY_DN76998_c0_g6,TRINITY_DN77522_c0_g1,TRINITY_DN78064_c1_g3,TRINITY_DN79107_c1_g3,TRINITY_DN81644_c2_g2,TRINITY_DN83538_c1_g4,TRINITY_DN83538_c1_g5,TRINITY_DN84005_c2_g4,TRI…
GO:0015672	monovalent inorganic cation transport	biological process	29/2514	427/46656	0.12046	1	TRINITY_DN31349_c0_g1,TRINITY_DN44764_c3_g1,TRINITY_DN55571_c1_g1,TRINITY_DN60362_c0_g1,TRINITY_DN62144_c0_g3,TRINITY_DN64248_c1_g1,TRINITY_DN64248_c1_g3,TRINITY_DN64554_c2_g2,TRINITY_DN67634_c1_g1,TRINITY_DN71674_c3_g5,TRINITY_DN74317_c0_g3,TRINITY_DN74396_c2_g1,TRINITY_DN75998_c1_g6,TRINITY_DN79174_c1_g1,TRINITY_DN79174_c1_g2,TRINITY_DN79174_c1_g4,TRINITY_DN80784_c0_g4,TRINITY_DN81084_c1_g1,TRI…	TRINITY_DN31349_c0_g1,TRINITY_DN44764_c3_g1,TRINITY_DN55571_c1_g1,TRINITY_DN60362_c0_g1,TRINITY_DN62144_c0_g3,TRINITY_DN64248_c1_g1,TRINITY_DN64248_c1_g3,TRINITY_DN64554_c2_g2,TRINITY_DN67634_c1_g1,TRINITY_DN71674_c3_g5,TRINITY_DN74317_c0_g3,TRINITY_DN74396_c2_g1,TRINITY_DN75998_c1_g6,TRINITY_DN79174_c1_g1,TRINITY_DN79174_c1_g2,TRINITY_DN79174_c1_g4,TRINITY_DN80784_c0_g4,TRINITY_DN81084_c1_g1,TRI…
GO:0030490	maturation of SSU-rRNA	biological process	29/2514	135/46656	1.4e-10	5.61919e-08	TRINITY_DN43709_c0_g1,TRINITY_DN52693_c0_g1,TRINITY_DN53876_c0_g4,TRINITY_DN56350_c0_g1,TRINITY_DN62418_c0_g2,TRINITY_DN64158_c0_g3,TRINITY_DN64158_c0_g5,TRINITY_DN66204_c0_g1,TRINITY_DN66204_c0_g3,TRINITY_DN66523_c1_g2,TRINITY_DN67045_c1_g2,TRINITY_DN70663_c1_g1,TRINITY_DN76794_c0_g1,TRINITY_DN78900_c0_g1,TRINITY_DN79207_c0_g1,TRINITY_DN80533_c1_g1,TRINITY_DN82533_c0_g1,TRINITY_DN83075_c2_g3,TRI…	TRINITY_DN43709_c0_g1,TRINITY_DN52693_c0_g1,TRINITY_DN53876_c0_g4,TRINITY_DN56350_c0_g1,TRINITY_DN62418_c0_g2,TRINITY_DN64158_c0_g3,TRINITY_DN64158_c0_g5,TRINITY_DN66204_c0_g1,TRINITY_DN66204_c0_g3,TRINITY_DN66523_c1_g2,TRINITY_DN67045_c1_g2,TRINITY_DN70663_c1_g1,TRINITY_DN76794_c0_g1,TRINITY_DN78900_c0_g1,TRINITY_DN79207_c0_g1,TRINITY_DN80533_c1_g1,TRINITY_DN82533_c0_g1,TRINITY_DN83075_c2_g3,TRI…
GO:0044036	cell wall macromolecule metabolic process	biological process	29/2514	458/46656	0.21003	1	TRINITY_DN38413_c0_g1,TRINITY_DN48001_c0_g2,TRINITY_DN63694_c0_g2,TRINITY_DN72702_c0_g4,TRINITY_DN75960_c0_g3,TRINITY_DN76140_c3_g2,TRINITY_DN76177_c0_g1,TRINITY_DN76756_c0_g2,TRINITY_DN78417_c2_g1,TRINITY_DN78557_c0_g2,TRINITY_DN80751_c1_g1,TRINITY_DN81321_c1_g3,TRINITY_DN82124_c0_g1,TRINITY_DN82755_c2_g1,TRINITY_DN87657_c0_g1,TRINITY_DN88463_c0_g3,TRINITY_DN88551_c2_g4,TRINITY_DN89443_c2_g3,TRI…	TRINITY_DN38413_c0_g1,TRINITY_DN48001_c0_g2,TRINITY_DN63694_c0_g2,TRINITY_DN72702_c0_g4,TRINITY_DN75960_c0_g3,TRINITY_DN76140_c3_g2,TRINITY_DN76177_c0_g1,TRINITY_DN76756_c0_g2,TRINITY_DN78417_c2_g1,TRINITY_DN78557_c0_g2,TRINITY_DN80751_c1_g1,TRINITY_DN81321_c1_g3,TRINITY_DN82124_c0_g1,TRINITY_DN82755_c2_g1,TRINITY_DN87657_c0_g1,TRINITY_DN88463_c0_g3,TRINITY_DN88551_c2_g4,TRINITY_DN89443_c2_g3,TRI…
GO:0044272	sulfur compound biosynthetic process	biological process	29/2514	460/46656	0.21673	1	TRINITY_DN40343_c0_g1,TRINITY_DN42467_c0_g1,TRINITY_DN49631_c0_g7,TRINITY_DN51708_c1_g1,TRINITY_DN55432_c1_g1,TRINITY_DN59586_c2_g1,TRINITY_DN64778_c0_g2,TRINITY_DN64778_c0_g3,TRINITY_DN65892_c4_g1,TRINITY_DN67074_c0_g2,TRINITY_DN72907_c0_g1,TRINITY_DN82568_c0_g1,TRINITY_DN83529_c1_g1,TRINITY_DN87205_c3_g2,TRINITY_DN87205_c3_g3,TRINITY_DN88315_c1_g5,TRINITY_DN90230_c1_g1,TRINITY_DN90690_c2_g4,TRI…	TRINITY_DN40343_c0_g1,TRINITY_DN42467_c0_g1,TRINITY_DN49631_c0_g7,TRINITY_DN51708_c1_g1,TRINITY_DN55432_c1_g1,TRINITY_DN59586_c2_g1,TRINITY_DN64778_c0_g2,TRINITY_DN64778_c0_g3,TRINITY_DN65892_c4_g1,TRINITY_DN67074_c0_g2,TRINITY_DN72907_c0_g1,TRINITY_DN82568_c0_g1,TRINITY_DN83529_c1_g1,TRINITY_DN87205_c3_g2,TRINITY_DN87205_c3_g3,TRINITY_DN88315_c1_g5,TRINITY_DN90230_c1_g1,TRINITY_DN90690_c2_g4,TRI…
GO:0071669	plant-type cell wall organization or biogenesis	biological process	29/2514	450/46656	0.18428	1	TRINITY_DN44171_c0_g1,TRINITY_DN57227_c1_g1,TRINITY_DN62237_c0_g1,TRINITY_DN66969_c1_g2,TRINITY_DN67130_c0_g2,TRINITY_DN70561_c0_g2,TRINITY_DN72702_c0_g4,TRINITY_DN79754_c0_g1,TRINITY_DN79754_c0_g2,TRINITY_DN80048_c1_g2,TRINITY_DN80784_c0_g4,TRINITY_DN81321_c1_g3,TRINITY_DN83518_c1_g2,TRINITY_DN83981_c2_g1,TRINITY_DN86741_c0_g1,TRINITY_DN87252_c2_g1,TRINITY_DN87657_c0_g1,TRINITY_DN87820_c1_g1,TRI…	TRINITY_DN44171_c0_g1,TRINITY_DN57227_c1_g1,TRINITY_DN62237_c0_g1,TRINITY_DN66969_c1_g2,TRINITY_DN67130_c0_g2,TRINITY_DN70561_c0_g2,TRINITY_DN72702_c0_g4,TRINITY_DN79754_c0_g1,TRINITY_DN79754_c0_g2,TRINITY_DN80048_c1_g2,TRINITY_DN80784_c0_g4,TRINITY_DN81321_c1_g3,TRINITY_DN83518_c1_g2,TRINITY_DN83981_c2_g1,TRINITY_DN86741_c0_g1,TRINITY_DN87252_c2_g1,TRINITY_DN87657_c0_g1,TRINITY_DN87820_c1_g1,TRI…
GO:0098655	cation transmembrane transport	biological process	29/2514	401/46656	0.06751	1	TRINITY_DN31349_c0_g1,TRINITY_DN44764_c3_g1,TRINITY_DN55571_c1_g1,TRINITY_DN60362_c0_g1,TRINITY_DN62144_c0_g3,TRINITY_DN64248_c1_g1,TRINITY_DN64248_c1_g3,TRINITY_DN64554_c2_g2,TRINITY_DN67634_c1_g1,TRINITY_DN71674_c3_g5,TRINITY_DN74317_c0_g3,TRINITY_DN74396_c2_g1,TRINITY_DN75998_c1_g6,TRINITY_DN79174_c1_g1,TRINITY_DN79174_c1_g2,TRINITY_DN79174_c1_g4,TRINITY_DN80784_c0_g4,TRINITY_DN81084_c1_g1,TRI…	TRINITY_DN31349_c0_g1,TRINITY_DN44764_c3_g1,TRINITY_DN55571_c1_g1,TRINITY_DN60362_c0_g1,TRINITY_DN62144_c0_g3,TRINITY_DN64248_c1_g1,TRINITY_DN64248_c1_g3,TRINITY_DN64554_c2_g2,TRINITY_DN67634_c1_g1,TRINITY_DN71674_c3_g5,TRINITY_DN74317_c0_g3,TRINITY_DN74396_c2_g1,TRINITY_DN75998_c1_g6,TRINITY_DN79174_c1_g1,TRINITY_DN79174_c1_g2,TRINITY_DN79174_c1_g4,TRINITY_DN80784_c0_g4,TRINITY_DN81084_c1_g1,TRI…
GO:0098662	inorganic cation transmembrane transport	biological process	29/2514	364/46656	0.02391	0.660893	TRINITY_DN31349_c0_g1,TRINITY_DN44764_c3_g1,TRINITY_DN55571_c1_g1,TRINITY_DN60362_c0_g1,TRINITY_DN62144_c0_g3,TRINITY_DN64248_c1_g1,TRINITY_DN64248_c1_g3,TRINITY_DN64554_c2_g2,TRINITY_DN67634_c1_g1,TRINITY_DN71674_c3_g5,TRINITY_DN74317_c0_g3,TRINITY_DN74396_c2_g1,TRINITY_DN75998_c1_g6,TRINITY_DN79174_c1_g1,TRINITY_DN79174_c1_g2,TRINITY_DN79174_c1_g4,TRINITY_DN80784_c0_g4,TRINITY_DN81084_c1_g1,TRI…	TRINITY_DN31349_c0_g1,TRINITY_DN44764_c3_g1,TRINITY_DN55571_c1_g1,TRINITY_DN60362_c0_g1,TRINITY_DN62144_c0_g3,TRINITY_DN64248_c1_g1,TRINITY_DN64248_c1_g3,TRINITY_DN64554_c2_g2,TRINITY_DN67634_c1_g1,TRINITY_DN71674_c3_g5,TRINITY_DN74317_c0_g3,TRINITY_DN74396_c2_g1,TRINITY_DN75998_c1_g6,TRINITY_DN79174_c1_g1,TRINITY_DN79174_c1_g2,TRINITY_DN79174_c1_g4,TRINITY_DN80784_c0_g4,TRINITY_DN81084_c1_g1,TRI…
GO:0006366	transcription by RNA polymerase II	biological process	28/2514	822/46656	0.99726	1	TRINITY_DN47945_c1_g2,TRINITY_DN50037_c3_g1,TRINITY_DN50196_c0_g1,TRINITY_DN53547_c0_g1,TRINITY_DN54318_c3_g1,TRINITY_DN58753_c2_g1,TRINITY_DN66657_c0_g1,TRINITY_DN73743_c0_g2,TRINITY_DN73878_c1_g2,TRINITY_DN75701_c0_g1,TRINITY_DN80262_c1_g3,TRINITY_DN81802_c0_g1,TRINITY_DN81802_c0_g2,TRINITY_DN81909_c2_g2,TRINITY_DN82765_c0_g2,TRINITY_DN83796_c0_g2,TRINITY_DN85105_c1_g1,TRINITY_DN86631_c1_g1,TRI…	TRINITY_DN47945_c1_g2,TRINITY_DN50037_c3_g1,TRINITY_DN50196_c0_g1,TRINITY_DN53547_c0_g1,TRINITY_DN54318_c3_g1,TRINITY_DN58753_c2_g1,TRINITY_DN66657_c0_g1,TRINITY_DN73743_c0_g2,TRINITY_DN73878_c1_g2,TRINITY_DN75701_c0_g1,TRINITY_DN80262_c1_g3,TRINITY_DN81802_c0_g1,TRINITY_DN81802_c0_g2,TRINITY_DN81909_c2_g2,TRINITY_DN82765_c0_g2,TRINITY_DN83796_c0_g2,TRINITY_DN85105_c1_g1,TRINITY_DN86631_c1_g1,TRI…
GO:0006955	immune response	biological process	28/2514	900/46656	0.99962	1	TRINITY_DN42107_c0_g1,TRINITY_DN42863_c0_g1,TRINITY_DN46178_c2_g1,TRINITY_DN51786_c2_g1,TRINITY_DN64184_c0_g1,TRINITY_DN68347_c1_g2,TRINITY_DN69561_c1_g2,TRINITY_DN71415_c0_g1,TRINITY_DN74698_c0_g1,TRINITY_DN75325_c1_g1,TRINITY_DN75374_c0_g2,TRINITY_DN76140_c3_g2,TRINITY_DN78368_c0_g1,TRINITY_DN78426_c0_g2,TRINITY_DN80315_c1_g1,TRINITY_DN81159_c1_g1,TRINITY_DN85081_c1_g1,TRINITY_DN86926_c1_g2,TRI…	TRINITY_DN42107_c0_g1,TRINITY_DN42863_c0_g1,TRINITY_DN46178_c2_g1,TRINITY_DN51786_c2_g1,TRINITY_DN64184_c0_g1,TRINITY_DN68347_c1_g2,TRINITY_DN69561_c1_g2,TRINITY_DN71415_c0_g1,TRINITY_DN74698_c0_g1,TRINITY_DN75325_c1_g1,TRINITY_DN75374_c0_g2,TRINITY_DN76140_c3_g2,TRINITY_DN78368_c0_g1,TRINITY_DN78426_c0_g2,TRINITY_DN80315_c1_g1,TRINITY_DN81159_c1_g1,TRINITY_DN85081_c1_g1,TRINITY_DN86926_c1_g2,TRI…
GO:0009250	glucan biosynthetic process	biological process	28/2514	367/46656	0.04176	0.974165	TRINITY_DN34538_c0_g1,TRINITY_DN37211_c0_g1,TRINITY_DN44081_c0_g2,TRINITY_DN44171_c0_g1,TRINITY_DN45529_c0_g1,TRINITY_DN59978_c0_g1,TRINITY_DN65896_c0_g1,TRINITY_DN66969_c1_g2,TRINITY_DN66969_c1_g4,TRINITY_DN67130_c0_g2,TRINITY_DN68613_c0_g2,TRINITY_DN72722_c1_g2,TRINITY_DN76756_c0_g2,TRINITY_DN80048_c1_g2,TRINITY_DN80753_c0_g4,TRINITY_DN81584_c2_g1,TRINITY_DN82029_c0_g1,TRINITY_DN82029_c0_g2,TRI…	TRINITY_DN34538_c0_g1,TRINITY_DN37211_c0_g1,TRINITY_DN44081_c0_g2,TRINITY_DN44171_c0_g1,TRINITY_DN45529_c0_g1,TRINITY_DN59978_c0_g1,TRINITY_DN65896_c0_g1,TRINITY_DN66969_c1_g2,TRINITY_DN66969_c1_g4,TRINITY_DN67130_c0_g2,TRINITY_DN68613_c0_g2,TRINITY_DN72722_c1_g2,TRINITY_DN76756_c0_g2,TRINITY_DN80048_c1_g2,TRINITY_DN80753_c0_g4,TRINITY_DN81584_c2_g1,TRINITY_DN82029_c0_g1,TRINITY_DN82029_c0_g2,TRI…
GO:0019318	hexose metabolic process	biological process	28/2514	269/46656	0.00071	0.0499628	TRINITY_DN41402_c0_g1,TRINITY_DN48986_c0_g1,TRINITY_DN48986_c0_g2,TRINITY_DN56783_c1_g1,TRINITY_DN62691_c0_g1,TRINITY_DN71479_c0_g1,TRINITY_DN73838_c1_g2,TRINITY_DN73838_c1_g4,TRINITY_DN77051_c0_g3,TRINITY_DN83073_c1_g1,TRINITY_DN85187_c1_g2,TRINITY_DN85879_c1_g3,TRINITY_DN85879_c1_g4,TRINITY_DN86576_c1_g2,TRINITY_DN86576_c2_g1,TRINITY_DN86576_c2_g2,TRINITY_DN86576_c2_g5,TRINITY_DN86727_c0_g1,TRI…	TRINITY_DN41402_c0_g1,TRINITY_DN48986_c0_g1,TRINITY_DN48986_c0_g2,TRINITY_DN56783_c1_g1,TRINITY_DN62691_c0_g1,TRINITY_DN71479_c0_g1,TRINITY_DN73838_c1_g2,TRINITY_DN73838_c1_g4,TRINITY_DN77051_c0_g3,TRINITY_DN83073_c1_g1,TRINITY_DN85187_c1_g2,TRINITY_DN85879_c1_g3,TRINITY_DN85879_c1_g4,TRINITY_DN86576_c1_g2,TRINITY_DN86576_c2_g1,TRINITY_DN86576_c2_g2,TRINITY_DN86576_c2_g5,TRINITY_DN86727_c0_g1,TRI…
GO:0042440	pigment metabolic process	biological process	28/2514	503/46656	0.4572	1	TRINITY_DN50394_c0_g3,TRINITY_DN56069_c1_g3,TRINITY_DN61902_c0_g2,TRINITY_DN63721_c1_g1,TRINITY_DN63721_c1_g3,TRINITY_DN67649_c1_g3,TRINITY_DN71143_c1_g1,TRINITY_DN71143_c1_g2,TRINITY_DN74085_c0_g2,TRINITY_DN75265_c1_g1,TRINITY_DN75265_c1_g2,TRINITY_DN75938_c2_g1,TRINITY_DN76497_c1_g1,TRINITY_DN76497_c1_g2,TRINITY_DN76672_c0_g1,TRINITY_DN76739_c2_g2,TRINITY_DN79781_c0_g1,TRINITY_DN82357_c2_g2,TRI…	TRINITY_DN50394_c0_g3,TRINITY_DN56069_c1_g3,TRINITY_DN61902_c0_g2,TRINITY_DN63721_c1_g1,TRINITY_DN63721_c1_g3,TRINITY_DN67649_c1_g3,TRINITY_DN71143_c1_g1,TRINITY_DN71143_c1_g2,TRINITY_DN74085_c0_g2,TRINITY_DN75265_c1_g1,TRINITY_DN75265_c1_g2,TRINITY_DN75938_c2_g1,TRINITY_DN76497_c1_g1,TRINITY_DN76497_c1_g2,TRINITY_DN76672_c0_g1,TRINITY_DN76739_c2_g2,TRINITY_DN79781_c0_g1,TRINITY_DN82357_c2_g2,TRI…
GO:0042737	drug catabolic process	biological process	28/2514	698/46656	0.96101	1	TRINITY_DN45722_c0_g1,TRINITY_DN60140_c0_g2,TRINITY_DN63845_c1_g1,TRINITY_DN63845_c1_g2,TRINITY_DN68180_c0_g2,TRINITY_DN69327_c2_g1,TRINITY_DN73188_c1_g1,TRINITY_DN74361_c0_g1,TRINITY_DN76177_c0_g1,TRINITY_DN76756_c0_g2,TRINITY_DN79239_c4_g1,TRINITY_DN80751_c1_g1,TRINITY_DN82124_c0_g1,TRINITY_DN82357_c2_g1,TRINITY_DN82755_c2_g1,TRINITY_DN82972_c0_g1,TRINITY_DN88843_c1_g1,TRINITY_DN88843_c1_g2,TRI…	TRINITY_DN45722_c0_g1,TRINITY_DN60140_c0_g2,TRINITY_DN63845_c1_g1,TRINITY_DN63845_c1_g2,TRINITY_DN68180_c0_g2,TRINITY_DN69327_c2_g1,TRINITY_DN73188_c1_g1,TRINITY_DN74361_c0_g1,TRINITY_DN76177_c0_g1,TRINITY_DN76756_c0_g2,TRINITY_DN79239_c4_g1,TRINITY_DN80751_c1_g1,TRINITY_DN82124_c0_g1,TRINITY_DN82357_c2_g1,TRINITY_DN82755_c2_g1,TRINITY_DN82972_c0_g1,TRINITY_DN88843_c1_g1,TRINITY_DN88843_c1_g2,TRI…
GO:0080134	regulation of response to stress	biological process	28/2514	807/46656	0.9961	1	TRINITY_DN42107_c0_g1,TRINITY_DN50037_c3_g1,TRINITY_DN51786_c2_g1,TRINITY_DN55823_c2_g2,TRINITY_DN66866_c2_g5,TRINITY_DN68238_c1_g2,TRINITY_DN73223_c0_g1,TRINITY_DN74089_c0_g1,TRINITY_DN74698_c0_g1,TRINITY_DN75325_c1_g1,TRINITY_DN76140_c3_g2,TRINITY_DN78426_c0_g2,TRINITY_DN78514_c0_g1,TRINITY_DN80315_c1_g1,TRINITY_DN85081_c1_g1,TRINITY_DN85092_c1_g2,TRINITY_DN86151_c0_g1,TRINITY_DN86926_c1_g2,TRI…	TRINITY_DN42107_c0_g1,TRINITY_DN50037_c3_g1,TRINITY_DN51786_c2_g1,TRINITY_DN55823_c2_g2,TRINITY_DN66866_c2_g5,TRINITY_DN68238_c1_g2,TRINITY_DN73223_c0_g1,TRINITY_DN74089_c0_g1,TRINITY_DN74698_c0_g1,TRINITY_DN75325_c1_g1,TRINITY_DN76140_c3_g2,TRINITY_DN78426_c0_g2,TRINITY_DN78514_c0_g1,TRINITY_DN80315_c1_g1,TRINITY_DN85081_c1_g1,TRINITY_DN85092_c1_g2,TRINITY_DN86151_c0_g1,TRINITY_DN86926_c1_g2,TRI…
GO:0000226	microtubule cytoskeleton organization	biological process	27/2514	322/46656	0.01596	0.502725	TRINITY_DN51020_c0_g1,TRINITY_DN55823_c2_g2,TRINITY_DN60739_c0_g3,TRINITY_DN62237_c0_g1,TRINITY_DN62423_c3_g1,TRINITY_DN69448_c0_g1,TRINITY_DN73299_c0_g1,TRINITY_DN73792_c0_g1,TRINITY_DN75683_c1_g1,TRINITY_DN75913_c5_g1,TRINITY_DN76751_c0_g2,TRINITY_DN76844_c0_g1,TRINITY_DN79050_c1_g4,TRINITY_DN79186_c0_g1,TRINITY_DN79623_c1_g1,TRINITY_DN80275_c1_g4,TRINITY_DN81281_c1_g1,TRINITY_DN82272_c2_g1,TRI…	TRINITY_DN51020_c0_g1,TRINITY_DN55823_c2_g2,TRINITY_DN60739_c0_g3,TRINITY_DN62237_c0_g1,TRINITY_DN62423_c3_g1,TRINITY_DN69448_c0_g1,TRINITY_DN73299_c0_g1,TRINITY_DN73792_c0_g1,TRINITY_DN75683_c1_g1,TRINITY_DN75913_c5_g1,TRINITY_DN76751_c0_g2,TRINITY_DN76844_c0_g1,TRINITY_DN79050_c1_g4,TRINITY_DN79186_c0_g1,TRINITY_DN79623_c1_g1,TRINITY_DN80275_c1_g4,TRINITY_DN81281_c1_g1,TRINITY_DN82272_c2_g1,TRI…
GO:0006643	membrane lipid metabolic process	biological process	27/2514	328/46656	0.01976	0.5819	TRINITY_DN46937_c1_g1,TRINITY_DN49882_c0_g2,TRINITY_DN52531_c3_g5,TRINITY_DN52531_c3_g8,TRINITY_DN54881_c0_g1,TRINITY_DN60692_c0_g1,TRINITY_DN60713_c1_g1,TRINITY_DN62033_c0_g3,TRINITY_DN63903_c2_g1,TRINITY_DN64073_c5_g2,TRINITY_DN71002_c1_g1,TRINITY_DN75889_c0_g1,TRINITY_DN75889_c0_g2,TRINITY_DN77957_c0_g1,TRINITY_DN81929_c0_g1,TRINITY_DN85857_c2_g1,TRINITY_DN86267_c0_g1,TRINITY_DN86267_c0_g2,TRI…	TRINITY_DN46937_c1_g1,TRINITY_DN49882_c0_g2,TRINITY_DN52531_c3_g5,TRINITY_DN52531_c3_g8,TRINITY_DN54881_c0_g1,TRINITY_DN60692_c0_g1,TRINITY_DN60713_c1_g1,TRINITY_DN62033_c0_g3,TRINITY_DN63903_c2_g1,TRINITY_DN64073_c5_g2,TRINITY_DN71002_c1_g1,TRINITY_DN75889_c0_g1,TRINITY_DN75889_c0_g2,TRINITY_DN77957_c0_g1,TRINITY_DN81929_c0_g1,TRINITY_DN85857_c2_g1,TRINITY_DN86267_c0_g1,TRINITY_DN86267_c0_g2,TRI…
GO:0006644	phospholipid metabolic process	biological process	27/2514	607/46656	0.87116	1	TRINITY_DN43904_c0_g1,TRINITY_DN46937_c1_g1,TRINITY_DN50836_c0_g1,TRINITY_DN62033_c0_g3,TRINITY_DN65461_c1_g1,TRINITY_DN72239_c0_g1,TRINITY_DN76240_c1_g3,TRINITY_DN77957_c0_g1,TRINITY_DN80583_c3_g1,TRINITY_DN84444_c1_g1,TRINITY_DN84444_c1_g4,TRINITY_DN85015_c2_g1,TRINITY_DN86103_c2_g1,TRINITY_DN86213_c3_g3,TRINITY_DN86400_c0_g2,TRINITY_DN87248_c2_g1,TRINITY_DN87310_c0_g1,TRINITY_DN88718_c0_g3,TRI…	TRINITY_DN43904_c0_g1,TRINITY_DN46937_c1_g1,TRINITY_DN50836_c0_g1,TRINITY_DN62033_c0_g3,TRINITY_DN65461_c1_g1,TRINITY_DN72239_c0_g1,TRINITY_DN76240_c1_g3,TRINITY_DN77957_c0_g1,TRINITY_DN80583_c3_g1,TRINITY_DN84444_c1_g1,TRINITY_DN84444_c1_g4,TRINITY_DN85015_c2_g1,TRINITY_DN86103_c2_g1,TRINITY_DN86213_c3_g3,TRINITY_DN86400_c0_g2,TRINITY_DN87248_c2_g1,TRINITY_DN87310_c0_g1,TRINITY_DN88718_c0_g3,TRI…
GO:0009415	response to water	biological process	27/2514	612/46656	0.88076	1	TRINITY_DN42107_c0_g1,TRINITY_DN61012_c1_g1,TRINITY_DN69617_c0_g3,TRINITY_DN70614_c0_g3,TRINITY_DN72913_c4_g1,TRINITY_DN74022_c0_g1,TRINITY_DN74022_c0_g2,TRINITY_DN74161_c0_g2,TRINITY_DN76756_c0_g2,TRINITY_DN78159_c1_g1,TRINITY_DN78514_c0_g1,TRINITY_DN78981_c0_g1,TRINITY_DN80099_c2_g1,TRINITY_DN81802_c0_g1,TRINITY_DN85677_c2_g1,TRINITY_DN85836_c0_g1,TRINITY_DN86583_c1_g4,TRINITY_DN88260_c1_g2,TRI…	TRINITY_DN42107_c0_g1,TRINITY_DN61012_c1_g1,TRINITY_DN69617_c0_g3,TRINITY_DN70614_c0_g3,TRINITY_DN72913_c4_g1,TRINITY_DN74022_c0_g1,TRINITY_DN74022_c0_g2,TRINITY_DN74161_c0_g2,TRINITY_DN76756_c0_g2,TRINITY_DN78159_c1_g1,TRINITY_DN78514_c0_g1,TRINITY_DN78981_c0_g1,TRINITY_DN80099_c2_g1,TRINITY_DN81802_c0_g1,TRINITY_DN85677_c2_g1,TRINITY_DN85836_c0_g1,TRINITY_DN86583_c1_g4,TRINITY_DN88260_c1_g2,TRI…
GO:0009451	RNA modification	biological process	27/2514	643/46656	0.92844	1	TRINITY_DN45645_c0_g1,TRINITY_DN47924_c0_g5,TRINITY_DN51321_c1_g2,TRINITY_DN57615_c0_g1,TRINITY_DN59318_c1_g2,TRINITY_DN61660_c0_g3,TRINITY_DN67283_c2_g1,TRINITY_DN70691_c1_g1,TRINITY_DN70778_c0_g1,TRINITY_DN72091_c0_g1,TRINITY_DN72508_c1_g1,TRINITY_DN73000_c1_g1,TRINITY_DN76050_c0_g2,TRINITY_DN76821_c0_g2,TRINITY_DN80296_c0_g2,TRINITY_DN84407_c3_g3,TRINITY_DN84725_c2_g2,TRINITY_DN86910_c1_g2,TRI…	TRINITY_DN45645_c0_g1,TRINITY_DN47924_c0_g5,TRINITY_DN51321_c1_g2,TRINITY_DN57615_c0_g1,TRINITY_DN59318_c1_g2,TRINITY_DN61660_c0_g3,TRINITY_DN67283_c2_g1,TRINITY_DN70691_c1_g1,TRINITY_DN70778_c0_g1,TRINITY_DN72091_c0_g1,TRINITY_DN72508_c1_g1,TRINITY_DN73000_c1_g1,TRINITY_DN76050_c0_g2,TRINITY_DN76821_c0_g2,TRINITY_DN80296_c0_g2,TRINITY_DN84407_c3_g3,TRINITY_DN84725_c2_g2,TRINITY_DN86910_c1_g2,TRI…
GO:0009620	response to fungus	biological process	27/2514	572/46656	0.78697	1	TRINITY_DN38267_c0_g1,TRINITY_DN42107_c0_g1,TRINITY_DN46178_c2_g1,TRINITY_DN55054_c0_g1,TRINITY_DN55342_c1_g1,TRINITY_DN62094_c2_g1,TRINITY_DN63845_c1_g2,TRINITY_DN64602_c0_g1,TRINITY_DN67649_c1_g3,TRINITY_DN68347_c1_g2,TRINITY_DN69394_c0_g1,TRINITY_DN69561_c1_g2,TRINITY_DN70614_c1_g1,TRINITY_DN70614_c1_g2,TRINITY_DN76140_c3_g2,TRINITY_DN78368_c0_g1,TRINITY_DN81159_c1_g1,TRINITY_DN82124_c0_g1,TRI…	TRINITY_DN38267_c0_g1,TRINITY_DN42107_c0_g1,TRINITY_DN46178_c2_g1,TRINITY_DN55054_c0_g1,TRINITY_DN55342_c1_g1,TRINITY_DN62094_c2_g1,TRINITY_DN63845_c1_g2,TRINITY_DN64602_c0_g1,TRINITY_DN67649_c1_g3,TRINITY_DN68347_c1_g2,TRINITY_DN69394_c0_g1,TRINITY_DN69561_c1_g2,TRINITY_DN70614_c1_g1,TRINITY_DN70614_c1_g2,TRINITY_DN76140_c3_g2,TRINITY_DN78368_c0_g1,TRINITY_DN81159_c1_g1,TRINITY_DN82124_c0_g1,TRI…
GO:0009639	response to red or far red light	biological process	27/2514	396/46656	0.12596	1	TRINITY_DN49882_c0_g2,TRINITY_DN52531_c3_g5,TRINITY_DN52531_c3_g8,TRINITY_DN54881_c0_g1,TRINITY_DN55122_c0_g1,TRINITY_DN58800_c2_g2,TRINITY_DN63903_c2_g1,TRINITY_DN64073_c5_g2,TRINITY_DN70000_c1_g2,TRINITY_DN71605_c2_g2,TRINITY_DN75199_c0_g3,TRINITY_DN75938_c2_g1,TRINITY_DN76104_c2_g8,TRINITY_DN81604_c0_g1,TRINITY_DN82908_c1_g1,TRINITY_DN83639_c0_g1,TRINITY_DN84544_c0_g1,TRINITY_DN88361_c0_g2,TRI…	TRINITY_DN49882_c0_g2,TRINITY_DN52531_c3_g5,TRINITY_DN52531_c3_g8,TRINITY_DN54881_c0_g1,TRINITY_DN55122_c0_g1,TRINITY_DN58800_c2_g2,TRINITY_DN63903_c2_g1,TRINITY_DN64073_c5_g2,TRINITY_DN70000_c1_g2,TRINITY_DN71605_c2_g2,TRINITY_DN75199_c0_g3,TRINITY_DN75938_c2_g1,TRINITY_DN76104_c2_g8,TRINITY_DN81604_c0_g1,TRINITY_DN82908_c1_g1,TRINITY_DN83639_c0_g1,TRINITY_DN84544_c0_g1,TRINITY_DN88361_c0_g2,TRI…
GO:0014070	response to organic cyclic compound	biological process	27/2514	882/46656	0.99968	1	TRINITY_DN46178_c2_g1,TRINITY_DN53625_c1_g1,TRINITY_DN55623_c2_g1,TRINITY_DN55823_c2_g2,TRINITY_DN63845_c1_g2,TRINITY_DN66512_c0_g3,TRINITY_DN67264_c1_g1,TRINITY_DN69561_c1_g2,TRINITY_DN70202_c2_g2,TRINITY_DN76750_c0_g1,TRINITY_DN78784_c0_g1,TRINITY_DN80262_c1_g3,TRINITY_DN82357_c2_g1,TRINITY_DN82634_c0_g1,TRINITY_DN84147_c1_g1,TRINITY_DN84726_c3_g2,TRINITY_DN85677_c2_g1,TRINITY_DN90824_c1_g1,TRI…	TRINITY_DN46178_c2_g1,TRINITY_DN53625_c1_g1,TRINITY_DN55623_c2_g1,TRINITY_DN55823_c2_g2,TRINITY_DN63845_c1_g2,TRINITY_DN66512_c0_g3,TRINITY_DN67264_c1_g1,TRINITY_DN69561_c1_g2,TRINITY_DN70202_c2_g2,TRINITY_DN76750_c0_g1,TRINITY_DN78784_c0_g1,TRINITY_DN80262_c1_g3,TRINITY_DN82357_c2_g1,TRINITY_DN82634_c0_g1,TRINITY_DN84147_c1_g1,TRINITY_DN84726_c3_g2,TRINITY_DN85677_c2_g1,TRINITY_DN90824_c1_g1,TRI…
GO:0023051	regulation of signaling	biological process	27/2514	867/46656	0.99952	1	TRINITY_DN42107_c0_g1,TRINITY_DN48401_c0_g3,TRINITY_DN48771_c0_g2,TRINITY_DN55823_c2_g2,TRINITY_DN57351_c1_g2,TRINITY_DN61066_c0_g2,TRINITY_DN62144_c0_g3,TRINITY_DN69383_c2_g1,TRINITY_DN75545_c0_g1,TRINITY_DN76140_c3_g2,TRINITY_DN78784_c0_g1,TRINITY_DN81537_c0_g5,TRINITY_DN84233_c1_g1,TRINITY_DN84834_c0_g1,TRINITY_DN85792_c0_g5,TRINITY_DN86292_c1_g1,TRINITY_DN87248_c2_g1,TRINITY_DN87662_c1_g2,TRI…	TRINITY_DN42107_c0_g1,TRINITY_DN48401_c0_g3,TRINITY_DN48771_c0_g2,TRINITY_DN55823_c2_g2,TRINITY_DN57351_c1_g2,TRINITY_DN61066_c0_g2,TRINITY_DN62144_c0_g3,TRINITY_DN69383_c2_g1,TRINITY_DN75545_c0_g1,TRINITY_DN76140_c3_g2,TRINITY_DN78784_c0_g1,TRINITY_DN81537_c0_g5,TRINITY_DN84233_c1_g1,TRINITY_DN84834_c0_g1,TRINITY_DN85792_c0_g5,TRINITY_DN86292_c1_g1,TRINITY_DN87248_c2_g1,TRINITY_DN87662_c1_g2,TRI…
GO:0031047	gene silencing by RNA	biological process	27/2514	342/46656	0.03141	0.791605	TRINITY_DN45943_c0_g1,TRINITY_DN46178_c2_g1,TRINITY_DN55027_c3_g1,TRINITY_DN62033_c0_g3,TRINITY_DN67139_c0_g1,TRINITY_DN69163_c0_g1,TRINITY_DN69561_c1_g2,TRINITY_DN76750_c0_g1,TRINITY_DN80116_c1_g2,TRINITY_DN82472_c0_g4,TRINITY_DN82634_c0_g1,TRINITY_DN83831_c1_g1,TRINITY_DN83885_c2_g1,TRINITY_DN85210_c0_g1,TRINITY_DN86546_c1_g1,TRINITY_DN86546_c1_g3,TRINITY_DN88263_c2_g4,TRINITY_DN88398_c3_g1,TRI…	TRINITY_DN45943_c0_g1,TRINITY_DN46178_c2_g1,TRINITY_DN55027_c3_g1,TRINITY_DN62033_c0_g3,TRINITY_DN67139_c0_g1,TRINITY_DN69163_c0_g1,TRINITY_DN69561_c1_g2,TRINITY_DN76750_c0_g1,TRINITY_DN80116_c1_g2,TRINITY_DN82472_c0_g4,TRINITY_DN82634_c0_g1,TRINITY_DN83831_c1_g1,TRINITY_DN83885_c2_g1,TRINITY_DN85210_c0_g1,TRINITY_DN86546_c1_g1,TRINITY_DN86546_c1_g3,TRINITY_DN88263_c2_g4,TRINITY_DN88398_c3_g1,TRI…
GO:0045935	positive regulation of nucleobase-containing compound metabolic process	biological process	27/2514	674/46656	0.95915	1	TRINITY_DN50196_c0_g1,TRINITY_DN60278_c0_g2,TRINITY_DN66878_c0_g1,TRINITY_DN69446_c0_g1,TRINITY_DN70000_c1_g2,TRINITY_DN73698_c2_g1,TRINITY_DN74022_c0_g1,TRINITY_DN74022_c0_g2,TRINITY_DN80262_c1_g3,TRINITY_DN81586_c0_g2,TRINITY_DN81909_c2_g2,TRINITY_DN83430_c0_g1,TRINITY_DN85105_c1_g1,TRINITY_DN85758_c0_g2,TRINITY_DN85950_c0_g1,TRINITY_DN87377_c2_g2,TRINITY_DN87377_c2_g3,TRINITY_DN89950_c2_g2,TRI…	TRINITY_DN50196_c0_g1,TRINITY_DN60278_c0_g2,TRINITY_DN66878_c0_g1,TRINITY_DN69446_c0_g1,TRINITY_DN70000_c1_g2,TRINITY_DN73698_c2_g1,TRINITY_DN74022_c0_g1,TRINITY_DN74022_c0_g2,TRINITY_DN80262_c1_g3,TRINITY_DN81586_c0_g2,TRINITY_DN81909_c2_g2,TRINITY_DN83430_c0_g1,TRINITY_DN85105_c1_g1,TRINITY_DN85758_c0_g2,TRINITY_DN85950_c0_g1,TRINITY_DN87377_c2_g2,TRINITY_DN87377_c2_g3,TRINITY_DN89950_c2_g2,TRI…
GO:0072350	tricarboxylic acid metabolic process	biological process	27/2514	183/46656	2e-06	0.000333446	TRINITY_DN55232_c0_g2,TRINITY_DN56656_c0_g1,TRINITY_DN56821_c0_g1,TRINITY_DN56821_c0_g2,TRINITY_DN59808_c0_g4,TRINITY_DN62991_c5_g1,TRINITY_DN66747_c1_g1,TRINITY_DN74342_c0_g2,TRINITY_DN74350_c0_g3,TRINITY_DN76998_c0_g6,TRINITY_DN79107_c1_g3,TRINITY_DN83538_c1_g4,TRINITY_DN83538_c1_g5,TRINITY_DN84005_c2_g4,TRINITY_DN85490_c1_g1,TRINITY_DN85490_c1_g2,TRINITY_DN87011_c1_g1,TRINITY_DN87011_c1_g3,TRI…	TRINITY_DN55232_c0_g2,TRINITY_DN56656_c0_g1,TRINITY_DN56821_c0_g1,TRINITY_DN56821_c0_g2,TRINITY_DN59808_c0_g4,TRINITY_DN62991_c5_g1,TRINITY_DN66747_c1_g1,TRINITY_DN74342_c0_g2,TRINITY_DN74350_c0_g3,TRINITY_DN76998_c0_g6,TRINITY_DN79107_c1_g3,TRINITY_DN83538_c1_g4,TRINITY_DN83538_c1_g5,TRINITY_DN84005_c2_g4,TRINITY_DN85490_c1_g1,TRINITY_DN85490_c1_g2,TRINITY_DN87011_c1_g1,TRINITY_DN87011_c1_g3,TRI…
GO:2000026	regulation of multicellular organismal development	biological process	27/2514	1059/46656	1	1	TRINITY_DN50114_c0_g1,TRINITY_DN56087_c3_g1,TRINITY_DN71605_c2_g2,TRINITY_DN72913_c4_g1,TRINITY_DN73792_c0_g1,TRINITY_DN75938_c2_g1,TRINITY_DN76186_c1_g1,TRINITY_DN76186_c1_g2,TRINITY_DN79571_c0_g1,TRINITY_DN79571_c0_g2,TRINITY_DN83695_c0_g1,TRINITY_DN83827_c1_g1,TRINITY_DN84688_c2_g2,TRINITY_DN84688_c2_g4,TRINITY_DN85792_c0_g5,TRINITY_DN85836_c0_g1,TRINITY_DN85950_c0_g1,TRINITY_DN86818_c0_g3,TRI…	TRINITY_DN50114_c0_g1,TRINITY_DN56087_c3_g1,TRINITY_DN71605_c2_g2,TRINITY_DN72913_c4_g1,TRINITY_DN73792_c0_g1,TRINITY_DN75938_c2_g1,TRINITY_DN76186_c1_g1,TRINITY_DN76186_c1_g2,TRINITY_DN79571_c0_g1,TRINITY_DN79571_c0_g2,TRINITY_DN83695_c0_g1,TRINITY_DN83827_c1_g1,TRINITY_DN84688_c2_g2,TRINITY_DN84688_c2_g4,TRINITY_DN85792_c0_g5,TRINITY_DN85836_c0_g1,TRINITY_DN85950_c0_g1,TRINITY_DN86818_c0_g3,TRI…
GO:2000241	regulation of reproductive process	biological process	27/2514	461/46656	0.35549	1	TRINITY_DN47273_c0_g1,TRINITY_DN50114_c0_g1,TRINITY_DN56087_c3_g1,TRINITY_DN61425_c0_g1,TRINITY_DN62144_c0_g3,TRINITY_DN66878_c0_g1,TRINITY_DN68471_c0_g1,TRINITY_DN76186_c1_g1,TRINITY_DN76186_c1_g2,TRINITY_DN76240_c1_g3,TRINITY_DN76820_c0_g4,TRINITY_DN79571_c0_g1,TRINITY_DN79571_c0_g2,TRINITY_DN81647_c0_g1,TRINITY_DN83695_c0_g1,TRINITY_DN84688_c2_g2,TRINITY_DN84688_c2_g4,TRINITY_DN85836_c0_g1,TRI…	TRINITY_DN47273_c0_g1,TRINITY_DN50114_c0_g1,TRINITY_DN56087_c3_g1,TRINITY_DN61425_c0_g1,TRINITY_DN62144_c0_g3,TRINITY_DN66878_c0_g1,TRINITY_DN68471_c0_g1,TRINITY_DN76186_c1_g1,TRINITY_DN76186_c1_g2,TRINITY_DN76240_c1_g3,TRINITY_DN76820_c0_g4,TRINITY_DN79571_c0_g1,TRINITY_DN79571_c0_g2,TRINITY_DN81647_c0_g1,TRINITY_DN83695_c0_g1,TRINITY_DN84688_c2_g2,TRINITY_DN84688_c2_g4,TRINITY_DN85836_c0_g1,TRI…
GO:0000910	cytokinesis	biological process	26/2514	277/46656	0.00448	0.198162	TRINITY_DN51020_c0_g1,TRINITY_DN55455_c1_g5,TRINITY_DN55455_c1_g6,TRINITY_DN57679_c0_g1,TRINITY_DN60739_c0_g3,TRINITY_DN66969_c1_g2,TRINITY_DN70561_c0_g2,TRINITY_DN75913_c5_g1,TRINITY_DN76751_c0_g2,TRINITY_DN76831_c0_g1,TRINITY_DN79050_c1_g4,TRINITY_DN80275_c1_g4,TRINITY_DN81281_c1_g1,TRINITY_DN82272_c2_g1,TRINITY_DN82272_c2_g2,TRINITY_DN83366_c2_g1,TRINITY_DN83366_c2_g3,TRINITY_DN86860_c0_g1,TRI…	TRINITY_DN51020_c0_g1,TRINITY_DN55455_c1_g5,TRINITY_DN55455_c1_g6,TRINITY_DN57679_c0_g1,TRINITY_DN60739_c0_g3,TRINITY_DN66969_c1_g2,TRINITY_DN70561_c0_g2,TRINITY_DN75913_c5_g1,TRINITY_DN76751_c0_g2,TRINITY_DN76831_c0_g1,TRINITY_DN79050_c1_g4,TRINITY_DN80275_c1_g4,TRINITY_DN81281_c1_g1,TRINITY_DN82272_c2_g1,TRINITY_DN82272_c2_g2,TRINITY_DN83366_c2_g1,TRINITY_DN83366_c2_g3,TRINITY_DN86860_c0_g1,TRI…
GO:0009414	response to water deprivation	biological process	26/2514	602/46656	0.89956	1	TRINITY_DN42107_c0_g1,TRINITY_DN61012_c1_g1,TRINITY_DN69617_c0_g3,TRINITY_DN70614_c0_g3,TRINITY_DN72913_c4_g1,TRINITY_DN74022_c0_g1,TRINITY_DN74022_c0_g2,TRINITY_DN76756_c0_g2,TRINITY_DN78159_c1_g1,TRINITY_DN78514_c0_g1,TRINITY_DN78981_c0_g1,TRINITY_DN80099_c2_g1,TRINITY_DN81802_c0_g1,TRINITY_DN85677_c2_g1,TRINITY_DN85836_c0_g1,TRINITY_DN86583_c1_g4,TRINITY_DN88260_c1_g2,TRINITY_DN88843_c1_g1,TRI…	TRINITY_DN42107_c0_g1,TRINITY_DN61012_c1_g1,TRINITY_DN69617_c0_g3,TRINITY_DN70614_c0_g3,TRINITY_DN72913_c4_g1,TRINITY_DN74022_c0_g1,TRINITY_DN74022_c0_g2,TRINITY_DN76756_c0_g2,TRINITY_DN78159_c1_g1,TRINITY_DN78514_c0_g1,TRINITY_DN78981_c0_g1,TRINITY_DN80099_c2_g1,TRINITY_DN81802_c0_g1,TRINITY_DN85677_c2_g1,TRINITY_DN85836_c0_g1,TRINITY_DN86583_c1_g4,TRINITY_DN88260_c1_g2,TRINITY_DN88843_c1_g1,TRI…
[truncated: 3,184 more rows]
