# Supplementary material for: Transcriptome Profiling Reveals Differential Gene Expression during the Process of Microtuber Formation in Pinellia ternata
Source: Int J Mol Sci. 2023 Jul 18;24(14):11604. doi: 10.3390/ijms241411604 (PMC10380585; doi:10.3390/ijms241411604)
Supplement: Supplementary file 1 [file ijms-24-11604-s001.zip › Supplementary materials/Table S5.xlsx]

## Sheet: sheet1
Table S5. Primer information for genes used to validate the TPM-based expression data using qRT-PCR.
Gene_id	Forward primer	Reverse primer	Product size (bp)	Annealing temperature (℃)
TRINITY_DN87779_c2_g1	GCTGGTTCTGCACTACCTTTG	CACTCCTTGTTCCCGAAGAG	132	59.9
TRINITY_DN71194_c0_g1	TGGGAACCTTCAACGAAGAG	AGTGCGAGCTGAGGAATAGG	150	59.8
TRINITY_DN47305_c3_g1	AGCTGGAAGGGAGATCAGGT	ACCACAGAGCAACCAGTGTG	143	60.3
TRINITY_DN85063_c0_g1	GTAGCTTCACCGAGCAGGAG	GATGTCGTTGTCCGTCCTCT	110	60.2
TRINITY_DN96052_c7_g5	AGACCACAGAGGGGCTTACC	TTCTTCGATCATCGGTTTCC	115	60.3
TRINITY_DN75565_c4_g1	ATGTTCTGGAGCTACCAGC	CACGTCCTCGTCCGCCTTC	108	60.2
TRINITY_DN85561_c0_g2	CATTACAAATGGCCGTACCC	CCGCTTCCTTTGGTTTATGA	108	60.1
TRINITY_DN87404_c2_g1	TAATTTACCCACCGGAATGC	CACTCCCAAGCTGATTAGGC	116	59.8
